# Supplementary material for: Assessing genotype-phenotype associations in three dorsal colour morphs in the meadow spittlebug Philaenus spumarius (L.) (Hemiptera: Aphrophoridae) using genomic and transcriptomic resources
Source: BMC Genet. 2016 Nov 15;17:144. doi: 10.1186/s12863-016-0455-5 (PMC5111214; doi:10.1186/s12863-016-0455-5)
Supplement: Additional file 2: Table S1 – S13. — Lists of colour-associated SNPs obtained for each pairwise comparison and association analyses; genic and genotypic differentiation tests; pairwise Fst estimates among dorsal colour phenotypes; SNP correlation value (r2) in linkage disequilibrium analyses; Genome size estimates; Assembly statistics for genome and transcriptome; and lists of blast results. (XLSX 159 kb) [file 12863_2016_455_MOESM2_ESM.xlsx]

## Sheet: Table_S1
Table S1 – Associated SNPs obtained for each pairwise comparison through Fisher's exact test, no significant after a 5% FDR correction.
Estimated odds ratio for minor allele (OR); Standard error for odds ration (SE); Lower bound of 99% confidence interval for odds ratio (L99); Upper bound of 99% confidence interval for odds ratio (U99).
SNP_ID	Minor Allele	Major Allele	P-value	Q-value	OR	SE	L99	U99	MAR-TRI		SNP_ID	Minor Allele	Major Allele	P-value	Q-value	OR	SE	L99	U99	MAR-TYP		SNP_ID	Minor Allele	Major Allele	P-value	Q-value	OR	SE	L99	U99	TRI-TYP
3950:1	G	A	0.001076	0.7769	17	0.9267	2.765	104.5			3950:1	G	A	0.02009	1	5.667	0.7249	1.369	23.46			6535:26	T	C	0.003119	0.9852	NA	NA	NA	NA
3950:10	T	A	0.003343	0.9903	13.33	0.9106	2.238	79.44			3950:10	T	A	0.02011	1	5.867	0.7212	1.427	24.11			6535:35	G	A	0.01224	1	0.12	0.8165	0.02422	0.5945
3950:42	G	T	0.03563	1	NA	NA	NA	NA			5407:44	T	C	0.04796	1	NA	NA	NA	NA			7111:45	G	A	0.01767	1	0	inf	0	nan
5407:80	C	T	0.03539	1	5.667	0.7838	1.219	26.33			5407:80	C	T	0.02749	1	8	0.8858	1.409	45.41			9382:30	G	A	0.04649	1	NA	NA	NA	NA
5480:14	A	G	0.03569	1	0	inf	0	nan			6195:66	T	C	0.04435	1	0	inf	0	nan			9495:57	T	C	0.04568	1	0.1429	0.9258	0.02327	0.8769
6535:35	G	A	0.03542	1	6.25	0.7906	1.327	29.43			10593:75	T	G	0.04329	1	0	inf	0	nan			10593:75	T	G	0.04329	1	0	inf	0	nan
11205:42	T	C	0.01976	1	0	inf	0	nan			11381:70	T	G	0.04238	1	0.2	0.7331	0.04753	0.8416			11425:84	T	C	0.04074	1	NA	NA	NA	NA
11244:17	C	T	0.02497	1	0.1905	0.7278	0.04574	0.7932			11381:9	A	G	0.01356	1	0	inf	0	nan			11717:84	T	A	0.02456	1	0.125	0.8803	0.02226	0.7019
12131:31	G	C	0.02042	1	6	0.7638	1.343	26.81			11396:42	A	T	0.0309	1	0	inf	0	nan			14153:54	A	G	0.02475	1	10.83	1.123	1.2	97.8
12421:26	A	G	0.0436	1	10.23	1.128	1.121	93.34			11425:84	T	C	0.01316	1	NA	NA	NA	NA			14632:5	A	C	0.04435	1	0	inf	0	nan
14632:5	A	C	0.01707	1	NA	NA	NA	NA			13813:20	T	A	0.03488	1	5.833	0.7669	1.298	26.22			14632:66	C	T	0.04435	1	0	inf	0	nan
14632:66	C	T	0.006724	0.9999	NA	NA	NA	NA			16628:2	A	G	0.02076	1	NA	NA	NA	NA			22795:88	G	A	0.0118	1	0.07018	1.159	0.007232	0.6809
15962:90	C	T	0.03653	1	0.2449	0.6592	0.06728	0.8914			16628:65	C	A	0.0004834	0.4859	NA	NA	NA	NA			23155:83	T	G	0.02749	1	0.125	0.8858	0.02202	0.7095
16195:63	T	C	0.04796	1	0	inf	0	nan			20573:80	A	T	0.04145	1	0	inf	0	nan			23577:46	A	C	0.03924	1	NA	NA	NA	NA
16628:65	C	A	0.004391	0.9977	NA	NA	NA	NA			20734:39	T	C	0.004402	0.9976	0.1224	0.748	0.02826	0.5305			23772:67	T	A	0.03348	1	0	inf	0	nan
20573:80	A	T	0.0309	1	0	inf	0	nan			22879:47	A	T	0.04918	1	NA	NA	NA	NA			24668:63	C	G	0.02042	1	0.1667	0.7638	0.0373	0.7447
22795:88	G	A	0.00254	0.9706	19	1.129	2.078	173.7			23155:23	T	A	0.04796	1	NA	NA	NA	NA			27816:86	G	A	0.008789	1	7.583	0.7789	1.648	34.9
23056:51	A	C	0.04712	1	0	inf	0	nan			23155:79	A	G	0.002522	0.9688	0	inf	0	nan			31166:54	G	T	0.02158	1	0	inf	0	nan
27421:1	C	T	0.04238	1	0.2	0.7331	0.04753	0.8416			23155:83	T	G	0.01133	1	0.1111	0.8819	0.01973	0.6258			33164:47	T	C	0.04967	1	0.1648	0.8678	0.03009	0.9031
27421:54	G	A	0.04145	1	0	inf	0	nan			24155:20	G	A	0.0309	1	0	inf	0	nan			33497:69	T	G	0.04074	1	0	inf	0	nan
30435:35	T	A	0.04914	1	0.1429	0.8997	0.02449	0.8332			24668:63	C	G	0.02011	1	0.1556	0.7368	0.03671	0.6592			34753:54	A	G	0.04338	1	NA	NA	NA	NA
36583:13	G	A	0.004588	0.9982	NA	NA	NA	NA			25027:36	A	G	0.04371	1	5.2	0.7259	1.253	21.57			36283:34	G	C	0.04705	1	0.225	0.7042	0.0566	0.8945
36583:91	G	A	0.004588	0.9982	NA	NA	NA	NA			31166:54	G	T	0.02784	1	0	inf	0	nan			36583:13	G	A	0.005057	0.9989	0	inf	0	nan
37095:26	T	G	0.02652	1	0.1389	0.8835	0.02458	0.7847			33164:47	T	C	0.04945	1	0.1607	0.8399	0.03099	0.8336			36583:91	G	A	0.03653	1	0	inf	0	nan
38603:51	A	C	0.01316	1	NA	NA	NA	NA			34535:49	A	G	0.01634	1	NA	NA	NA	NA			37095:11	T	C	0.04075	1	10.82	1.137	1.165	100.4
39061:36	A	G	0.04712	1	0	inf	0	nan			35205:28	C	T	0.02009	1	0.1765	0.7249	0.04262	0.7307			37095:26	T	G	0.01777	1	13.6	1.133	1.476	125.3
40633:18	A	G	0.001229	0.8189	0	inf	0	nan			35205:6	A	T	0.007662	1	0.1337	0.7414	0.03126	0.5718			38067:37	T	C	0.02784	1	NA	NA	NA	NA
41239:75	G	T	0.003539	0.9925	0	inf	0	nan			35580:77	C	T	0.04796	1	NA	NA	NA	NA			38305:87	T	C	0.04145	1	0	inf	0	nan
41889:55	T	C	0.02949	1	NA	NA	NA	NA			38512:7	C	G	0.0265	1	0.15	0.8317	0.02939	0.7656			40633:18	A	G	0.02401	1	10.64	1.131	1.159	97.59
42568:80	C	T	0.02158	1	0	inf	0	nan			38603:51	A	C	0.01195	1	NA	NA	NA	NA			41742:86	T	C	0.01699	1	0	inf	0	nan
43069:10	C	G	0.0006398	0.5905	NA	NA	NA	NA			41742:47	A	G	0.01823	1	13.75	1.147	1.452	130.2			42137:43	A	G	0.04712	1	0	inf	0	nan
43069:34	A	T	0.0006398	0.5905	NA	NA	NA	NA			41742:86	T	C	0.02784	1	0	inf	0	nan			42568:80	C	T	0.02784	1	NA	NA	NA	NA
43143:1	A	T	0.04796	1	NA	NA	NA	NA			42253:58	C	T	0.03488	1	0.1714	0.7669	0.03813	0.7706			43069:10	C	G	9.924e-05	0.1257	0	inf	0	nan
46573:72	G	A	0.04796	1	NA	NA	NA	NA			43343:68	A	G	0.02901	1	7.222	0.8228	1.44	36.22			43069:34	A	T	0.0004111	0.4265	0	inf	0	nan
47224:67	A	G	0.01767	1	NA	NA	NA	NA			45009:87	T	G	0.00404	0.9961	0.1197	0.7248	0.02891	0.4953			43143:1	A	T	0.02076	1	0	inf	0	nan
47824:70	A	C	0.04544	1	4.714	0.7531	1.077	20.63			47799:36	T	C	0.04545	1	0	inf	0	nan			43143:5	T	C	0.008358	1	7.8	0.7373	1.839	33.09
48889:5	G	C	0.004111	0.9966	0	inf	0	nan			51349:15	T	C	0.03924	1	NA	NA	NA	NA			43343:4	G	A	0.02277	1	5.571	0.7437	1.297	23.93
50515:83	A	T	0.01356	1	0	inf	0	nan			54049:70	G	A	0.007634	1	0.125	0.75	0.02874	0.5436			45009:87	T	G	0.003056	0.984	0.09502	0.7823	0.02051	0.4402
51251:64	A	G	0.04145	1	0	inf	0	nan			55187:46	A	G	0.0009056	0.7123	0	inf	0	nan			51349:23	A	C	0.04502	1	9.154	1.131	0.9979	83.97
51349:87	G	T	0.0309	1	NA	NA	NA	NA			55187:79	G	T	0.0009056	0.7123	0	inf	0	nan			56372:77	A	C	0.0265	1	0.15	0.8317	0.02939	0.7656
54226:66	A	T	0.002873	0.9815	NA	NA	NA	NA			55519:56	T	A	0.01153	1	12.5	1.118	1.397	111.8			56752:20	G	A	0.003189	0.9865	15.4	0.9286	2.495	95.05
54456:51	A	T	0.03957	1	0.2571	0.6449	0.07265	0.9101			59359:24	G	A	0.04486	1	0.1667	0.8539	0.03126	0.8886			56752:7	T	C	0.0155	1	15	1.147	1.583	142.2
55187:46	A	G	0.01007	1	0	inf	0	nan			59359:5	A	G	0.01099	1	NA	NA	NA	NA			57440:74	C	T	0.02418	1	0	inf	0	nan
55187:79	G	T	0.00118	0.8064	0	inf	0	nan			59615:31	T	A	0.03924	1	0	inf	0	nan			57896:39	A	G	0.004588	0.9979	0	inf	0	nan
55519:56	T	A	0.03544	1	6.667	0.8636	1.227	36.23			59756:39	A	G	0.03563	1	NA	NA	NA	NA			57969:64	A	G	0.04649	1	NA	NA	NA	NA
60545:46	G	A	0.04502	1	9.154	1.131	0.9979	83.97			64204:16	T	G	0.02749	1	8	0.8858	1.409	45.41			59359:24	G	A	0.007235	0.9999	0.07407	0.986	0.01072	0.5116
63439:28	C	A	0.0101	1	6.75	0.7169	1.656	27.51			64204:46	G	T	0.02749	1	8	0.8858	1.409	45.41			59359:5	A	G	0.01099	1	NA	NA	NA	NA
63439:8	A	C	0.007995	1	7.741	0.7668	1.722	34.79			64258:61	G	A	0.008325	1	0.06349	1.157	0.006571	0.6135			59756:39	A	G	0.009997	1	NA	NA	NA	NA
63685:86	T	C	0.008664	1	0	inf	0	nan			69098:53	C	A	0.01007	1	0	inf	0	nan			66474:79	T	G	0.01767	1	0	inf	0	nan
64204:16	T	G	0.02959	1	7	0.8909	1.221	40.12			69168:75	C	T	0.01976	1	NA	NA	NA	NA			70991:59	A	T	0.01767	1	0	inf	0	nan
66474:79	T	G	0.02993	1	NA	NA	NA	NA			73849:2	G	T	0.01718	1	0.1515	0.7467	0.03506	0.6547			73849:2	G	T	0.01423	1	0.1299	0.7825	0.02802	0.602
69098:53	C	A	0.04483	1	0	inf	0	nan			79183:11	T	A	0.0309	1	0	inf	0	nan			74826:17	T	C	0.04649	1	NA	NA	NA	NA
70991:59	A	T	0.008042	1	NA	NA	NA	NA			81653:72	G	A	0.04918	1	NA	NA	NA	NA			75897:7	C	T	0.0006689	0.595	NA	NA	NA	NA
74826:17	T	C	0.04545	1	0	inf	0	nan			82682:38	T	G	0.01251	1	0.08929	0.9515	0.01383	0.5764			77054:74	A	T	0.04251	1	0.1048	1.14	0.01121	0.9792
75133:13	A	G	0.02045	1	6.111	0.7759	1.336	27.96			82682:56	T	C	0.01806	1	0	inf	0	nan			81058:20	A	G	0.0309	1	0	inf	0	nan
75897:50	A	G	0.03676	1	0	inf	0	nan			83460:19	C	T	0.02419	1	NA	NA	NA	NA			81058:3	A	T	0.0309	1	0	inf	0	nan
75897:7	C	T	0.0001472	0.1859	0	inf	0	nan			86470:57	T	G	0.004111	0.9965	0	inf	0	nan			81653:10	A	G	0.04712	1	NA	NA	NA	NA
77054:5	G	T	0.04145	1	0	inf	0	nan			87569:17	A	C	0.04712	1	8.867	1.123	0.9806	80.18			83243:8	G	A	0.01891	1	0.08333	1.137	0.008983	0.7731
77054:74	A	T	0.02605	1	10	1.129	1.094	91.44			88684:50	T	A	0.04502	1	9.154	1.131	0.9979	83.97			83606:76	C	G	0.03808	1	9.5	1.141	1.014	88.97
80830:68	T	C	0.04029	1	5.833	0.8688	1.063	32.02			89026:32	G	T	0.003314	0.9895	0	inf	0	nan			84043:12	C	T	0.0213	1	9.167	0.8799	1.634	51.43
81088:18	A	T	0.02657	1	9.714	1.12	1.081	87.31			90805:28	T	C	0.01823	1	0.08844	1.126	0.009735	0.8033			87087:62	A	C	0.02158	1	0	inf	0	nan
83460:19	C	T	0.002522	0.9699	NA	NA	NA	NA			92187:65	A	C	0.01727	1	6.81	0.8025	1.413	32.83			87932:59	A	G	0.02042	1	6	0.7638	1.343	26.81
86470:57	T	G	0.01707	1	0	inf	0	nan			96962:7	A	C	0.02158	1	0	inf	0	nan			87932:85	C	T	0.0003948	0.4139	0	inf	0	nan
87569:17	A	C	0.009195	1	NA	NA	NA	NA			101939:54	T	C	0.02959	1	0.1429	0.8909	0.02492	0.8189			91056:66	A	G	0.03348	1	0	inf	0	nan
87932:85	C	T	0.002447	0.9667	NA	NA	NA	NA			102198:61	A	G	0.007511	1	0.06154	1.141	0.006575	0.5759			96962:7	A	C	0.03653	1	0	inf	0	nan
88696:40	C	A	0.03569	1	0	inf	0	nan			102702:13	T	A	0.04315	1	0	inf	0	nan			99654:23	T	A	0.04967	1	0.1648	0.8678	0.03009	0.9031
89787:21	T	A	0.01966	1	12.67	1.123	1.402	114.4			103460:91	C	A	0.03924	1	0	inf	0	nan			102198:31	T	A	0.04545	1	NA	NA	NA	NA
89892:81	G	T	0.03484	1	0.09804	1.151	0.01027	0.9362			104139:11	T	A	0.04957	1	4.667	0.6986	1.187	18.35			102198:61	A	G	0.01164	1	0.1	0.8874	0.01756	0.5693
90363:3	A	T	0.03348	1	0	inf	0	nan			105240:56	A	T	0.0309	1	0	inf	0	nan			102870:54	A	C	0.01831	1	0.09259	0.9458	0.01451	0.591
92099:34	T	C	0.04145	1	NA	NA	NA	NA			105384:90	T	C	0.01047	1	NA	NA	NA	NA			103246:89	T	C	0.04502	1	0.1092	1.131	0.01191	1.002
92238:67	A	T	0.03341	1	NA	NA	NA	NA			119443:36	G	C	0.02456	1	NA	NA	NA	NA			103746:74	T	A	0.0037	0.9932	0.07143	0.9449	0.01121	0.4552
93686:64	A	G	0.04095	1	5	0.7303	1.195	20.92			122410:33	A	G	0.02466	1	0	inf	0	nan			105240:56	A	T	0.0309	1	0	inf	0	nan
94147:30	G	A	0.03365	1	0.2178	0.6473	0.06123	0.7745			122441:74	T	A	0.02993	1	NA	NA	NA	NA			105681:85	T	A	0.0447	1	0	inf	0	nan
103246:16	T	C	0.009942	1	NA	NA	NA	NA			123202:88	T	A	0.04231	1	0.1481	0.9204	0.02439	0.8999			106126:64	C	T	0.01594	1	0	inf	0	nan
103746:74	T	A	0.02961	1	6.667	0.8708	1.21	36.74			124278:24	T	C	0.007625	1	0	inf	0	nan			108159:78	T	A	0.02621	1	NA	NA	NA	NA
105384:90	T	C	0.04075	1	10.82	1.137	1.165	100.4			124812:88	T	G	0.0309	1	0	inf	0	nan			111157:42	T	G	0.01707	1	NA	NA	NA	NA
106126:52	C	T	0.01991	1	0	inf	0	nan			127190:89	A	C	0.02784	1	0	inf	0	nan			111157:7	A	G	0.04145	1	NA	NA	NA	NA
106126:64	C	T	0.001104	0.7851	NA	NA	NA	NA			127431:25	G	C	0.04329	1	0	inf	0	nan			111750:29	T	A	0.04963	1	9	1.137	0.9691	83.58
111157:13	A	G	0.01906	1	NA	NA	NA	NA			130525:56	T	C	0.03924	1	0	inf	0	nan			116514:82	T	C	0.008316	1	0	inf	0	nan
111157:86	A	C	0.01164	1	10	0.8874	1.756	56.93			131716:37	G	A	0.03924	1	0	inf	0	nan			117209:38	A	C	0.0309	1	0	inf	0	nan
115255:45	G	A	0.0202	1	NA	NA	NA	NA			132574:59	G	A	0.008374	1	0.09375	0.9242	0.01532	0.5737			118835:54	C	A	0.003776	0.9939	NA	NA	NA	NA
116514:82	T	C	0.0202	1	NA	NA	NA	NA														118835:73	C	T	0.02205	1	10.86	1.118	1.215	97.06
118835:54	C	A	0.02125	1	0.08333	1.115	0.009363	0.7417														123202:88	T	A	0.03609	1	0.1333	0.9174	0.02208	0.8051
118835:73	C	T	0.02125	1	0.08333	1.115	0.009363	0.7417														125972:31	T	C	0.04251	1	9.545	1.14	1.021	89.22
120070:36	A	T	0.003471	0.9918	0	inf	0	nan														126393:2	A	C	0.02353	1	11	1.146	1.164	103.9
120286:48	G	A	0.03348	1	0	inf	0	nan														126742:83	A	G	0.01823	1	0	inf	0	nan
124817:20	A	G	0.002873	0.9815	0	inf	0	nan														126991:11	G	A	0.01727	1	0.1469	0.8025	0.03046	0.7079
126355:29	T	C	0.000404	0.4311	0.03896	1.118	0.004356	0.3485														126991:84	T	A	0.03865	1	0.1846	0.797	0.03871	0.8804
130757:44	T	C	0.02504	1	10.38	1.12	1.156	93.29														130757:44	T	C	0.01891	1	0.08333	1.137	0.008983	0.7731
130757:61	C	A	0.02466	1	0	inf	0	nan														130757:61	C	A	0.0309	1	NA	NA	NA	NA
																						132574:59	G	A	0.008374	1	0.09375	0.9242	0.01532	0.5737

## Sheet: Table_S2
Table S2 – Genic and genotypic differentiation among dorsal colour phenotypes using single-association SNPs with Bayes factor above 0.99 quantile (BF0.99 SNPs),
multi-association SNPs with a posterior inclusion probability above 0.99 quantile (PIP0.99 SNPs) and all 1,837 SNPs.
		Genic differentiation			Genotypic differentiation
	Pairwise analysis	χ²	df	P-Value	χ²	df	P-Value
50 BF0.99 SNPs	MAR vs TRI	336.886	96	Highly sign.	237.696	96	Highly sign.
	MAR vs TYP	245.031	92	Highly sign.	179.465	92	0
	TRI vs TYP	290.119	94	Highly sign.	210.88	94	Highly sign.
	Pairwise analysis	χ²	df	P-Value	χ²	df	P-Value
50 PIP0.99 SNPs	MAR vs TRI	301.391	96	Highly sign.	217.427	96	Highly sign.
	MAR vs TYP	248.371	94	Highly sign.	183.952	94	0
	TRI vs TYP	283.137	94	Highly sign.	208.907	94	Highly sign.
	Pairwise analysis	χ²	df	P-Value	χ²	df	P-Value
All 1,837 SNPs	MAR vs TRI	3277.7	32	1	2408.81	32	1
	MAR vs TYP	3168.22	96	1	2347.58	96	1
	TRI vs TYP	3240.57	84	1	2321.41	84	1

## Sheet: Table_S3
Table S3 – Pairwise Fst estimates among dorsal colour phenotypes using single-association SNPs with Bayes factor above 0.99 quantile (BF0.99 SNPs),
multi-association SNPs with a posterior inclusion probability above 0.99 quantile (PIP0.99 SNPs) and all 1,837 SNPs.
		TYP	MAR
50 BF0.99 SNPs	MAR	0.1787	--
	TRI	0.2125	0.2145
		TYP	MAR
50 PIP0.99 SNPs	MAR	0.165	--
	TRI	0.2159	0.1907
		TYP	MAR
All 1,837 SNPs	MAR	-0.001663	--
	TRI	0.004215	0.005067

## Sheet: Table_S4
Table S4 – SNP correlation value (r²) in linkage disequilibrium analyses. A FDR of 5% was applied.
	SNP_a	SNP_b	r²
All phenotypes	43069:10	43069:34	0.921743
	3950:1	3950:10	0.851262
	63439:8	63439:28	0.823539
	55187:46	55187:79	0.793153
	64204:16	64204:46	0.791037
	27816:86	43143:5	0.489932
	40633:18	104623:88	0.448172
	75897:7	106126:52	0.435332
	41239:75	75897:50	0.429678
	75897:7	75897:50	0.391016
	41742:86	104623:88	0.387096
	16628:65	54226:66	0.384135
	11381:9	41742:86	0.372517
	59359:24	123202:88	0.370769
	3950:1	82682:38	0.341794
	41742:86	55187:46	0.33547
	118835:54	126355:29	0.319071
	20734:39	59359:24	0.315436
	6535:26	20734:39	0.299668
	3950:1	55187:79	0.299668
	24668:63	55187:46	0.294981
	23155:83	64258:61	0.293369
	3950:10	82682:38	0.290742
	92187:65	108304:78	0.28451
	20734:39	27816:86	0.282873
	22795:88	43069:34	0.28232
	11381:9	55187:46	0.281286
	43143:5	87932:85	0.275522
	43069:10	103746:74	0.271884
	11381:9	55187:79	0.266979
	41742:86	55187:79	0.266225
	23155:83	41742:86	0.264177
	41239:75	50515:83	0.263356
	50515:83	118835:54	0.26184
	24668:63	103746:74	0.261315
	3950:10	55187:79	0.255248
	25027:11	103746:74	0.250594
	35205:6	64204:16	0.244121
	102702:13	123202:88	0.241454
	22795:88	43069:10	0.238884
	6535:26	6535:35	0.237633
	43143:5	118835:54	0.201075
	43069:34	63439:28	0.18704
MAR phenotype	55187:46	55187:79	0.999633
	37095:26	40633:18	0.999407
	7095:50	50515:83	0.909375
	54049:70	54226:66	0.814302
	3950:1	3950:10	0.783723
TYP phenotype	51349:15	54049:70	0.999175
	45009:87	50515:83	0.8457
TRI phenotype	No significant LD comparisons

## Sheet: Table_S5
Table S5 – Genome size estimated by flow cytometry for each individual tested of P. spumarius and P. maghresignus.
Florescence (FL); Coefficient of variation (CV)
Species	Sex	Individual	FL Sample	FL Standard	DI	2C genome size (pg)	CV Sample (%)	CV Standard (%)	Standard
P. spumarius	M	2	277.75	105.31	2.63745	5.1694	2.12	2.48	S.l.
P. spumarius	M	3	264.53	104.04	2.54258	4.98346	2.73	2.78	S.l.
P. spumarius	M	4	246.14	102.23	2.40771	4.71911	2.77	2.74	S.l.
P. spumarius	M	5	281.04	106.58	2.63689	5.16831	2.98	3.72	S.l.
P. spumarius	M	6	272.27	100.93	2.69761	5.28732	3.01	3.31	S.l.
P. spumarius	M	7	276.82	106.86	2.59049	5.07736	2.96	3.07	S.l.
P. spumarius	F	1	279.18	103.47	2.69817	5.28842	3.09	3.26	S.l.
P. spumarius	F	2	279.72	102.46	2.73004	5.35088	3.14	3.13	S.l.
P. spumarius	F	3	276.62	103.66	2.66853	5.23032	2.77	3.11	S.l.
P. spumarius	F	4	292.74	102.11	2.86691	5.61914	2.7	3	S.l.
P. spumarius	F	5	290.21	102.96	2.81867	5.52459	2.85	2.75	S.l.
P. spumarius	F	8	287.97	103.49	2.78259	5.45387	3.39	4.38	S.l.
P. spumarius	F	9	301.03	105.28	2.85933	5.60428	2.44	2.92	S.l.
P. maghresignus	F	1	451.81	103.18	4.37885	8.58255	2.94	3.26	S.l.
P. maghresignus	F	2	482.33	104.36	4.62179	9.05871	3.25	3.9	S.l.
P. maghresignus	F	3	480.16	107.15	4.48119	8.78314	3.64	4.38	S.l.
P. maghresignus	F	4	490.48	104.07	4.71298	9.23744	3.15	3.65	S.l.
P. maghresignus	F	5	489.65	105.28	4.65093	9.11582	2.9	2.92	S.l.
P. maghresignus	F	6	471.38	104.76	4.49962	8.81925	2.73	3.96	S.l.
P. maghresignus	F	7	471.1	104.38	4.51332	8.8461	3.39	2.89	S.l.
P. maghresignus	F	8	480.27	105.47	4.55362	8.92509	3.69	3.58	S.l.
P. maghresignus	F	9	487.09	109.04	4.46708	8.75547	3.48	3.63	S.l.

## Sheet: Table_S6
Table S6 – Results of the filtering process and assembly statistics for genome and transcriptome
	Genome	Transcriptome
Total sequences analyzed	366658698	17035046
Total sequences trashed (%)	12,966,076 (3.54%)	2,247,494 (13.19%)
Total sequences retained (%)	353,692,622 (96.46%)	14,787,552 (86.81%)
Number of assembled contigs	6843324	173691
Maximum contig length	2,6118 bp	9,381 bp
Minimum contig length	100 bp	100 bp
Average contig length	226 bp	235 bp
Number of scaffolds	4010521	31050
Maximum scaffold length with gaps	34,575 bp	17,088 bp
Average scaffold length with gaps	382 bp	1,318 bp
N50	686 bp	803 bp
% of gaps	20.47	0.39
Total assembled length with gaps	1,532,459,407 bp	81,759,018 bp
Total assembled length without gaps	1,218,749,078 bp	81,442,967 bp

## Sheet: Table_S7
Table S7 – Blast results of RAD loci against Arthropoda protein sequences of NCBI.
query id	subject id	Description	% identity	alignment length	mismatches	gap opens	q. start	q. end	s. start	s. end	E-value	bit score
locus19718	gi|646705714|gb|KDR13273.1|	Protein BTG3, partial [Zootermopsis nevadensis]	76.67	30	7	0	3	92	9	38	2e-08	52.4
	gi|501293050|dbj|BAN20554.1|	b-cell translocation protein [Riptortus pedestris]	80	30	6	0	3	92	9	38	3e-07	48.5
	gi|939680495|ref|XP_014285444.1|	PREDICTED: protein BTG3-like [Halyomorpha halys]	76.67	30	7	0	3	92	9	38	4e-07	48.9
	gi|939278830|ref|XP_014259974.1|	PREDICTED: protein BTG3-like [Cimex lectularius]	73.33	30	8	0	3	92	9	38	3e-06	47
locus34634	gi|861615211|gb|KMQ86051.1|	retrovirus-related pol polyprotein from transposon tnt 1-94 [Lasius niger]	65.52	29	10	0	2	88	131	159	4e-05	44.3
locus58509	gi|827552693|ref|XP_012548103.1|	PREDICTED: uncharacterized protein LOC105842033 [Bombyx mori]	66.67	30	10	0	1	90	213	242	1e-08	54.7
	gi|641650328|ref|XP_008189178.1|	PREDICTED: uncharacterized protein LOC103311361 [Acyrthosiphon Pisum]	66.67	30	10	0	1	90	219	248	1e-07	52
	gi|913295464|ref|XP_013194825.1|	PREDICTED: uncharacterized protein LOC106138234 [Amyelois transitella]	63.33	30	11	0	1	90	229	258	8e-07	49.7
	gi|930673761|gb|KPJ14194.1|	Pogo transposable element with KRAB domain [Papilio machaon]	63.33	30	11	0	1	90	104	133	1e-06	49.3
	gi|641652957|ref|XP_008178605.1|	PREDICTED: uncharacterized protein LOC103307917 [Acyrthosiphon Pisum]	65.38	26	9	0	1	78	185	210	2e-06	48.1
locus59359	gi|913295464|ref|XP_013194825.1|	PREDICTED: uncharacterized protein LOC106138234 [Amyelois transitella]	62.07	29	11	0	95	9	270	298	6e-05	44.3
locus66967	gi|795015422|ref|XP_011858146.1|	PREDICTED: tigger transposable element-derived protein 6-like [Vollenhovia emeryi]	67.86	28	9	0	3	86	406	433	5e-06	47
	gi|795018711|ref|XP_011859321.1|	PREDICTED: uncharacterized protein LOC105556820 [Vollenhovia Emeryi]	67.86	28	9	0	3	86	377	404	1e-05	46.2
	gi|861625729|gb|KMQ88629.1|	tigger transposable element-derived protein 6-like protein [Lasius niger]	67.86	28	9	0	3	86	377	404	1e-05	45.8
locus67578	gi|478256910|gb|ENN77079.1|	hypothetical protein YQE_06414, partial [Dendroctonus ponderosae]	75.86	29	7	0	89	3	37	65	8e-08	49.7
	gi|861625729|gb|KMQ88629.1|	tigger transposable element-derived protein 6-like protein [Lasius niger]	68.97	29	9	0	89	3	308	336	2e-06	48.1
	gi|321454537|gb|EFX65704.1|	PREDICTED: uncharacterized protein LOC105202865 [Solenopsis invicta]	62.07	29	11	0	89	3	222	250	9e-06	45.4
	gi|751232467|ref|XP_011169850.1|	PREDICTED: uncharacterized protein LOC105202865 [Solenopsis invicta]	68.97	29	9	0	89	3	320	348	2e-05	45.8
	gi|780616041|ref|XP_011696449.1|	PREDICTED: uncharacterized protein LOC105455090 [Wasmannia auropunctata]	65.52	29	10	0	89	3	315	343	3e-05	44.7
locus68031	gi|805822205|ref|XP_012151115.1|	PREDICTED: fibrillin-2-like isoform X3 [Megachile rotundata]	90.91	22	2	0	90	25	715	736	4e-06	48.1
	gi|805822203|ref|XP_012151113.1|	PREDICTED: fibrillin-2-like isoform X2 [Megachile rotundata]	90.91	22	2	0	90	25	1170	1191	4e-06	48.1
	gi|815916428|ref|XP_003491105.2|	PREDICTED: fibrillin-2-like [Bombus impatiens]	90.91	22	2	0	90	25	1170	1191	4e-06	48.1
locus69741	gi|939660472|ref|XP_014278153.1|	PREDICTED: tetratricopeptide repeat protein 28 [Halyomorpha halys]	81.48	27	5	0	1	81	68	94	4e-07	50.8
	gi|939241274|ref|XP_014239890.1|	PREDICTED: tetratricopeptide repeat protein 28 [Cimex lectularius]	81.48	27	5	0	1	81	68	94	4e-07	50.8
	gi|242011457|ref|XP_002426466.1|	rapsynoid, putative [Pediculus humanus corporis]	74.07	27	7	0	1	81	63	89	3e-05	45.4
	gi|195588763|ref|XP_002084127.1|	GD12984 [Drosophila simulans]	70.37	27	8	0	1	81	66	92	8e-05	43.9
locus80449	gi|827542484|ref|XP_012544315.1|	PREDICTED: uncharacterized protein LOC105841373 [Bombyx mori]	75.86	29	7	0	87	1	429	457	1e-07	52.4
	gi|913328928|ref|XP_013196001.1|	PREDICTED: uncharacterized protein LOC106139163 isoform X1 [Amyelois transitella]	62.07	29	11	0	87	1	499	527	3e-06	47.8
locus81867	gi|641657266|ref|XP_003242632.2|	PREDICTED: uncharacterized protein LOC100575723 [Acyrthosiphon pisum]	79.17	24	5	0	15	86	236	259	5e-05	43.9
	gi|170068745|ref|XP_001868982.1|	conserved hypothetical protein [Culex quinquefasciatus]	59.26	27	11	0	6	86	215	241	9e-05	43.5
locus95609	gi|939277233|ref|XP_014259122.1|	PREDICTED: cohesin subunit SA-1 isoform X5 [Cimex lectularius]	93.1	29	2	0	89	3	189	217	3e-10	59.7
	gi|939277231|ref|XP_014259121.1|	PREDICTED: cohesin subunit SA-1 isoform X4 [Cimex lectularius]	93.1	29	2	0	89	3	189	217	3e-10	59.7
	gi|939277229|ref|XP_014259120.1|	PREDICTED: cohesin subunit SA-2 isoform X3 [Cimex lectularius]	93.1	29	2	0	89	3	189	217	3e-10	59.7
	gi|939277225|ref|XP_014259118.1|	PREDICTED: cohesin subunit SA-2 isoform X2 [Cimex lectularius]	93.1	29	2	0	89	3	185	213	3e-10	59.7
	gi|939277223|ref|XP_014259117.1|	PREDICTED: cohesin subunit SA-2 isoform X1 [Cimex lectularius]	93.1	29	2	0	89	3	189	217	3e-10	59.7
locus97362	gi|646717115|gb|KDR20096.1|	mRNA-decapping enzyme 1A [Zootermopsis nevadensis]	78.57	28	6	0	7	90	406	433	4e-08	53.1
	gi|826493364|ref|XP_012540552.1|	PREDICTED: mRNA-decapping enzyme 1A [Monomorium pharaonis]	85.19	27	4	0	10	90	414	440	7e-08	52.4
	gi|970893309|ref|XP_015112032.1|	PREDICTED: mRNA-decapping enzyme 1A [Diachasma alloeum]	85.19	27	4	0	10	90	460	486	7e-08	52.4
	gi|751229647|ref|XP_011168298.1|	PREDICTED: mRNA-decapping enzyme-like protein [Solenopsis invicta]	85.19	27	4	0	10	90	416	442	7e-08	52.4
	gi|951534049|ref|XP_014470690.1|	PREDICTED: mRNA-decapping enzyme 1B [Dinoponera quadriceps]	85.19	27	4	0	10	90	426	452	1e-07	51.6
locus100883	gi|913307742|ref|XP_013184370.1|	PREDICTED: uncharacterized protein LOC106130145 [Amyelois transitella]	60	30	12	0	92	3	206	235	5e-05	43.9
	gi|307166821|gb|EFN60763.1|	hypothetical protein EAG_00203, partial [Camponotus floridanus]	60	30	12	0	92	3	39	68	9e-05	41.2
locus108583	gi|3891508|pdb|2NMB|A	Chain A, Dnumb Ptb Domain Complexed With A Phosphotyrosine Peptide, Nmr, Ensemble Of Structures	88.89	27	3	0	83	3	85	111	1e-10	57.8
	gi|939697511|ref|XP_014292903.1|	PREDICTED: protein numb [Halyomorpha halys]	92.59	27	2	0	83	3	133	159	1e-10	60.1
	gi|321474126|gb|EFX85092.1|	hypothetical protein DAPPUDRAFT_46628 [Daphnia pulex]	92.59	27	2	0	83	3	95	121	1e-10	57.8
	gi|478263232|gb|ENN81621.1|	hypothetical protein YQE_01984, partial [Dendroctonus ponderosae]	88.89	27	3	0	83	3	98	124	1e-10	58.5
	gi|915668463|gb|KOC70120.1|	Protein numb [Habropoda laboriosa]	92.59	27	2	0	83	3	96	122	1e-10	60.1
locus116374	gi|641659316|ref|XP_008181052.1|	PREDICTED: ATP-dependent DNA helicase PIF1-like [Acyrthosiphon pisum]	82.14	28	5	0	86	3	222	249	4e-07	49.7
	gi|861628163|gb|KMQ89299.1|	atp-dependent dna helicase pif6-like protein [Lasius niger]	70.37	27	8	0	86	6	198	224	1e-05	45.1
	gi|939644139|ref|XP_014295649.1|	PREDICTED: ATP-dependent DNA helicase RRM3-like [Microplitis demolitor]	71.43	28	8	0	86	3	61	88	2e-05	42.7
	gi|939685061|ref|XP_014299907.1|	PREDICTED: ATP-dependent DNA helicase RRM3-like [Microplitis demolitor]	71.43	28	8	0	86	3	306	333	4e-05	44.3
	gi|939653431|ref|XP_014296636.1|	PREDICTED: uncharacterized protein LOC103577587 [Microplitis demolitor]	71.43	28	8	0	86	3	1141	1168	6e-05	44.3

## Sheet: Table_S8
Table S8– Summary of the alignment results of RAD loci against drafts of P. spumarius genome and transcriptome.
	Genome		Transcriptome
	hits	no hits	hits	no hits
Number of RAD loci	392	536	134	795
% of RAD loci	42.2414	57.7586	14.4397	85.6681
Number of associated RAD loci	18	34	5	47
% of associated RAD loci	34.6154	65.3846	9.61538	90.3846

## Sheet: Table_S9
Table S9 – Blast results of P. spumarius transcriptome contigs/scaffolds with RAD loci alignments against Arthropoda nucleotide sequences of NCBI.
query id	subject id	% identity	alignment length	mismatches	gap opens	q. start	q. end	s. start	s. end	evalue	bit score
C56875	gi|780644672|ref|XM_011690559.1|	100	35	0	0	9	43	1071	1037	1e-07	65.8
scaffold18605	gi|242012820|ref|XM_002427080.1|	74.04	1256	254	65	4902	6118	2246	1024	5e-122	448
	gi|805769431|ref|XM_012280733.1|	78.91	147	25	6	2558	2701	4976	4833	8e-16	95.3
	gi|805769428|ref|XM_003701235.2|	78.91	147	25	6	2558	2701	5009	4866	8e-16	95.3
C42981	gi|571568204|ref|XM_006562746.1|	74.49	294	52	16	232	509	2166	2452	4e-20	106
	gi|571568202|ref|XM_003250115.2|	74.49	294	52	16	232	509	2163	2449	4e-20	106
	gi|571568197|ref|XM_006562745.1|	74.49	294	52	16	232	509	2163	2449	4e-20	106
scaffold1670	gi|755990511|ref|XM_011314251.1|	72.57	689	141	48	368	1032	951	1615	2e-42	182
scaffold1669	gi|755990511|ref|XM_011314251.1|	72.57	689	141	48	368	1032	951	1615	2e-42	182
C68167	gi|805766218|ref|XM_003700821.2|	74.57	2273	425	139	80	2280	160	2351	0	854
	gi|751236556|ref|XM_011173816.1|	73.69	2258	456	127	85	2278	103	2286	0	752
	gi|936572716|ref|XM_014363177.1|	75.94	1168	219	58	94	1230	136	1272	6e-151	544
scaffold29880	gi|964098332|ref|XM_001964584.2|	83.19	119	18	2	634	751	702	585	2e-20	108
scaffold21260	gi|630575147|gb|KF383591.1|	78.86	946	168	31	5553	6482	939	10	1e-170	610
	gi|630574795|gb|KF383583.1|	78.82	949	163	34	5553	6482	939	10	5e-169	604
scaffold21259	gi|630575147|gb|KF383591.1|	78.86	946	168	31	5553	6482	939	10	6e-171	610
	gi|630574795|gb|KF383583.1|	78.82	949	163	34	5553	6482	939	10	3e-169	604
scaffold21258	gi|630575147|gb|KF383591.1|	78.86	946	168	31	5553	6482	939	10	6e-171	610
	gi|630574795|gb|KF383583.1|	78.82	949	163	34	5553	6482	939	10	3e-169	604
C64171	gi|780644672|ref|XM_011690559.1|	100	34	0	0	10	43	1071	1038	6e-07	63.9
scaffold20507	gi|817072560|ref|XM_012402963.1|	78.79	594	92	33	1423	1999	623	47	1e-98	368
	gi|968065247|ref|XM_001998424.2|	82.85	414	57	14	1437	1843	666	260	7e-96	359
	gi|913318130|ref|XM_013334626.1|	77.97	531	91	25	1436	1953	672	155	7e-81	309
	gi|939630507|ref|XM_014422621.1|	76.69	592	115	22	1428	2007	700	120	3e-80	307
	gi|936715895|ref|XM_014380394.1|	78.06	506	84	25	1440	1933	799	309	2e-76	294
scaffold20506	gi|817072560|ref|XM_012402963.1|	78.79	594	92	33	425	1001	623	47	6e-99	368
	gi|968065247|ref|XM_001998424.2|	82.85	414	57	14	439	845	666	260	4e-96	359
	gi|913318130|ref|XM_013334626.1|	77.97	531	91	25	438	955	672	155	4e-81	309
	gi|939630507|ref|XM_014422621.1|	76.69	592	115	22	430	1009	700	120	1e-80	307
	gi|936715895|ref|XM_014380394.1|	78.06	506	84	25	442	935	799	309	1e-76	294
scaffold21460	gi|939236980|ref|XM_014403159.1|	76.53	2096	382	98	262	2308	123	2157	0	1044
	gi|939236978|ref|XM_014403150.1|	76.53	2096	382	98	262	2308	123	2157	0	1044
	gi|939236976|ref|XM_014403141.1|	76.53	2096	382	98	262	2308	123	2157	0	1044
	gi|939631198|ref|XM_008555311.2|	76.07	1149	217	50	3959	5078	4448	5567	2e-151	545
	gi|939631194|ref|XM_014443617.1|	76.07	1149	217	50	3959	5078	4448	5567	2e-151	545
C64113	gi|939669866|ref|XM_014426283.1|	73.37	1814	352	120	71	1817	3205	4954	3e-154	553
scaffold29282	gi|939694465|ref|XM_014435834.1|	78.41	945	153	42	11	931	188	1105	1e-158	568
scaffold27783	gi|641676513|ref|XM_008189222.1|	89.39	66	5	2	1549	1613	752	688	2e-12	82.4
scaffold6980	gi|242016307|ref|XM_002428726.1|	78.15	151	29	4	2838	2986	449	301	2e-15	93.5
C62901	gi|795039912|ref|XM_012011042.1|	76.19	189	39	4	1507	1692	1236	1421	2e-16	95.3
	gi|795039910|ref|XR_001008891.1|	76.19	189	39	4	1507	1692	1242	1427	2e-16	95.3
	gi|795039907|ref|XM_012011041.1|	76.19	189	39	4	1507	1692	1641	1826	2e-16	95.3
	gi|795039904|ref|XM_012011040.1|	76.19	189	39	4	1507	1692	1242	1427	2e-16	95.3
scaffold4697	gi|746834829|ref|XM_011069782.1|	73.95	1670	343	76	3294	4914	3064	4690	7e-165	590
	gi|746834835|ref|XM_011069785.1|	73.48	1738	354	86	3294	4970	3068	4759	7e-155	556
	gi|795078066|ref|XM_012021361.1|	73.52	1669	352	74	3294	4914	11152	12778	3e-153	551
	gi|801385122|ref|XM_012200419.1|	73.54	1678	345	79	3294	4914	1152	2787	4e-152	547
	gi|746834833|ref|XM_011069784.1|	73.56	1679	343	80	3294	4914	3067	4702	4e-152	547
scaffold4696	gi|746834829|ref|XM_011069782.1|	73.95	1670	343	76	3294	4914	3064	4690	7e-165	590
	gi|746834835|ref|XM_011069785.1|	73.48	1738	354	86	3294	4970	3068	4759	7e-155	556
	gi|795078066|ref|XM_012021361.1|	73.52	1669	352	74	3294	4914	11152	12778	3e-153	551
	gi|801385122|ref|XM_012200419.1|	73.54	1678	345	79	3294	4914	1152	2787	4e-152	547
	gi|746834833|ref|XM_011069784.1|	73.56	1679	343	80	3294	4914	3067	4702	4e-152	547
scaffold15921	gi|820853575|ref|XM_003695161.2|	77.45	550	92	27	665	1198	722	1255	1e-77	300
	gi|571564868|ref|XM_397471.5|	77.5	551	90	29	665	1198	726	1259	1e-77	300
	gi|820853576|ref|XM_012488706.1|	78.51	470	79	18	665	1123	722	1180	3e-74	289
	gi|572299063|ref|XM_006615608.1|	76.98	556	96	28	584	1123	628	1167	3e-74	289
	gi|571564871|ref|XM_006565211.1|	78.56	471	77	20	665	1123	726	1184	3e-74	289

## Sheet: Table_S10
Table S10 – Blast results of P. spumarius transcriptome contigs/scaffolds with RAD loci alignments against Arthropoda protein sequences of NCBI.
query id	subject id	% identity	alignment length	mismatches	gap opens	q. start	q. end	s. start	s. end	evalue	bit score
scaffold17698	gi|795040272|ref|XP_011866546.1|	39.84	251	113	4	504	1142	1479	1729	1e-58	183
	gi|795040272|ref|XP_011866546.1|	28.3	159	96	5	11	463	1313	1461	1e-58	68.6
	gi|795040277|ref|XP_011866548.1|	39.84	251	113	4	504	1142	1462	1712	1e-58	183
	gi|795040277|ref|XP_011866548.1|	28.3	159	96	5	11	463	1296	1444	1e-58	68.6
	gi|795040284|ref|XP_011866550.1|	39.84	251	113	4	504	1142	1479	1729	1e-58	183
	gi|795040284|ref|XP_011866550.1|	28.3	159	96	5	11	463	1313	1461	1e-58	68.6
	gi|795040287|ref|XP_011866551.1|	39.84	251	113	4	504	1142	1479	1729	1e-58	183
	gi|795040287|ref|XP_011866551.1|	28.3	159	96	5	11	463	1313	1461	1e-58	68.6
	gi|915667197|gb|KOC69033.1|	39.04	251	115	4	504	1142	1348	1598	1e-54	174
scaffold17697	gi|939653348|ref|XP_014275474.1|	39.53	382	183	9	2	1138	1148	1484	2e-69	265
	gi|939653344|ref|XP_014275473.1|	39.53	382	183	9	2	1138	1148	1484	2e-69	265
	gi|939263801|ref|XP_014251876.1|	37.34	383	190	7	11	1138	1148	1487	3e-66	255
	gi|939263799|ref|XP_014251875.1|	37.34	383	190	7	11	1138	1148	1487	3e-66	255
	gi|939263797|ref|XP_014251874.1|	37.34	383	190	7	11	1138	1148	1487	3e-66	255
scaffold29739	gi|746865007|ref|XP_011063523.1|	25.66	265	176	6	756	7	241	499	2e-07	60.5
	gi|746865005|ref|XP_011063522.1|	25.66	265	176	6	756	7	241	499	2e-07	60.5
	gi|332019345|gb|EGI59851.1|	25.66	265	176	6	756	7	277	535	2e-07	60.5
	gi|808130549|ref|XP_012168000.1|	23.11	251	179	6	744	7	344	585	4e-06	56.2
	gi|662198534|ref|XP_008472393.1|	22.76	435	296	12	1221	34	63	496	6e-06	55.5
scaffold13661	gi|646715032|gb|KDR18788.1|	47.96	367	176	5	1082	3	11	369	2e-88	328
	gi|907617340|ref|XP_013119188.1|	40.39	359	196	8	1073	6	70	413	3e-72	275
	gi|749789658|ref|XP_011148137.1|	38.67	362	203	7	1070	6	25	374	6e-72	274
	gi|906467269|gb|KNC28514.1|	39.67	368	204	8	1100	6	535	887	5e-71	271
	gi|906467269|gb|KNC28514.1|	37.15	358	209	7	1070	6	89	433	1e-63	246
	gi|195440672|ref|XP_002068164.1|	39.58	379	211	9	1130	3	39	402	3e-70	268
scaffold13660	gi|646715032|gb|KDR18788.1|	47.96	367	176	5	1082	3	11	369	2e-88	328
	gi|907617340|ref|XP_013119188.1|	40.39	359	196	8	1073	6	70	413	3e-72	275
	gi|749789658|ref|XP_011148137.1|	38.67	362	203	7	1070	6	25	374	6e-72	274
	gi|906467269|gb|KNC28514.1|	39.67	368	204	8	1100	6	535	887	5e-71	271
	gi|906467269|gb|KNC28514.1|	37.15	358	209	7	1070	6	89	433	1e-63	246
	gi|195440672|ref|XP_002068164.1|	39.58	379	211	9	1130	3	39	402	3e-70	268
C24747	gi|642914352|ref|XP_008201644.1|	36.41	184	96	4	596	102	164	345	8e-31	135
	gi|642914350|ref|XP_008201643.1|	36.41	184	96	4	596	102	216	397	8e-31	135
	gi|91077724|ref|XP_975061.1|	36.41	184	96	4	596	102	157	338	8e-31	135
	gi|645008793|ref|XP_001606017.3|	41.67	168	81	4	557	102	217	383	1e-30	135
	gi|353334514|gb|AEQ93552.1|	36.41	184	96	4	596	102	157	338	2e-30	134
C72914	gi|607360169|gb|EZA54507.1|	56.56	122	52	1	2	367	81	201	8e-35	147
	gi|805814073|ref|XP_012148112.1|	56.56	122	52	1	2	367	200	320	1e-34	147
	gi|307177656|gb|EFN66704.1|	57.14	119	50	1	11	367	1	118	1e-33	144
	gi|307167143|gb|EFN60894.1|	53.41	88	41	0	2	265	137	224	1e-23	110
	gi|827561810|ref|XP_012551660.1|	41.53	118	68	1	11	364	441	557	4e-21	102
C39543	gi|968033737|ref|XP_015015501.1|	23.56	191	139	3	771	205	1350	1535	2e-06	55.5
scaffold29191	gi|805814073|ref|XP_012148112.1|	36.56	279	155	8	874	47	7	266	2e-36	155
	gi|827561810|ref|XP_012551660.1|	32.33	331	186	12	958	2	214	518	3e-32	142
	gi|307167143|gb|EFN60894.1|	36.02	236	128	8	697	2	1	217	2e-31	139
	gi|936694426|ref|XP_014225197.1|	29.17	288	173	6	850	2	271	532	7e-31	137
	gi|675385083|gb|KFM77980.1|	42.46	179	78	3	922	395	171	327	2e-28	129
scaffold15472	gi|936714879|ref|XP_014235380.1|	29.77	131	91	1	3171	2779	108	237	3e-09	67.8
	gi|780681243|ref|XP_011697582.1|	31.06	132	88	2	3171	2779	492	621	8e-09	66.2
	gi|641653035|ref|XP_008178632.1|	28.79	132	94	0	3171	2776	50	181	2e-08	65.1
	gi|641648881|ref|XP_008183841.1|	28.79	132	94	0	3171	2776	148	279	2e-08	65.1
	gi|805078|gb|AAC47272.1|	30.53	131	91	0	3171	2779	335	465	7e-08	63.2
C39543	gi|968033737|ref|XP_015015501.1|	26.18	191	134	3	771	205	1350	1535	2e-06	55.5
	gi|968033737|ref|XP_015015501.1|	26.18	191	134	3	771	205	1350	1535	2e-06	55.5
scaffold1695	gi|939256691|ref|XP_014248141.1|	37.16	619	316	13	2987	1167	599	1156	8e-106	321
	gi|939256691|ref|XP_014248141.1|	35.42	144	91	2	1120	695	1174	1317	8e-106	89.4
	gi|939656780|ref|XP_014276725.1|	34.75	610	327	11	2987	1170	600	1142	4e-90	288
	gi|939656780|ref|XP_014276725.1|	33.94	109	68	1	1120	794	1161	1265	4e-90	69.7
	gi|646713052|gb|KDR17553.1|	44.67	300	151	4	2045	1167	868	1159	8e-64	223
	gi|646713052|gb|KDR17553.1|	26.73	101	70	1	1120	830	1178	1278	8e-64	47.8
	gi|646713052|gb|KDR17553.1|	29.02	224	133	5	2987	2382	594	813	4e-14	83.6
	gi|328724798|ref|XP_001948353.2|	37.82	238	147	1	1898	1185	905	1141	6e-49	168
	gi|328724798|ref|XP_001948353.2|	32.41	108	72	1	1120	800	1165	1272	6e-49	52.8
	gi|328724798|ref|XP_001948353.2|	31.41	191	125	3	2987	2415	590	774	4e-15	87
	gi|906471549|gb|KNC31867.1|	26.24	644	374	16	2987	1218	611	1207	2e-46	169
scaffold1694	gi|939256691|ref|XP_014248141.1|	37.16	619	316	13	2707	887	599	1156	7e-106	321
	gi|939256691|ref|XP_014248141.1|	35.42	144	91	2	840	415	1174	1317	7e-106	89.4
	gi|939656780|ref|XP_014276725.1|	34.75	610	327	11	2707	890	600	1142	4e-90	288
	gi|939656780|ref|XP_014276725.1|	33.94	109	68	1	840	514	1161	1265	4e-90	69.7
	gi|646713052|gb|KDR17553.1|	44.67	300	151	4	1765	887	868	1159	7e-64	223
	gi|646713052|gb|KDR17553.1|	26.73	101	70	1	840	550	1178	1278	7e-64	47.8
	gi|646713052|gb|KDR17553.1|	29.02	224	133	5	2707	2102	594	813	4e-14	83.6
	gi|328724798|ref|XP_001948353.2|	37.82	238	147	1	1618	905	905	1141	5e-49	168
	gi|328724798|ref|XP_001948353.2|	32.41	108	72	1	840	520	1165	1272	5e-49	52.8
	gi|328724798|ref|XP_001948353.2|	31.41	191	125	3	2707	2135	590	774	4e-15	87
	gi|906471549|gb|KNC31867.1|	26.24	644	374	16	2707	938	611	1207	2e-46	169
scaffold1693	gi|939256691|ref|XP_014248141.1|	36.79	780	418	15	3000	703	599	1317	2e-115	420
	gi|939656780|ref|XP_014276725.1|	34.6	737	407	12	3000	802	600	1265	3e-99	366
	gi|646713052|gb|KDR17553.1|	40.33	419	230	6	2058	838	868	1278	4e-71	273
	gi|646713052|gb|KDR17553.1|	29.02	224	133	5	3000	2395	594	813	4e-14	83.6
	gi|328724798|ref|XP_001948353.2|	36.59	369	232	2	1911	808	905	1272	2e-58	230
	gi|328724798|ref|XP_001948353.2|	31.41	191	125	3	3000	2428	590	774	4e-15	87
	gi|930649409|gb|KPI91757.1|	32.5	400	248	8	1971	802	977	1364	1e-52	211
C56875	gi|108742300|gb|ABG01786.1|	49.59	123	50	4	112	465	7	122	3e-09	65.9
	gi|108742304|gb|ABG01788.1|	49.59	123	50	4	112	465	9	124	3e-09	65.9
	gi|108742306|gb|ABG01789.1|	50	120	48	4	121	465	1	113	2e-08	63.5
	gi|108742298|gb|ABG01785.1|	57.5	80	25	3	241	465	29	104	7e-08	61.6
	gi|108742302|gb|ABG01787.1|	57.5	80	25	3	241	465	22	97	7e-08	61.6
scaffold25778	gi|751204461|ref|XP_011175784.1|	32.58	178	120	0	18	551	288	465	1e-21	108
	gi|768449551|ref|XP_011566866.1|	33.72	172	113	1	9	521	183	354	1e-19	102
	gi|768430149|ref|XP_011556288.1|	33.91	174	114	1	9	527	446	619	1e-19	102
	gi|939691957|ref|XP_014289988.1|	37.66	154	94	1	9	464	129	282	2e-19	101
	gi|768449003|ref|XP_011566564.1|	33.72	172	113	1	9	521	313	484	3e-19	100
scaffold31003	gi|817062801|ref|XP_012253071.1|	41.37	1622	864	27	5876	1176	1	1590	0	1127
	gi|817062801|ref|XP_012253071.1|	26.27	415	241	9	1058	3	1923	2335	2e-38	165
	gi|817062799|ref|XP_012253070.1|	41.37	1622	864	27	5876	1176	1	1590	0	1127
	gi|817062799|ref|XP_012253070.1|	25	436	241	10	1058	3	1923	2356	5e-35	154
	gi|746853932|ref|XP_011057590.1|	40.51	1644	886	30	5870	1059	2	1593	0	1110
	gi|746853932|ref|XP_011057590.1|	24.06	424	238	12	1058	33	1793	2214	1e-29	136
	gi|780616192|ref|XP_011696801.1|	40.28	1651	885	31	5870	1083	2	1606	0	1105
	gi|780616192|ref|XP_011696801.1|	23.32	476	259	11	1163	9	1773	2233	2e-32	145
	gi|780616188|ref|XP_011696791.1|	40.07	1667	882	31	5870	1083	2	1622	0	1102
scaffold18605	gi|646697209|gb|KDR09039.1|	78.84	2079	388	11	7132	1022	62	2130	0	3114
	gi|817068172|ref|XP_012256011.1|	74.86	2084	471	11	7132	1028	31	2110	0	2965
	gi|817068170|ref|XP_012256010.1|	74.68	2089	471	12	7132	1028	31	2115	0	2959
	gi|642911053|ref|XP_008200620.1|	74.95	2056	470	12	7147	1025	10	2035	0	2955
	gi|939652964|ref|XP_014275351.1|	75.49	2060	457	15	7138	1022	8	2040	0	2952
scaffold24262	gi|391336237|ref|XP_003742488.1|	29.45	146	97	2	855	436	182	327	1e-18	72.8
	gi|391336237|ref|XP_003742488.1|	32.39	71	46	1	385	179	342	412	1e-18	45.1
	gi|913324481|ref|XP_013193561.1|	30.63	160	99	2	855	412	628	787	2e-17	84.7
	gi|913324481|ref|XP_013193561.1|	20	75	58	1	394	176	791	865	2e-17	29.3
	gi|391341193|ref|XP_003744915.1|	33.78	148	73	2	840	448	240	379	1e-16	79.3
	gi|391341193|ref|XP_003744915.1|	21.21	66	50	1	364	173	405	470	1e-16	32
	gi|270013850|gb|EFA10298.1|	33.76	157	97	2	855	394	239	391	1e-16	90.5
	gi|768447641|ref|XP_011565815.1|	26.62	139	97	2	828	415	115	249	1e-16	58.5
C96526	gi|909572488|ref|XP_013141869.1|	48.39	62	31	1	189	4	301	361	2e-11	70.1
	gi|909572488|ref|XP_013141869.1|	51.61	62	28	2	186	4	386	446	7e-10	65.1
	gi|909572488|ref|XP_013141869.1|	47.54	61	31	1	186	4	218	277	3e-09	63.2
	gi|909572488|ref|XP_013141869.1|	48.39	62	31	1	189	4	273	333	3e-09	63.2
	gi|909572488|ref|XP_013141869.1|	47.62	63	32	1	192	4	356	417	3e-09	62.8
	gi|909572488|ref|XP_013141869.1|	41.43	70	40	1	213	4	321	389	4e-08	59.3
	gi|909572488|ref|XP_013141869.1|	44.26	61	33	1	186	4	246	305	1e-07	57.8
	gi|909572488|ref|XP_013141869.1|	40.79	76	35	2	204	4	175	249	9e-07	54.7
	gi|909572488|ref|XP_013141869.1|	40.98	61	35	1	186	4	162	221	8e-06	51.6
	gi|909572486|ref|XP_013141868.1|	48.39	62	31	1	189	4	314	374	2e-11	70.1
	gi|909572486|ref|XP_013141868.1|	51.61	62	28	2	186	4	399	459	7e-10	65.1
	gi|909572486|ref|XP_013141868.1|	47.54	61	31	1	186	4	231	290	3e-09	63.2
	gi|909572486|ref|XP_013141868.1|	48.39	62	31	1	189	4	286	346	3e-09	63.2
	gi|909572486|ref|XP_013141868.1|	47.62	63	32	1	192	4	369	430	3e-09	62.8
	gi|909572486|ref|XP_013141868.1|	41.43	70	40	1	213	4	334	402	4e-08	59.3
	gi|909572486|ref|XP_013141868.1|	44.26	61	33	1	186	4	259	318	1e-07	57.8
	gi|909572486|ref|XP_013141868.1|	40.79	76	35	2	204	4	188	262	9e-07	54.7
	gi|909572486|ref|XP_013141868.1|	40.98	61	35	1	186	4	175	234	8e-06	51.6
	gi|939243038|ref|XP_014240814.1|	53.23	62	28	1	189	4	114	174	3e-11	69.7
	gi|939243038|ref|XP_014240814.1|	42.62	61	34	1	186	4	171	230	5e-08	58.9
	gi|939243038|ref|XP_014240814.1|	41.94	62	35	1	189	4	226	286	9e-07	54.7
	gi|939243038|ref|XP_014240814.1|	40.98	61	35	1	186	4	199	258	5e-06	52.4
	gi|939243038|ref|XP_014240814.1|	42.11	57	32	1	174	4	91	146	8e-06	51.6
	gi|939243038|ref|XP_014240814.1|	47.5	40	21	0	186	67	255	294	8e-06	51.6
	gi|909572496|ref|XP_013141873.1|	49.18	61	30	1	186	4	302	361	6e-11	68.6
	gi|909572496|ref|XP_013141873.1|	49.18	61	30	1	186	4	246	305	1e-10	67.4
	gi|909572496|ref|XP_013141873.1|	52.31	65	23	3	186	4	386	446	1e-09	64.3
	gi|909572496|ref|XP_013141873.1|	48.39	62	31	1	189	4	357	417	2e-09	63.9
	gi|909572496|ref|XP_013141873.1|	42.11	76	34	2	204	4	175	249	3e-09	62.8
	gi|909572496|ref|XP_013141873.1|	42.86	70	39	1	213	4	321	389	3e-09	62.8
	gi|909572496|ref|XP_013141873.1|	45.9	61	32	1	186	4	274	333	2e-07	56.6
	gi|909572496|ref|XP_013141873.1|	42.62	61	34	1	186	4	218	277	1e-06	54.3
	gi|909572490|ref|XP_013141870.1|	49.18	61	30	1	186	4	315	374	6e-11	68.6
scaffold22307	gi|939278830|ref|XP_014259974.1|	49.65	286	102	6	515	1321	1	261	4e-63	247
	gi|646705714|gb|KDR13273.1|	55.97	243	68	5	515	1225	1	210	4e-63	247
	gi|307166537|gb|EFN60604.1|	47.86	280	128	7	515	1321	1	273	1e-58	232
	gi|954554022|ref|XP_014600526.1|	47.69	281	118	7	515	1321	1	264	2e-58	231
	gi|340708738|ref|XP_003392979.1|	47.69	281	119	7	515	1321	1	265	4e-58	230
scaffold22306	gi|501293050|dbj|BAN20554.1|	67.74	155	50	0	515	979	1	155	2e-55	219
	gi|646705714|gb|KDR13273.1|	77.21	136	28	1	515	922	1	133	2e-55	219
	gi|939680495|ref|XP_014285444.1|	65.16	155	54	0	515	979	1	155	9e-54	213
	gi|340708738|ref|XP_003392979.1|	63.19	163	53	2	515	985	1	162	3e-51	205
	gi|66500913|ref|XP_394152.2|	62.2	164	54	2	515	985	1	163	7e-51	204
scaffold22305	gi|939278830|ref|XP_014259974.1|	49.65	286	102	6	515	1321	1	261	6e-63	247
	gi|646705714|gb|KDR13273.1|	55.97	243	68	5	515	1225	1	210	6e-63	247
	gi|307166537|gb|EFN60604.1|	47.86	280	128	7	515	1321	1	273	2e-58	232
	gi|954554022|ref|XP_014600526.1|	47.69	281	118	7	515	1321	1	264	4e-58	231
	gi|340708738|ref|XP_003392979.1|	47.69	281	119	7	515	1321	1	265	6e-58	230
scaffold19926	gi|733604570|dbj|BAQ02352.1|	36.78	454	286	1	1371	13	12	465	3e-84	315
	gi|733604624|dbj|BAQ02379.1|	34.79	457	295	2	1401	40	30	486	2e-77	292
	gi|733604568|dbj|BAQ02351.1|	34.79	457	295	2	1401	40	46	502	2e-77	292
	gi|662218422|ref|XP_008483238.1|	34.66	476	300	4	1395	1	2	477	1e-75	286
	gi|939669848|ref|XP_014281760.1|	34.47	441	287	2	1371	49	9	447	2e-75	286
C42981	gi|646718807|gb|KDR21141.1|	64.6	161	46	4	115	585	349	502	2e-45	185
	gi|749798459|ref|XP_011152729.1|	61.49	161	50	5	124	570	332	492	3e-42	174
	gi|307192439|gb|EFN75655.1|	61.49	161	50	5	124	570	332	492	3e-42	174
	gi|242006023|ref|XP_002423856.1|	72.18	133	20	5	136	510	329	452	4e-42	174
	gi|749798461|ref|XP_011152730.1|	58.82	170	54	5	124	585	332	501	6e-42	173
scaffold15946	gi|641654105|ref|XP_008179074.1|	60.71	56	22	0	889	722	268	323	5e-21	72
	gi|641654105|ref|XP_008179074.1|	30	90	61	2	1146	880	182	270	5e-21	40.8
	gi|641654105|ref|XP_008179074.1|	43.24	37	20	1	1277	1167	139	174	5e-21	30
	gi|641654105|ref|XP_008179074.1|	45	20	11	0	1426	1367	90	109	5e-21	22.7
	gi|861613846|gb|KMQ85754.1|	50	56	28	0	889	722	119	174	5e-16	62.8
	gi|861613846|gb|KMQ85754.1|	30	90	60	3	1146	880	34	121	5e-16	39.7
	gi|861613846|gb|KMQ85754.1|	52.63	19	9	0	1238	1182	4	22	5e-16	26.6
	gi|861601124|gb|KMQ83773.1|	65.52	58	20	0	889	716	146	203	1e-12	77.4
	gi|861622411|gb|KMQ87741.1|	50.88	57	28	0	889	719	75	131	5e-12	62.4
	gi|861622411|gb|KMQ87741.1|	26.58	79	55	2	1119	883	1	76	5e-12	33.5
	gi|328698809|ref|XP_003240739.1|	52.83	53	25	0	889	731	272	324	1e-11	63.2
scaffold15945	gi|641654105|ref|XP_008179074.1|	60.71	56	22	0	889	722	268	323	2e-24	72
	gi|641654105|ref|XP_008179074.1|	37.66	77	46	2	1394	1167	99	174	2e-24	44.7
	gi|641654105|ref|XP_008179074.1|	30	90	61	2	1146	880	182	270	2e-24	40.8
	gi|328698809|ref|XP_003240739.1|	52.83	53	25	0	889	731	272	324	4e-21	63.2
	gi|328698809|ref|XP_003240739.1|	38.1	63	37	2	1382	1197	108	169	4e-21	52
	gi|328698809|ref|XP_003240739.1|	29.13	103	63	5	1182	883	178	273	4e-21	31.2
	gi|861613846|gb|KMQ85754.1|	50	56	28	0	889	722	119	174	4e-16	62.8
	gi|861613846|gb|KMQ85754.1|	30	90	60	3	1146	880	34	121	4e-16	39.7
	gi|861613846|gb|KMQ85754.1|	52.63	19	9	0	1238	1182	4	22	4e-16	26.6
	gi|861601124|gb|KMQ83773.1|	65.52	58	20	0	889	716	146	203	1e-12	77.4
	gi|861622411|gb|KMQ87741.1|	50.88	57	28	0	889	719	75	131	4e-12	62.4
scaffold1670	gi|646707672|gb|KDR14327.1|	81.46	356	63	2	272	1339	1	353	7e-171	604
	gi|954557438|ref|XP_014602367.1|	78.96	347	71	1	305	1339	631	977	3e-160	569
	gi|954557434|ref|XP_014602365.1|	78.96	347	71	1	305	1339	12	358	3e-160	569
	gi|954557432|ref|XP_014602364.1|	78.96	347	71	1	305	1339	70	416	3e-160	569
	gi|954557430|ref|XP_014602363.1|	78.96	347	71	1	305	1339	73	419	3e-160	569
scaffold1669	gi|646707672|gb|KDR14327.1|	81.46	356	63	2	272	1339	1	353	7e-171	604
	gi|954557438|ref|XP_014602367.1|	78.96	347	71	1	305	1339	631	977	3e-160	569
	gi|954557434|ref|XP_014602365.1|	78.96	347	71	1	305	1339	12	358	3e-160	569
	gi|954557432|ref|XP_014602364.1|	78.96	347	71	1	305	1339	70	416	3e-160	569
	gi|954557430|ref|XP_014602363.1|	78.96	347	71	1	305	1339	73	419	3e-160	569
scaffold23764	gi|815794094|ref|XP_012217684.1|	36.32	402	243	8	1235	51	472	867	2e-76	251
	gi|815794094|ref|XP_012217684.1|	26.51	166	112	3	1800	1318	293	453	2e-76	60.5
	gi|768431728|ref|XP_011557155.1|	36.95	406	221	5	1250	39	1	373	7e-75	284
	gi|2708266|gb|AAB92393.1|	39.08	412	239	7	1247	27	11	415	2e-71	273
	gi|755992724|ref|XP_011313296.1|	38.21	424	249	7	1247	6	6	426	4e-70	268
	gi|817065195|ref|XP_012254377.1|	35.06	405	250	6	1232	51	124	526	3e-69	258
scaffold23446	gi|939244744|ref|XP_014241723.1|	31.82	418	252	13	142	1341	31	433	3e-52	209
	gi|939244744|ref|XP_014241723.1|	25.41	307	208	8	118	993	234	534	2e-16	90.1
	gi|939244744|ref|XP_014241723.1|	26.85	216	146	7	748	1368	27	239	4e-15	85.9
	gi|328721427|ref|XP_001944473.2|	28.37	416	266	14	142	1344	131	529	4e-39	165
	gi|328721427|ref|XP_001944473.2|	27.23	415	274	13	124	1335	227	624	4e-35	152
	gi|328721427|ref|XP_001944473.2|	24.11	448	302	15	73	1359	2	430	3e-29	132
	gi|328721427|ref|XP_001944473.2|	26.89	357	221	14	406	1407	8	347	6e-23	112
	gi|328721427|ref|XP_001944473.2|	27.05	207	141	6	124	732	431	631	1e-10	71.2
	gi|939689652|ref|XP_014288772.1|	30.15	325	205	11	424	1374	18	328	3e-37	159
	gi|939689652|ref|XP_014288772.1|	28.53	333	219	10	73	1047	5	326	8e-25	118
	gi|641662743|ref|XP_008182377.1|	27.9	448	283	17	70	1344	4	434	7e-37	158
	gi|641662743|ref|XP_008182377.1|	26.29	407	279	11	142	1335	135	529	1e-34	150
	gi|641662743|ref|XP_008182377.1|	26.81	317	209	11	145	1062	241	545	8e-22	108
	gi|641662743|ref|XP_008182377.1|	27.52	258	169	6	694	1434	11	261	6e-19	98.6
	gi|939694475|ref|XP_014291324.1|	28.71	303	203	8	448	1338	19	314	4e-32	142
C38015	gi|752895091|ref|XP_011265750.1|	36.67	180	98	5	524	3	72	241	7e-21	103
	gi|307169017|gb|EFN61876.1|	36.67	180	98	5	524	3	44	213	7e-21	103
	gi|307169121|gb|EFN61944.1|	36.81	163	93	3	503	45	24	186	3e-20	101
	gi|795012848|ref|XP_011880166.1|	38.24	170	85	4	512	3	69	218	1e-19	99.4
	gi|321451801|gb|EFX63341.1|	32.16	199	126	4	590	3	14	206	8e-19	96.7
C46650	gi|795023223|ref|XP_011860867.1|	34.34	99	64	1	5	298	1533	1631	1e-07	57.4
	gi|861638166|gb|KMQ92400.1|	33	100	67	0	5	304	25	124	9e-07	54.7
	gi|915668489|gb|KOC70146.1|	33.67	98	64	1	5	298	162	258	6e-06	52
	gi|915656220|gb|KOC59900.1|	33.67	98	64	1	5	298	162	258	6e-06	52
	gi|915657339|gb|KOC60715.1|	33.67	98	64	1	5	298	162	258	8e-06	51.6
C55997	gi|939281475|ref|XP_014261397.1|	44.76	391	213	3	8	1177	258	646	3e-93	345
	gi|357611789|gb|EHJ67650.1|	45.11	399	213	3	8	1186	123	521	5e-92	340
	gi|827556941|ref|XP_012549781.1|	44.99	389	209	3	8	1171	379	763	9e-92	340
	gi|641681328|ref|XP_008189424.1|	35.7	395	225	6	8	1180	550	919	5e-64	248
	gi|641660687|ref|XP_008181578.1|	35.82	402	240	7	47	1240	5	392	1e-63	246
C47438	gi|861615271|gb|KMQ86059.1|	52.94	102	47	1	307	2	462	562	5e-26	118
	gi|861619420|gb|KMQ87021.1|	56.38	94	41	0	283	2	318	411	9e-26	117
	gi|861615211|gb|KMQ86051.1|	72.31	65	15	1	187	2	103	167	2e-21	103
	gi|913317058|ref|XP_013189495.1|	50.55	91	44	1	310	38	368	457	3e-20	99.8
	gi|861605422|gb|KMQ84352.1|	49.46	93	46	1	280	5	257	349	5e-19	95.5
scaffold7290	gi|954560644|ref|XP_014604103.1|	22.22	774	479	30	796	2913	1893	2611	9e-15	85.9
	gi|954560644|ref|XP_014604103.1|	20.87	666	449	15	964	2853	1019	1642	2e-07	61.2
	gi|769842934|ref|XP_011632676.1|	22.13	741	454	29	772	2793	1907	2591	2e-13	81.6
	gi|769842934|ref|XP_011632676.1|	20.97	720	446	28	766	2634	804	1497	4e-06	57
	gi|752865353|ref|XP_011269117.1|	23.73	691	432	21	700	2661	1813	2445	8e-13	79.3
	gi|752865353|ref|XP_011269117.1|	20.26	770	503	22	778	2883	314	1040	3e-09	67.4
	gi|820838675|ref|XP_012350367.1|	22.55	683	436	25	784	2742	2137	2756	1e-12	79
	gi|815821918|ref|XP_012232215.1|	23.69	667	410	27	784	2550	2054	2699	7e-12	76.3
C00017	gi|936607531|ref|XP_014217747.1|	47.78	90	39	2	263	9	42	128	1e-13	74.3
	gi|936607531|ref|XP_014217747.1|	36.36	22	14	0	343	278	15	36	1e-13	23.5
	gi|805752169|ref|XP_012140925.1|	40.91	88	49	1	263	9	39	126	2e-13	70.5
	gi|805752169|ref|XP_012140925.1|	46.43	28	14	1	337	257	14	41	2e-13	26.9
	gi|913323187|ref|XP_013192853.1|	48.15	81	36	3	263	33	34	112	1e-10	67.8
	gi|939656475|ref|XP_008556702.2|	43.75	80	43	1	266	33	34	113	2e-10	67
	gi|662185505|ref|XP_008477432.1|	42.11	76	42	1	263	42	45	120	4e-10	58.9
scaffold10097	gi|939277356|ref|XP_014259186.1|	24.73	376	248	13	2236	1163	3	361	3e-23	113
	gi|939277361|ref|XP_014259188.1|	27.35	234	143	8	2236	1586	3	226	3e-18	97.1
	gi|939250645|ref|XP_014244890.1|	30.32	188	120	5	2242	1694	28	209	1e-13	81.6
	gi|939694954|ref|XP_014291563.1|	31.61	193	117	8	2245	1688	1	185	1e-12	78.6
	gi|939694952|ref|XP_014291562.1|	23.94	284	195	9	2245	1424	1	273	5e-09	66.6
C68167	gi|939686050|ref|XP_014287255.1|	78.29	1225	251	6	85	3756	1	1211	0	1959
	gi|242015300|ref|XP_002428302.1|	77.57	1226	268	4	85	3756	1	1221	0	1956
	gi|66504662|ref|XP_623198.1|	75.77	1226	283	8	85	3756	1	1214	0	1920
	gi|572314440|ref|XP_006622894.1|	75.77	1226	283	8	85	3756	1	1214	0	1920
	gi|380014926|ref|XP_003691465.1|	75.69	1226	284	8	85	3756	1	1214	0	1918
scaffold29880	gi|939272403|ref|XP_014256493.1|	62.93	348	122	2	1159	125	12	355	2e-135	485
	gi|939635969|ref|XP_014294053.1|	65.04	349	114	3	1168	134	8	352	2e-133	479
	gi|646724065|gb|KDR24455.1|	56.82	352	145	3	1144	110	19	370	2e-123	445
	gi|642910688|ref|XP_008200061.1|	56.44	365	122	5	1120	116	27	384	1e-119	433
	gi|568251973|gb|ETN61378.1|	56.58	357	141	4	1156	125	15	370	4e-119	431
C23635	gi|675366502|gb|KFM59404.1|	38.07	176	95	3	604	92	296	462	7e-23	109
	gi|190702583|gb|ACE75466.1|	35.71	168	105	3	601	98	415	579	7e-21	102
	gi|970915874|ref|XP_015124356.1|	35.5	169	108	1	598	92	349	516	2e-20	101
	gi|815794967|ref|XP_012218126.1|	37.72	167	99	2	598	98	135	296	2e-20	101
	gi|815914408|ref|XP_012242479.1|	32.34	167	110	2	598	98	30	193	8e-19	95.9
C54509	gi|936589341|ref|XP_014207876.1|	46.03	365	195	2	1172	78	283	645	8e-98	360
	gi|662208230|ref|XP_008477654.1|	47.55	368	192	1	1181	78	409	775	4e-97	357
	gi|815919571|ref|XP_012244761.1|	47.4	365	190	2	1172	78	414	776	5e-97	357
	gi|815919569|ref|XP_012244760.1|	47.4	365	190	2	1172	78	441	803	5e-97	357
	gi|815919565|ref|XP_012244758.1|	47.4	365	190	2	1172	78	452	814	5e-97	357
C19868	gi|641670601|ref|XP_008185265.1|	67.86	28	9	0	86	3	236	263	8e-06	39.3
	gi|641670601|ref|XP_008185265.1|	65.22	23	8	0	181	113	204	226	8e-06	32
scaffold21260	gi|642911254|ref|XP_008199787.1|	73	1648	435	5	11542	6605	32	1671	0	2477
	gi|642911254|ref|XP_008199787.1|	81.07	745	137	2	6563	4341	1689	2433	0	1252
	gi|642911254|ref|XP_008199787.1|	28.49	1432	908	39	10747	6605	681	2047	7e-146	523
	gi|642911254|ref|XP_008199787.1|	28.83	1422	905	39	10828	6698	937	2296	3e-135	488
	gi|642911254|ref|XP_008199787.1|	28.75	1426	930	40	10783	6605	864	2236	2e-133	481
	gi|642911254|ref|XP_008199787.1|	27.68	1308	823	34	10732	7031	1167	2425	3e-116	424
	gi|642911254|ref|XP_008199787.1|	33.38	764	435	13	6563	4341	1494	2206	3e-105	388
	gi|642911254|ref|XP_008199787.1|	25.11	1422	943	45	10741	6689	1063	2433	3e-88	332
	gi|642911254|ref|XP_008199787.1|	29.18	771	467	19	6563	4341	627	1348	3e-76	292
	gi|642911254|ref|XP_008199787.1|	28.42	827	492	21	6560	4341	1010	1823	1e-73	283
	gi|642911254|ref|XP_008199787.1|	26.6	748	476	17	6509	4341	457	1156	4e-61	241
	gi|642911254|ref|XP_008199787.1|	26.68	772	479	23	6563	4341	1203	1918	1e-59	237
	gi|642911254|ref|XP_008199787.1|	24.7	761	497	22	6554	4350	342	1052	3e-49	202
	gi|642911254|ref|XP_008199787.1|	29	300	195	10	5585	4737	282	580	3e-22	112
	gi|642911254|ref|XP_008199787.1|	28.12	313	178	8	5243	4341	305	582	5e-17	95.5
	gi|270014773|gb|EFA11221.1|	71.82	1675	435	6	11542	6605	32	1698	0	2463
	gi|270014773|gb|EFA11221.1|	79.27	762	137	3	6563	4341	1716	2477	0	1241
	gi|270014773|gb|EFA11221.1|	27.82	1463	905	40	10747	6605	681	2074	9e-144	516
	gi|270014773|gb|EFA11221.1|	28.04	1462	909	40	10828	6698	937	2340	6e-130	470
	gi|270014773|gb|EFA11221.1|	28	1475	922	41	10783	6605	864	2280	5e-128	464
	gi|270014773|gb|EFA11221.1|	27.41	1255	762	31	11002	7583	1257	2477	3e-103	382
	gi|270014773|gb|EFA11221.1|	32.05	808	431	15	6563	4341	1494	2250	2e-99	369
	gi|270014773|gb|EFA11221.1|	24.59	1464	942	45	10741	6689	1063	2477	1e-83	317
	gi|270014773|gb|EFA11221.1|	29.18	771	467	19	6563	4341	627	1348	3e-76	292
	gi|270014773|gb|EFA11221.1|	27.67	853	492	22	6560	4341	1010	1850	6e-71	274
	gi|270014773|gb|EFA11221.1|	26.6	748	476	17	6509	4341	457	1156	4e-61	241
	gi|270014773|gb|EFA11221.1|	26.37	804	468	24	6563	4341	1203	1945	1e-57	230
	gi|270014773|gb|EFA11221.1|	26.1	770	472	22	6539	4344	1632	2342	3e-53	215
	gi|270014773|gb|EFA11221.1|	24.7	761	497	22	6554	4350	342	1052	3e-49	202
	gi|270014773|gb|EFA11221.1|	24.67	766	509	23	6515	4341	932	1670	4e-45	188
	gi|270014773|gb|EFA11221.1|	29	300	195	10	5585	4737	282	580	3e-22	112
	gi|270014773|gb|EFA11221.1|	28.12	313	178	8	5243	4341	305	582	5e-17	95.5
	gi|817072447|ref|XP_012258325.1|	70.29	1683	465	10	11566	6605	7	1683	0	2415
	gi|817072447|ref|XP_012258325.1|	83	741	126	0	6563	4341	1701	2441	0	1299
	gi|817072447|ref|XP_012258325.1|	29.51	1552	945	41	11005	6605	379	1866	3e-150	538
	gi|817072447|ref|XP_012258325.1|	28.83	1443	905	40	10828	6698	922	2308	4e-129	468
	gi|817072447|ref|XP_012258325.1|	28.77	1234	748	33	10999	7583	1244	2441	5e-113	414
	gi|817072447|ref|XP_012258325.1|	33.04	790	424	16	6554	4341	1482	2218	8e-105	387
	gi|817072447|ref|XP_012258325.1|	25.17	1458	951	42	10789	6689	1033	2441	3e-96	358
	gi|817072447|ref|XP_012258325.1|	30.51	767	461	19	6563	4341	613	1333	4e-85	321
	gi|817072447|ref|XP_012258325.1|	30.2	788	444	20	6542	4341	1293	2028	4e-83	315
	gi|817072447|ref|XP_012258325.1|	28.46	759	448	18	6509	4341	443	1142	3e-71	275
	gi|817072447|ref|XP_012258325.1|	26.16	669	445	19	8575	6605	1617	2248	6e-47	194
	gi|817072447|ref|XP_012258325.1|	23.29	760	510	18	6557	4350	327	1037	5e-46	191
	gi|817072447|ref|XP_012258325.1|	24.31	794	485	22	6554	4347	1386	2121	1e-45	190
	gi|817072447|ref|XP_012258325.1|	25.21	603	377	18	6074	4341	301	854	1e-33	150
	gi|817072447|ref|XP_012258325.1|	25.24	313	187	8	5243	4341	291	568	2e-10	73.9
	gi|817202626|ref|XP_012277112.1|	71.1	1678	453	12	11566	6605	7	1676	0	2406
	gi|817202626|ref|XP_012277112.1|	83.81	741	120	0	6563	4341	1694	2434	0	1306
	gi|817202626|ref|XP_012277112.1|	28.27	1535	977	42	11005	6605	763	2241	1e-136	492
	gi|817202626|ref|XP_012277112.1|	28.85	1404	892	38	10747	6698	951	2301	9e-130	469
	gi|817202626|ref|XP_012277112.1|	29.7	1148	689	33	10786	7583	1325	2434	3e-111	408
	gi|817202626|ref|XP_012277112.1|	32.14	781	438	13	6554	4341	1480	2211	7e-104	384
	gi|817202626|ref|XP_012277112.1|	25.43	1439	935	42	10741	6689	1046	2434	7e-98	363
	gi|817202626|ref|XP_012277112.1|	28.99	828	486	19	6563	4347	611	1425	8e-79	300
	gi|817202626|ref|XP_012277112.1|	27.56	762	451	21	6509	4341	441	1140	2e-63	249
	gi|817202626|ref|XP_012277112.1|	25.96	805	460	17	6560	4341	1095	1828	3e-61	242
	gi|817202626|ref|XP_012277112.1|	28.18	692	409	21	6332	4347	310	943	3e-52	212
	gi|817202626|ref|XP_012277112.1|	24.58	765	500	20	6563	4350	321	1035	4e-46	192
	gi|817202626|ref|XP_012277112.1|	25.91	548	324	16	5753	4341	310	852	3e-31	142
	gi|817072449|ref|XP_012258326.1|	70.05	1683	464	11	11566	6605	7	1678	0	2398
scaffold21259	gi|641653567|ref|XP_008178844.1|	85.04	742	109	1	6563	4344	97	838	0	1320
	gi|641653567|ref|XP_008178844.1|	33.38	662	386	10	6308	4341	2	614	5e-97	360
	gi|641653567|ref|XP_008178844.1|	50	150	58	3	6841	6401	1	136	2e-30	139
	gi|641653567|ref|XP_008178844.1|	36.9	84	50	1	6847	6605	372	455	7e-06	57.8
	gi|641653563|ref|XP_008178841.1|	85.04	742	109	1	6563	4344	1419	2160	0	1320
	gi|641653563|ref|XP_008178841.1|	30.83	772	446	12	6539	4341	1214	1936	3e-98	364
	gi|641653563|ref|XP_008178841.1|	28.5	786	484	19	6563	4341	621	1373	4e-84	288
	gi|641653563|ref|XP_008178841.1|	36.36	77	48	1	6832	6605	528	604	4e-84	52
	gi|641653563|ref|XP_008178841.1|	27.21	724	459	20	6449	4341	283	959	5e-57	227
	gi|641653563|ref|XP_008178841.1|	27.13	763	477	23	6542	4341	340	1052	1e-55	223
	gi|641653563|ref|XP_008178841.1|	49.35	154	61	3	6853	6401	1319	1458	3e-31	142
	gi|641653563|ref|XP_008178841.1|	41.77	79	44	2	6835	6605	718	796	4e-07	62
	gi|641653563|ref|XP_008178841.1|	36.9	84	50	1	6847	6605	1694	1777	7e-06	57.8
	gi|641653561|ref|XP_008178840.1|	85.04	742	109	1	6563	4344	1613	2354	0	1320
	gi|641653561|ref|XP_008178840.1|	30.83	772	446	12	6539	4341	1408	2130	3e-98	364
	gi|641653561|ref|XP_008178840.1|	28.9	775	486	19	6551	4341	820	1567	5e-90	297
	gi|641653561|ref|XP_008178840.1|	41.77	79	44	2	6835	6605	718	796	5e-90	62
	gi|641653561|ref|XP_008178840.1|	29.02	796	459	17	6560	4341	1002	1747	9e-89	317
	gi|641653561|ref|XP_008178840.1|	36.71	79	47	3	6838	6605	907	983	9e-89	38.5
	gi|641653561|ref|XP_008178840.1|	29.72	774	466	23	6563	4341	621	1349	4e-86	294
	gi|641653561|ref|XP_008178840.1|	36.36	77	48	1	6832	6605	528	604	4e-86	52
	gi|641653561|ref|XP_008178840.1|	27.68	719	453	21	6449	4347	283	952	2e-56	225
	gi|641653561|ref|XP_008178840.1|	26.55	757	476	23	6542	4353	340	1043	2e-52	212
	gi|641653561|ref|XP_008178840.1|	49.35	154	61	3	6853	6401	1513	1652	3e-31	142
	gi|641653561|ref|XP_008178840.1|	36.9	84	50	1	6847	6605	1888	1971	7e-06	57.8
	gi|641653565|ref|XP_008178842.1|	85.04	742	109	1	6563	4344	197	938	0	1320
	gi|641653565|ref|XP_008178842.1|	33.28	685	399	11	6377	4341	82	714	3e-98	364
	gi|641653565|ref|XP_008178842.1|	39.58	240	103	6	7042	6401	13	236	2e-36	159
	gi|641653565|ref|XP_008178842.1|	36.9	84	50	1	6847	6605	472	555	7e-06	57.8
	gi|334724440|ref|NP_001229316.1|	84.21	741	117	0	6563	4341	1487	2227	0	1319
scaffold21258	gi|641653567|ref|XP_008178844.1|	85.04	742	109	1	6563	4344	97	838	0	1320
	gi|641653567|ref|XP_008178844.1|	33.38	662	386	10	6308	4341	2	614	5e-97	360
	gi|641653567|ref|XP_008178844.1|	50	150	58	3	6841	6401	1	136	2e-30	139
	gi|641653567|ref|XP_008178844.1|	35.23	88	54	1	6859	6605	368	455	4e-06	58.5
	gi|641653563|ref|XP_008178841.1|	85.04	742	109	1	6563	4344	1419	2160	0	1320
	gi|641653563|ref|XP_008178841.1|	30.83	772	446	12	6539	4341	1214	1936	3e-98	364
	gi|641653563|ref|XP_008178841.1|	28.5	786	484	19	6563	4341	621	1373	4e-84	288
	gi|641653563|ref|XP_008178841.1|	36.36	77	48	1	6832	6605	528	604	4e-84	52
	gi|641653563|ref|XP_008178841.1|	27.21	724	459	20	6449	4341	283	959	5e-57	227
	gi|641653563|ref|XP_008178841.1|	27.13	763	477	23	6542	4341	340	1052	1e-55	223
	gi|641653563|ref|XP_008178841.1|	44.72	199	88	4	6988	6401	1279	1458	2e-38	166
	gi|641653563|ref|XP_008178841.1|	41.77	79	44	2	6835	6605	718	796	4e-07	62
	gi|641653563|ref|XP_008178841.1|	35.23	88	54	1	6859	6605	1690	1777	4e-06	58.5
	gi|641653561|ref|XP_008178840.1|	85.04	742	109	1	6563	4344	1613	2354	0	1320
	gi|641653561|ref|XP_008178840.1|	30.83	772	446	12	6539	4341	1408	2130	3e-98	364
	gi|641653561|ref|XP_008178840.1|	28.9	775	486	19	6551	4341	820	1567	5e-90	297
	gi|641653561|ref|XP_008178840.1|	41.77	79	44	2	6835	6605	718	796	5e-90	62
	gi|641653561|ref|XP_008178840.1|	29.02	796	459	17	6560	4341	1002	1747	7e-89	317
	gi|641653561|ref|XP_008178840.1|	33.04	115	62	5	6946	6605	883	983	7e-89	38.9
	gi|641653561|ref|XP_008178840.1|	29.72	774	466	23	6563	4341	621	1349	4e-86	294
	gi|641653561|ref|XP_008178840.1|	36.36	77	48	1	6832	6605	528	604	4e-86	52
	gi|641653561|ref|XP_008178840.1|	27.68	719	453	21	6449	4347	283	952	2e-56	225
	gi|641653561|ref|XP_008178840.1|	26.55	757	476	23	6542	4353	340	1043	2e-52	212
	gi|641653561|ref|XP_008178840.1|	44.72	199	88	4	6988	6401	1473	1652	2e-38	166
	gi|641653561|ref|XP_008178840.1|	35.23	88	54	1	6859	6605	1884	1971	4e-06	58.5
	gi|641653565|ref|XP_008178842.1|	85.04	742	109	1	6563	4344	197	938	0	1320
	gi|641653565|ref|XP_008178842.1|	33.28	685	399	11	6377	4341	82	714	3e-98	364
	gi|641653565|ref|XP_008178842.1|	49.35	154	61	3	6853	6401	97	236	3e-31	142
	gi|641653565|ref|XP_008178842.1|	35.23	88	54	1	6859	6605	468	555	4e-06	58.5
	gi|334724440|ref|NP_001229316.1|	84.21	741	117	0	6563	4341	1487	2227	0	1319
C60423	gi|328722352|ref|XP_003247554.1|	38.35	266	161	2	104	898	704	967	3e-49	199
	gi|827556941|ref|XP_012549781.1|	32.42	401	259	7	77	1258	477	872	1e-47	194
	gi|641679374|ref|XP_008188534.1|	35.64	275	174	2	77	898	87	359	9e-47	191
	gi|939281475|ref|XP_014261397.1|	30.4	398	260	6	77	1258	359	743	6e-46	188
	gi|641681328|ref|XP_008189424.1|	36.59	276	152	5	77	898	652	906	4e-45	185
C64171	gi|751232467|ref|XP_011169850.1|	45.95	333	156	6	57	1010	187	510	9e-69	264
	gi|780616041|ref|XP_011696449.1|	47.34	319	158	4	57	1010	182	491	1e-67	261
	gi|357628476|gb|EHJ77794.1|	47	300	153	3	57	944	11	308	6e-65	251
	gi|861625729|gb|KMQ88629.1|	44.55	321	158	6	45	962	171	486	6e-63	245
	gi|768443546|ref|XP_011563593.1|	35.94	537	297	14	39	1607	181	684	7e-63	244
scaffold20507	gi|646717838|gb|KDR20536.1|	94.65	187	10	0	1999	1439	1	187	4e-84	315
	gi|193599126|ref|XP_001951048.1|	95.19	187	9	0	1999	1439	1	187	4e-84	315
	gi|939630508|ref|XP_014278107.1|	94.12	187	11	0	1999	1439	1	187	6e-84	315
	gi|939234569|ref|XP_014245862.1|	93.58	187	12	0	1999	1439	1	187	1e-83	314
	gi|952512674|gb|KRT79371.1|	93.05	187	13	0	1999	1439	1	187	2e-83	313
scaffold20506	gi|646717838|gb|KDR20536.1|	94.65	187	10	0	1001	441	1	187	2e-84	315
	gi|193599126|ref|XP_001951048.1|	95.19	187	9	0	1001	441	1	187	2e-84	315
	gi|939630508|ref|XP_014278107.1|	94.12	187	11	0	1001	441	1	187	3e-84	315
	gi|939234569|ref|XP_014245862.1|	93.58	187	12	0	1001	441	1	187	5e-84	314
	gi|952512674|gb|KRT79371.1|	93.05	187	13	0	1001	441	1	187	8e-84	313
C00991	gi|665797458|ref|XP_008546557.1|	40.62	128	76	0	465	82	11	138	5e-22	105
	gi|946719806|gb|ALM26252.1|	33.12	154	103	0	462	1	499	652	1e-20	100
	gi|943952656|ref|XP_014359197.1|	35.95	153	97	1	465	10	579	731	3e-20	99.8
	gi|910349886|ref|XP_013178986.1|	35.71	154	96	2	465	10	229	381	6e-20	98.6
	gi|357621647|gb|EHJ73416.1|	37.24	145	90	1	450	19	655	799	5e-19	95.5
scaffold21460	gi|939236979|ref|XP_014258636.1|	78.42	1895	319	11	277	5757	17	1889	0	2609
	gi|939236977|ref|XP_014258627.1|	77.88	1908	319	12	277	5757	17	1902	0	2600
	gi|749754590|ref|XP_011139737.1|	77.33	1848	357	18	277	5718	73	1892	0	2535
	gi|951573444|ref|XP_014484757.1|	77	1848	363	18	277	5718	68	1887	0	2529
	gi|748946606|gb|AJE70856.1|	76.82	1851	364	19	277	5718	73	1895	0	2521
	gi|642911254|ref|XP_008199787.1|	73	1648	435	5	11542	6605	32	1671	0	2477
	gi|642911254|ref|XP_008199787.1|	81.07	745	137	2	6563	4341	1689	2433	0	1252
	gi|642911254|ref|XP_008199787.1|	28.49	1432	908	39	10747	6605	681	2047	7e-146	523
	gi|642911254|ref|XP_008199787.1|	28.83	1422	905	39	10828	6698	937	2296	3e-135	488
	gi|642911254|ref|XP_008199787.1|	28.75	1426	930	40	10783	6605	864	2236	2e-133	481
	gi|642911254|ref|XP_008199787.1|	27.68	1308	823	34	10732	7031	1167	2425	3e-116	424
	gi|642911254|ref|XP_008199787.1|	33.38	764	435	13	6563	4341	1494	2206	3e-105	388
	gi|642911254|ref|XP_008199787.1|	25.11	1422	943	45	10741	6689	1063	2433	3e-88	332
	gi|642911254|ref|XP_008199787.1|	29.18	771	467	19	6563	4341	627	1348	3e-76	292
	gi|642911254|ref|XP_008199787.1|	28.42	827	492	21	6560	4341	1010	1823	1e-73	283
	gi|642911254|ref|XP_008199787.1|	26.6	748	476	17	6509	4341	457	1156	4e-61	241
	gi|642911254|ref|XP_008199787.1|	26.68	772	479	23	6563	4341	1203	1918	1e-59	237
	gi|642911254|ref|XP_008199787.1|	24.7	761	497	22	6554	4350	342	1052	3e-49	202
	gi|642911254|ref|XP_008199787.1|	29	300	195	10	5585	4737	282	580	3e-22	112
	gi|642911254|ref|XP_008199787.1|	28.12	313	178	8	5243	4341	305	582	5e-17	95.5
	gi|270014773|gb|EFA11221.1|	71.82	1675	435	6	11542	6605	32	1698	0	2463
	gi|270014773|gb|EFA11221.1|	79.27	762	137	3	6563	4341	1716	2477	0	1241
	gi|270014773|gb|EFA11221.1|	27.82	1463	905	40	10747	6605	681	2074	9e-144	516
	gi|270014773|gb|EFA11221.1|	28.04	1462	909	40	10828	6698	937	2340	6e-130	470
	gi|270014773|gb|EFA11221.1|	28	1475	922	41	10783	6605	864	2280	5e-128	464
	gi|270014773|gb|EFA11221.1|	27.41	1255	762	31	11002	7583	1257	2477	3e-103	382
	gi|270014773|gb|EFA11221.1|	32.05	808	431	15	6563	4341	1494	2250	2e-99	369
	gi|270014773|gb|EFA11221.1|	24.59	1464	942	45	10741	6689	1063	2477	1e-83	317
	gi|270014773|gb|EFA11221.1|	29.18	771	467	19	6563	4341	627	1348	3e-76	292
	gi|270014773|gb|EFA11221.1|	27.67	853	492	22	6560	4341	1010	1850	6e-71	274
	gi|270014773|gb|EFA11221.1|	26.6	748	476	17	6509	4341	457	1156	4e-61	241
	gi|270014773|gb|EFA11221.1|	26.37	804	468	24	6563	4341	1203	1945	1e-57	230
	gi|270014773|gb|EFA11221.1|	26.1	770	472	22	6539	4344	1632	2342	3e-53	215
	gi|270014773|gb|EFA11221.1|	24.7	761	497	22	6554	4350	342	1052	3e-49	202
	gi|270014773|gb|EFA11221.1|	24.67	766	509	23	6515	4341	932	1670	4e-45	188
	gi|270014773|gb|EFA11221.1|	29	300	195	10	5585	4737	282	580	3e-22	112
	gi|270014773|gb|EFA11221.1|	28.12	313	178	8	5243	4341	305	582	5e-17	95.5
	gi|817072447|ref|XP_012258325.1|	70.29	1683	465	10	11566	6605	7	1683	0	2415
	gi|817072447|ref|XP_012258325.1|	83	741	126	0	6563	4341	1701	2441	0	1299
	gi|817072447|ref|XP_012258325.1|	29.51	1552	945	41	11005	6605	379	1866	3e-150	538
	gi|817072447|ref|XP_012258325.1|	28.83	1443	905	40	10828	6698	922	2308	4e-129	468
	gi|817072447|ref|XP_012258325.1|	28.77	1234	748	33	10999	7583	1244	2441	5e-113	414
	gi|817072447|ref|XP_012258325.1|	33.04	790	424	16	6554	4341	1482	2218	8e-105	387
	gi|817072447|ref|XP_012258325.1|	25.17	1458	951	42	10789	6689	1033	2441	3e-96	358
	gi|817072447|ref|XP_012258325.1|	30.51	767	461	19	6563	4341	613	1333	4e-85	321
	gi|817072447|ref|XP_012258325.1|	30.2	788	444	20	6542	4341	1293	2028	4e-83	315
	gi|817072447|ref|XP_012258325.1|	28.46	759	448	18	6509	4341	443	1142	3e-71	275
	gi|817072447|ref|XP_012258325.1|	26.16	669	445	19	8575	6605	1617	2248	6e-47	194
	gi|817072447|ref|XP_012258325.1|	23.29	760	510	18	6557	4350	327	1037	5e-46	191
	gi|817072447|ref|XP_012258325.1|	24.31	794	485	22	6554	4347	1386	2121	1e-45	190
	gi|817072447|ref|XP_012258325.1|	25.21	603	377	18	6074	4341	301	854	1e-33	150
	gi|817072447|ref|XP_012258325.1|	25.24	313	187	8	5243	4341	291	568	2e-10	73.9
	gi|817202626|ref|XP_012277112.1|	71.1	1678	453	12	11566	6605	7	1676	0	2406
	gi|817202626|ref|XP_012277112.1|	83.81	741	120	0	6563	4341	1694	2434	0	1306
	gi|817202626|ref|XP_012277112.1|	28.27	1535	977	42	11005	6605	763	2241	1e-136	492
	gi|817202626|ref|XP_012277112.1|	28.85	1404	892	38	10747	6698	951	2301	9e-130	469
	gi|817202626|ref|XP_012277112.1|	29.7	1148	689	33	10786	7583	1325	2434	3e-111	408
	gi|817202626|ref|XP_012277112.1|	32.14	781	438	13	6554	4341	1480	2211	7e-104	384
	gi|817202626|ref|XP_012277112.1|	25.43	1439	935	42	10741	6689	1046	2434	7e-98	363
	gi|817202626|ref|XP_012277112.1|	28.99	828	486	19	6563	4347	611	1425	8e-79	300
	gi|817202626|ref|XP_012277112.1|	27.56	762	451	21	6509	4341	441	1140	2e-63	249
	gi|817202626|ref|XP_012277112.1|	25.96	805	460	17	6560	4341	1095	1828	3e-61	242
	gi|817202626|ref|XP_012277112.1|	28.18	692	409	21	6332	4347	310	943	3e-52	212
	gi|817202626|ref|XP_012277112.1|	24.58	765	500	20	6563	4350	321	1035	4e-46	192
	gi|817202626|ref|XP_012277112.1|	25.91	548	324	16	5753	4341	310	852	3e-31	142
	gi|817072449|ref|XP_012258326.1|	70.05	1683	464	11	11566	6605	7	1678	0	2398
scaffold21259	gi|641653567|ref|XP_008178844.1|	85.04	742	109	1	6563	4344	97	838	0	1320
	gi|641653567|ref|XP_008178844.1|	33.38	662	386	10	6308	4341	2	614	5e-97	360
	gi|641653567|ref|XP_008178844.1|	50	150	58	3	6841	6401	1	136	2e-30	139
	gi|641653567|ref|XP_008178844.1|	36.9	84	50	1	6847	6605	372	455	7e-06	57.8
	gi|641653563|ref|XP_008178841.1|	85.04	742	109	1	6563	4344	1419	2160	0	1320
	gi|641653563|ref|XP_008178841.1|	30.83	772	446	12	6539	4341	1214	1936	3e-98	364
	gi|641653563|ref|XP_008178841.1|	28.5	786	484	19	6563	4341	621	1373	4e-84	288
	gi|641653563|ref|XP_008178841.1|	36.36	77	48	1	6832	6605	528	604	4e-84	52
	gi|641653563|ref|XP_008178841.1|	27.21	724	459	20	6449	4341	283	959	5e-57	227
	gi|641653563|ref|XP_008178841.1|	27.13	763	477	23	6542	4341	340	1052	1e-55	223
	gi|641653563|ref|XP_008178841.1|	49.35	154	61	3	6853	6401	1319	1458	3e-31	142
	gi|641653563|ref|XP_008178841.1|	41.77	79	44	2	6835	6605	718	796	4e-07	62
	gi|641653563|ref|XP_008178841.1|	36.9	84	50	1	6847	6605	1694	1777	7e-06	57.8
	gi|641653561|ref|XP_008178840.1|	85.04	742	109	1	6563	4344	1613	2354	0	1320
	gi|641653561|ref|XP_008178840.1|	30.83	772	446	12	6539	4341	1408	2130	3e-98	364
	gi|641653561|ref|XP_008178840.1|	28.9	775	486	19	6551	4341	820	1567	5e-90	297
	gi|641653561|ref|XP_008178840.1|	41.77	79	44	2	6835	6605	718	796	5e-90	62
	gi|641653561|ref|XP_008178840.1|	29.02	796	459	17	6560	4341	1002	1747	9e-89	317
	gi|641653561|ref|XP_008178840.1|	36.71	79	47	3	6838	6605	907	983	9e-89	38.5
	gi|641653561|ref|XP_008178840.1|	29.72	774	466	23	6563	4341	621	1349	4e-86	294
	gi|641653561|ref|XP_008178840.1|	36.36	77	48	1	6832	6605	528	604	4e-86	52
	gi|641653561|ref|XP_008178840.1|	27.68	719	453	21	6449	4347	283	952	2e-56	225
	gi|641653561|ref|XP_008178840.1|	26.55	757	476	23	6542	4353	340	1043	2e-52	212
	gi|641653561|ref|XP_008178840.1|	49.35	154	61	3	6853	6401	1513	1652	3e-31	142
	gi|641653561|ref|XP_008178840.1|	36.9	84	50	1	6847	6605	1888	1971	7e-06	57.8
	gi|641653565|ref|XP_008178842.1|	85.04	742	109	1	6563	4344	197	938	0	1320
	gi|641653565|ref|XP_008178842.1|	33.28	685	399	11	6377	4341	82	714	3e-98	364
	gi|641653565|ref|XP_008178842.1|	39.58	240	103	6	7042	6401	13	236	2e-36	159
	gi|641653565|ref|XP_008178842.1|	36.9	84	50	1	6847	6605	472	555	7e-06	57.8
	gi|334724440|ref|NP_001229316.1|	84.21	741	117	0	6563	4341	1487	2227	0	1319
scaffold21258	gi|641653567|ref|XP_008178844.1|	85.04	742	109	1	6563	4344	97	838	0	1320
	gi|641653567|ref|XP_008178844.1|	33.38	662	386	10	6308	4341	2	614	5e-97	360
	gi|641653567|ref|XP_008178844.1|	50	150	58	3	6841	6401	1	136	2e-30	139
	gi|641653567|ref|XP_008178844.1|	35.23	88	54	1	6859	6605	368	455	4e-06	58.5
	gi|641653563|ref|XP_008178841.1|	85.04	742	109	1	6563	4344	1419	2160	0	1320
	gi|641653563|ref|XP_008178841.1|	30.83	772	446	12	6539	4341	1214	1936	3e-98	364
	gi|641653563|ref|XP_008178841.1|	28.5	786	484	19	6563	4341	621	1373	4e-84	288
	gi|641653563|ref|XP_008178841.1|	36.36	77	48	1	6832	6605	528	604	4e-84	52
	gi|641653563|ref|XP_008178841.1|	27.21	724	459	20	6449	4341	283	959	5e-57	227
	gi|641653563|ref|XP_008178841.1|	27.13	763	477	23	6542	4341	340	1052	1e-55	223
	gi|641653563|ref|XP_008178841.1|	44.72	199	88	4	6988	6401	1279	1458	2e-38	166
	gi|641653563|ref|XP_008178841.1|	41.77	79	44	2	6835	6605	718	796	4e-07	62
	gi|641653563|ref|XP_008178841.1|	35.23	88	54	1	6859	6605	1690	1777	4e-06	58.5
	gi|641653561|ref|XP_008178840.1|	85.04	742	109	1	6563	4344	1613	2354	0	1320
	gi|641653561|ref|XP_008178840.1|	30.83	772	446	12	6539	4341	1408	2130	3e-98	364
	gi|641653561|ref|XP_008178840.1|	28.9	775	486	19	6551	4341	820	1567	5e-90	297
	gi|641653561|ref|XP_008178840.1|	41.77	79	44	2	6835	6605	718	796	5e-90	62
	gi|641653561|ref|XP_008178840.1|	29.02	796	459	17	6560	4341	1002	1747	7e-89	317
	gi|641653561|ref|XP_008178840.1|	33.04	115	62	5	6946	6605	883	983	7e-89	38.9
	gi|641653561|ref|XP_008178840.1|	29.72	774	466	23	6563	4341	621	1349	4e-86	294
	gi|641653561|ref|XP_008178840.1|	36.36	77	48	1	6832	6605	528	604	4e-86	52
	gi|641653561|ref|XP_008178840.1|	27.68	719	453	21	6449	4347	283	952	2e-56	225
	gi|641653561|ref|XP_008178840.1|	26.55	757	476	23	6542	4353	340	1043	2e-52	212
	gi|641653561|ref|XP_008178840.1|	44.72	199	88	4	6988	6401	1473	1652	2e-38	166
	gi|641653561|ref|XP_008178840.1|	35.23	88	54	1	6859	6605	1884	1971	4e-06	58.5
	gi|641653565|ref|XP_008178842.1|	85.04	742	109	1	6563	4344	197	938	0	1320
	gi|641653565|ref|XP_008178842.1|	33.28	685	399	11	6377	4341	82	714	3e-98	364
	gi|641653565|ref|XP_008178842.1|	49.35	154	61	3	6853	6401	97	236	3e-31	142
	gi|641653565|ref|XP_008178842.1|	35.23	88	54	1	6859	6605	468	555	4e-06	58.5
	gi|334724440|ref|NP_001229316.1|	84.21	741	117	0	6563	4341	1487	2227	0	1319
C56587	gi|768443546|ref|XP_011563593.1|	50.25	406	188	5	1	1188	70	471	3e-111	404
	gi|357618507|gb|EHJ71459.1|	48.31	443	203	7	1	1278	125	558	3e-110	401
	gi|913295643|ref|XP_013199810.1|	44.36	408	218	2	1	1203	67	472	3e-98	361
	gi|861625729|gb|KMQ88629.1|	42.89	429	232	4	16	1281	63	485	3e-97	358
	gi|751232467|ref|XP_011169850.1|	41.57	433	241	5	7	1281	72	500	3e-95	351
scaffold13422	gi|307169495|gb|EFN62148.1|	26.47	136	84	4	300	701	14	135	1e-09	47.8
	gi|307169495|gb|EFN62148.1|	22.32	112	87	0	733	1068	137	248	1e-09	41.6
	gi|641681328|ref|XP_008189424.1|	30.6	183	118	3	583	1131	466	639	2e-09	68.9
	gi|861621842|gb|KMQ87612.1|	27.78	108	63	3	300	617	61	155	4e-09	41.2
	gi|861621842|gb|KMQ87612.1|	23.91	138	96	2	667	1053	153	290	4e-09	36.2
	gi|861621842|gb|KMQ87612.1|	20.63	189	137	3	1094	1657	298	474	4e-09	29.3
	gi|270015450|gb|EFA11898.1|	25.93	108	80	0	745	1068	1	108	5e-08	48.5
	gi|270015450|gb|EFA11898.1|	21.48	284	183	9	1070	1858	110	374	5e-08	35
	gi|307185921|gb|EFN71736.1|	27.78	108	63	3	300	617	15	109	6e-06	40.8
C64113	gi|328715164|ref|XP_001945971.2|	74.77	662	166	1	2	1987	1188	1848	0	1187
	gi|328715164|ref|XP_001945971.2|	38.34	746	356	22	2	1987	1922	2647	7e-148	527
	gi|328715164|ref|XP_001945971.2|	37.91	707	359	24	2	1987	599	1270	1e-128	463
	gi|328715164|ref|XP_001945971.2|	36.01	722	376	18	2	1954	1649	2355	3e-126	455
	gi|328715164|ref|XP_001945971.2|	32.54	759	350	24	2	1987	268	961	6e-113	411
	gi|328715164|ref|XP_001945971.2|	34.78	693	365	24	2	1870	440	1115	8e-113	410
	gi|328715164|ref|XP_001945971.2|	31.84	779	358	24	2	1987	2007	2729	3e-111	405
	gi|328715164|ref|XP_001945971.2|	30.53	819	370	24	2	1987	1439	2215	8e-107	390
	gi|328715164|ref|XP_001945971.2|	33.81	769	354	29	2	1987	2090	2810	4e-106	388
	gi|328715164|ref|XP_001945971.2|	29.34	634	296	19	2	1483	2284	2905	2e-72	276
	gi|328715164|ref|XP_001945971.2|	28.91	505	279	14	44	1369	2421	2908	5e-58	228
	gi|328715164|ref|XP_001945971.2|	28.06	556	250	22	740	1987	260	805	2e-42	177
	gi|328715164|ref|XP_001945971.2|	24.51	359	171	10	2	781	2566	2923	6e-27	125
	gi|939669867|ref|XP_014281769.1|	75.15	664	163	2	2	1987	1040	1703	0	1177
	gi|939669867|ref|XP_014281769.1|	36.48	732	371	21	2	1987	415	1122	1e-126	456
	gi|939669867|ref|XP_014281769.1|	34.66	730	396	21	2	1987	1902	2618	3e-118	429
	gi|939669867|ref|XP_014281769.1|	34.02	732	343	26	2	1870	269	969	5e-112	408
	gi|939669867|ref|XP_014281769.1|	34.52	675	360	17	77	1981	1758	2390	4e-111	405
	gi|939669867|ref|XP_014281769.1|	34.01	735	381	24	23	1987	149	859	2e-108	396
	gi|939669867|ref|XP_014281769.1|	34.33	737	386	28	2	1984	1943	2657	3e-105	385
	gi|939669867|ref|XP_014281769.1|	31.29	767	332	24	38	1951	105	805	5e-95	351
	gi|939669867|ref|XP_014281769.1|	31.71	738	396	27	2	1972	1985	2695	6e-91	338
	gi|939669867|ref|XP_014281769.1|	31.99	597	277	18	2	1450	2141	2722	5e-82	308
	gi|939669867|ref|XP_014281769.1|	27.05	599	295	21	578	1987	36	621	2e-43	180
	gi|665794296|ref|XP_008544837.1|	72.81	662	180	0	2	1987	1041	1702	0	1154
	gi|665794296|ref|XP_008544837.1|	36.4	728	369	24	2	1987	424	1123	2e-131	473
	gi|665794296|ref|XP_008544837.1|	34.64	742	389	18	2	1987	1620	2345	3e-122	442
	gi|665794296|ref|XP_008544837.1|	33.73	762	358	23	2	1987	1903	2617	7e-116	421
	gi|665794296|ref|XP_008544837.1|	39.85	532	274	17	2	1504	2140	2656	2e-108	396
	gi|665794296|ref|XP_008544837.1|	33.11	734	346	28	2	1870	276	975	1e-105	387
	gi|665794296|ref|XP_008544837.1|	31.61	734	355	26	23	1987	157	822	9e-101	370
	gi|665794296|ref|XP_008544837.1|	31.85	672	367	22	65	1984	2122	2734	8e-88	327
	gi|665794296|ref|XP_008544837.1|	27.82	593	302	19	467	1987	33	585	7e-52	208
	gi|817075906|ref|XP_012260202.1|	71.95	663	185	1	2	1987	1031	1693	0	1145
	gi|817075906|ref|XP_012260202.1|	37.13	738	371	21	2	1987	1767	2487	8e-144	513
	gi|817075906|ref|XP_012260202.1|	36.2	732	373	21	2	1969	1494	2207	8e-128	460
	gi|817075906|ref|XP_012260202.1|	33.65	743	390	26	2	1987	730	1450	1e-112	410
	gi|817075906|ref|XP_012260202.1|	34.08	763	355	25	2	1987	1894	2609	5e-112	408
	gi|817075906|ref|XP_012260202.1|	33.33	693	397	21	23	1987	147	812	9e-109	397
	gi|817075906|ref|XP_012260202.1|	30.09	864	357	28	2	1987	1157	1975	1e-107	394
	gi|817075906|ref|XP_012260202.1|	32.47	733	346	26	2	1861	266	962	2e-102	376
	gi|817075906|ref|XP_012260202.1|	32.3	740	373	24	23	1987	501	1197	3e-97	359
	gi|817075906|ref|XP_012260202.1|	32.24	670	357	22	65	1966	2113	2721	4e-89	332
	gi|817075906|ref|XP_012260202.1|	35.67	443	230	19	2	1219	2255	2679	1e-66	257
	gi|805822203|ref|XP_012151113.1|	71.6	662	188	0	2	1987	1026	1687	0	1144
C80033	gi|952540394|gb|KRT85680.1|	66.07	56	19	0	224	57	44	99	2e-14	80.5
	gi|939640747|ref|XP_014295211.1|	60.66	61	23	1	224	45	48	108	3e-14	79.7
	gi|190702374|gb|ACE75267.1|	57.38	61	25	1	224	45	44	104	2e-13	77
	gi|307171925|gb|EFN63556.1|	50	68	31	1	224	30	16	83	1e-12	74.3
	gi|307184534|gb|EFN70905.1|	50.75	67	30	1	224	33	4	70	2e-12	73.6
C73851	gi|939640747|ref|XP_014295211.1|	66.22	74	24	1	221	3	23	96	4e-23	108
	gi|190702374|gb|ACE75267.1|	66.22	74	24	1	221	3	19	92	1e-22	107
	gi|817210402|ref|XP_012281288.1|	66.22	74	23	2	221	3	30	102	2e-20	100
	gi|307182390|gb|EFN69639.1|	59.15	71	29	0	215	3	1	71	2e-20	100
	gi|795015997|ref|XP_011858343.1|	60.27	73	29	0	221	3	23	95	3e-20	99.8
scaffold401	gi|270015555|gb|EFA12003.1|	29	200	136	3	940	353	556	753	5e-21	104
	gi|270016725|gb|EFA13171.1|	32.53	166	108	2	940	449	721	884	8e-21	103
	gi|270017158|gb|EFA13604.1|	33.33	168	104	3	940	449	316	479	2e-20	102
	gi|270001407|gb|EEZ97854.1|	30.86	162	108	2	937	458	406	565	1e-18	96.7
	gi|861601582|gb|KMQ83834.1|	66.1	59	20	0	182	6	11	69	1e-17	93.2
scaffold398	gi|270015555|gb|EFA12003.1|	31.32	182	120	3	892	353	575	753	2e-23	112
	gi|270016725|gb|EFA13171.1|	31.32	182	120	3	892	353	740	918	7e-23	110
	gi|270017158|gb|EFA13604.1|	32.07	184	116	4	892	353	335	513	2e-22	109
	gi|270013041|gb|EFA09489.1|	29.15	199	135	5	895	305	314	508	2e-21	105
	gi|270001407|gb|EEZ97854.1|	30.34	178	116	4	895	368	423	594	1e-18	96.7
scaffold12652	gi|939630333|ref|XP_014277599.1|	26.38	307	196	11	891	4	920	1207	1e-15	88.2
	gi|939630333|ref|XP_014277599.1|	25	172	111	5	534	73	276	447	5e-06	56.2
	gi|939630333|ref|XP_014277599.1|	22.5	240	147	6	696	64	87	316	9e-06	55.5
	gi|768432155|ref|XP_011557388.1|	21.78	326	214	8	996	67	176	476	2e-15	87.4
	gi|926639267|ref|XP_013785688.1|	31.62	136	86	3	471	70	186	316	4e-15	86.7
	gi|926639267|ref|XP_013785688.1|	27.36	106	75	2	390	79	124	229	1e-06	58.2
	gi|242023080|ref|XP_002431964.1|	20.87	393	255	11	1155	85	241	613	8e-15	85.5
	gi|242023080|ref|XP_002431964.1|	19.5	477	327	9	1344	1	241	689	8e-10	68.9
	gi|755867423|ref|XP_005180897.2|	24.66	369	243	12	1137	88	579	931	1e-14	84.7
scaffold29282	gi|646717908|gb|KDR20588.1|	67.16	539	136	11	3	1568	13	527	1e-180	636
	gi|939694466|ref|XP_014291320.1|	51.09	732	250	17	3	2141	12	654	5e-179	630
	gi|939236965|ref|XP_014258557.1|	56.22	635	182	13	3	1895	12	554	2e-177	625
	gi|242023483|ref|XP_002432163.1|	65.5	513	150	7	3	1487	13	516	3e-175	618
	gi|939236967|ref|XP_014258567.1|	76.5	383	84	4	3	1148	12	389	3e-167	592
scaffold12026	gi|939656669|ref|XP_014276689.1|	35.5	614	330	18	1944	3695	1381	1958	3e-70	270
	gi|939656667|ref|XP_014276688.1|	35.5	614	330	18	1944	3695	1384	1961	3e-70	270
	gi|939656662|ref|XP_014276686.1|	35.5	614	330	18	1944	3695	1417	1994	3e-70	270
	gi|939656664|ref|XP_014276687.1|	35.5	614	329	18	1944	3695	1417	1993	6e-70	269
	gi|939257388|ref|XP_014248517.1|	34.31	583	323	15	2145	3764	835	1400	7e-66	256
scaffold12025	gi|939656669|ref|XP_014276689.1|	35.67	614	329	18	1944	3695	1381	1958	2e-70	271
	gi|939656667|ref|XP_014276688.1|	35.67	614	329	18	1944	3695	1384	1961	2e-70	271
	gi|939656662|ref|XP_014276686.1|	35.67	614	329	18	1944	3695	1417	1994	2e-70	271
	gi|939656664|ref|XP_014276687.1|	35.67	614	328	18	1944	3695	1417	1993	5e-70	270
	gi|939257388|ref|XP_014248517.1|	33.28	619	330	16	2055	3692	774	1382	2e-65	254
scaffold12023	gi|939656669|ref|XP_014276689.1|	35.5	614	330	18	1944	3695	1381	1958	3e-70	270
	gi|939656667|ref|XP_014276688.1|	35.5	614	330	18	1944	3695	1384	1961	3e-70	270
	gi|939656662|ref|XP_014276686.1|	35.5	614	330	18	1944	3695	1417	1994	3e-70	270
	gi|939656664|ref|XP_014276687.1|	35.5	614	329	18	1944	3695	1417	1993	7e-70	269
	gi|939257388|ref|XP_014248517.1|	34.53	559	312	13	2145	3692	835	1382	7e-65	253
C60245	gi|939646525|ref|XP_014273083.1|	51.16	346	150	6	1522	512	1383	1718	8e-77	290
	gi|939646529|ref|XP_014273084.1|	51.16	344	149	6	1522	518	1383	1716	2e-76	289
	gi|939646518|ref|XP_014273082.1|	51.16	344	149	6	1522	518	1383	1716	2e-76	289
	gi|939241571|ref|XP_014240042.1|	38.22	437	225	10	1522	302	1138	1559	4e-66	255
	gi|939241577|ref|XP_014240045.1|	41.86	344	184	5	1522	521	1138	1475	1e-64	250
C83522	gi|861638560|gb|KMQ92556.1|	40.17	117	66	2	2	349	406	519	2e-17	90.5
	gi|939696374|ref|XP_014292316.1|	45	120	55	4	2	349	97	209	3e-17	89.7
	gi|328710597|ref|XP_003244309.1|	42.5	120	59	5	2	349	292	405	4e-16	85.9
	gi|641679387|ref|XP_008188538.1|	38.6	114	65	3	2	340	148	257	1e-15	84.3
	gi|641649131|ref|XP_008184869.1|	38.6	114	65	3	2	340	227	336	1e-15	84.3
C17601	gi|827542484|ref|XP_012544315.1|	50.27	187	89	3	2	553	428	613	2e-45	184
	gi|913328928|ref|XP_013196001.1|	49.19	185	88	2	5	559	499	677	7e-45	182
	gi|914568208|gb|KOB72223.1|	48.68	189	88	5	2	553	245	429	3e-43	176
	gi|913314212|ref|XP_013187921.1|	42.78	187	104	2	2	559	476	660	2e-38	160
	gi|914574854|gb|KOB77072.1|	42.25	187	105	2	2	559	12	196	1e-37	158
C86910	gi|675373226|gb|KFM66128.1|	74.47	47	12	0	141	1	107	153	9e-33	73.9
	gi|675373226|gb|KFM66128.1|	64.41	59	18	1	406	239	7	65	9e-33	73.2
	gi|675373226|gb|KFM66128.1|	68	25	8	0	239	165	65	89	9e-33	35.4
	gi|675371899|gb|KFM64801.1|	63.33	60	19	1	409	239	164	223	2e-32	74.3
	gi|675371899|gb|KFM64801.1|	72.34	47	13	0	141	1	265	311	2e-32	72
	gi|675371899|gb|KFM64801.1|	68	25	8	0	239	165	223	247	2e-32	35.4
	gi|675373042|gb|KFM65944.1|	74.47	47	12	0	141	1	144	190	5e-31	73.9
	gi|675373042|gb|KFM65944.1|	63.33	60	19	1	409	239	43	102	5e-31	70.9
	gi|675373042|gb|KFM65944.1|	60	25	10	0	239	165	102	126	5e-31	32
	gi|675371753|gb|KFM64655.1|	63.33	60	19	1	409	239	3	62	4e-27	73.9
	gi|675371753|gb|KFM64655.1|	70.27	37	11	0	141	31	103	139	4e-27	59.3
	gi|675371753|gb|KFM64655.1|	68	25	7	1	239	165	62	85	4e-27	30.4
	gi|675370958|gb|KFM63860.1|	68.09	47	15	0	141	1	422	468	8e-25	68.9
C71545	gi|861626849|gb|KMQ88922.1|	46.48	71	38	0	6	218	335	405	2e-14	80.5
	gi|906467058|gb|KNC28358.1|	46.48	71	38	0	6	218	718	788	5e-14	79
	gi|861610653|gb|KMQ85156.1|	53.52	71	33	0	6	218	216	286	8e-14	78.2
	gi|906470139|gb|KNC30757.1|	42.25	71	41	0	6	218	106	176	2e-13	76.6
	gi|861634733|gb|KMQ91353.1|	47.89	71	37	0	6	218	795	865	2e-13	76.6
scaffold27783	gi|780649285|ref|XP_011689975.1|	45.56	586	264	11	1973	351	1984	2559	2e-116	423
	gi|571575964|ref|XP_006559455.1|	46.48	583	256	12	1973	351	3	571	3e-116	422
	gi|572266462|ref|XP_006611335.1|	46.59	586	251	13	1973	351	3	571	6e-116	421
	gi|805804725|ref|XP_012145579.1|	44.92	610	270	13	1973	270	1977	2562	8e-116	421
	gi|915667031|gb|KOC68884.1|	46.42	586	253	12	1973	351	3	572	3e-115	419
scaffold418	gi|646710265|gb|KDR15833.1|	48.57	140	71	1	542	958	64	203	6e-41	171
	gi|939668293|ref|XP_014281165.1|	50.34	149	71	2	527	973	3	148	2e-38	163
	gi|662203370|ref|XP_008475019.1|	44.3	158	82	4	503	964	1	156	2e-35	153
	gi|939271878|ref|XP_014256209.1|	45.77	142	77	0	548	973	43	184	2e-34	150
	gi|939271875|ref|XP_014256208.1|	45.77	142	77	0	548	973	43	184	2e-34	150
C60981	gi|939634819|ref|XP_014293166.1|	78.47	209	33	2	3	593	84	292	6e-88	327
	gi|646709916|gb|KDR15571.1|	75.94	212	35	3	3	596	88	297	5e-86	321
	gi|242007830|ref|XP_002424723.1|	67.87	221	47	2	3	596	92	311	2e-81	306
	gi|939255675|ref|XP_014247601.1|	64.08	206	60	4	3	590	83	284	3e-68	262
	gi|939255673|ref|XP_014247600.1|	64.08	206	60	4	3	590	83	284	3e-68	262
scaffold8327	gi|289191362|ref|NP_001166023.1|	28.04	403	274	7	1321	149	23	421	1e-44	184
	gi|939658890|ref|XP_014277544.1|	27.23	393	274	7	1312	140	23	405	1e-43	180
	gi|815766350|ref|XP_012219384.1|	29.11	395	270	7	1324	152	2131	2519	3e-43	179
	gi|815766350|ref|XP_012219384.1|	26.63	383	269	8	1285	149	1385	1759	1e-32	144
	gi|815766350|ref|XP_012219384.1|	26.9	342	241	6	1312	299	1789	2125	2e-32	143
	gi|766927784|ref|XP_011495908.1|	26.45	397	283	5	1324	149	23	415	4e-42	175
	gi|817210108|ref|XP_012281126.1|	26.09	391	277	6	1303	152	43	428	3e-41	172
C64187	gi|646717115|gb|KDR20096.1|	51.93	491	178	12	1810	362	1	441	1e-119	433
	gi|749750222|ref|XP_011137359.1|	44.51	519	188	14	1810	365	1	456	1e-95	353
	gi|383857493|ref|XP_003704239.1|	44.97	527	177	16	1810	365	1	459	3e-94	349
	gi|972197599|ref|XP_015180757.1|	45.53	514	188	16	1810	365	1	454	1e-92	343
	gi|954567167|ref|XP_014607601.1|	45.24	515	185	17	1810	365	1	451	3e-92	342
C72914	gi|607360169|gb|EZA54507.1|	56.56	122	52	1	2	367	81	201	8e-35	147
	gi|805814073|ref|XP_012148112.1|	56.56	122	52	1	2	367	200	320	1e-34	147
	gi|307177656|gb|EFN66704.1|	57.14	119	50	1	11	367	1	118	1e-33	144
	gi|307167143|gb|EFN60894.1|	53.41	88	41	0	2	265	137	224	1e-23	110
	gi|827561810|ref|XP_012551660.1|	41.53	118	68	1	11	364	441	557	4e-21	102
C57013	gi|662208553|ref|XP_008477831.1|	62.32	69	26	0	207	1	206	274	6e-19	95.1
	gi|641650670|ref|XP_008189827.1|	62.32	69	26	0	207	1	115	183	1e-18	94.4
	gi|641651048|ref|XP_008189976.1|	60.29	68	27	0	204	1	155	222	9e-18	91.3
	gi|645027553|ref|XP_008211775.1|	61.76	68	26	0	204	1	50	117	3e-17	89.4
	gi|936606404|ref|XP_014217127.1|	59.42	69	28	0	207	1	164	232	1e-16	87.8
scaffold6980	gi|662191874|ref|XP_008468769.1|	66.54	254	84	1	3283	2522	9	261	2e-94	352
	gi|242016308|ref|XP_002428771.1|	62.31	260	93	2	3286	2519	1	259	2e-90	338
	gi|242016308|ref|XP_002428771.1|	70.73	41	12	0	2364	2242	336	376	3e-06	58.9
	gi|506967927|gb|AGM32307.1|	68.38	234	70	1	3286	2597	1	234	3e-90	337
	gi|926609102|ref|XP_013781564.1|	62.65	257	94	2	3286	2519	1	256	1e-85	322
	gi|662219613|ref|XP_008483899.1|	56.75	289	90	3	3283	2519	9	296	5e-85	320
scaffold7137	gi|646722435|gb|KDR23429.1|	57.9	1171	493	0	3695	183	1	1171	0	1290
	gi|238814365|ref|NP_001154943.1|	56.28	1171	512	0	3695	183	1	1171	0	1256
	gi|808133093|ref|XP_003399244.2|	55.76	1171	518	0	3695	183	1	1171	0	1255
	gi|350399547|ref|XP_003485561.1|	55.17	1171	525	0	3695	183	1	1171	0	1244
	gi|759043126|ref|XP_011330432.1|	54.74	1171	530	0	3695	183	1	1171	0	1241
scaffold7136	gi|646722435|gb|KDR23429.1|	57.9	1171	493	0	3695	183	1	1171	0	1290
	gi|238814365|ref|NP_001154943.1|	56.28	1171	512	0	3695	183	1	1171	0	1256
	gi|808133093|ref|XP_003399244.2|	55.76	1171	518	0	3695	183	1	1171	0	1255
	gi|350399547|ref|XP_003485561.1|	55.17	1171	525	0	3695	183	1	1171	0	1244
	gi|759043126|ref|XP_011330432.1|	54.74	1171	530	0	3695	183	1	1171	0	1241
C93424	gi|795025174|ref|XP_011861520.1|	57.78	45	19	0	137	3	506	550	1e-06	54.3
C29967	gi|913334462|ref|XP_013198947.1|	48.44	225	111	2	667	8	415	639	1e-57	224
	gi|827542484|ref|XP_012544315.1|	39.65	227	131	3	667	2	450	675	1e-42	175
	gi|913328928|ref|XP_013196001.1|	41.07	224	115	6	667	14	520	732	2e-39	164
	gi|914568208|gb|KOB72223.1|	37.61	218	129	5	667	23	267	480	4e-31	137
	gi|914574854|gb|KOB77072.1|	33.63	226	139	7	667	2	34	252	2e-29	131
scaffold26061	gi|646715430|gb|KDR19042.1|	44.22	199	94	5	1613	1062	7	203	1e-19	100
	gi|827560836|ref|XP_012551278.1|	45.51	178	84	5	1574	1065	25	197	3e-18	96.7
	gi|512932635|ref|XP_004932594.1|	45.51	178	84	5	1574	1065	24	196	3e-18	96.7
	gi|768437461|ref|XP_011560271.1|	45.25	179	87	4	1595	1086	16	192	2e-17	93.6
	gi|914558599|gb|KOB66714.1|	46.49	185	84	7	1595	1071	16	195	1e-16	90.9
scaffold13422	gi|307169495|gb|EFN62148.1|	26.47	136	84	4	300	701	14	135	1e-09	47.8
	gi|307169495|gb|EFN62148.1|	22.32	112	87	0	733	1068	137	248	1e-09	41.6
	gi|641681328|ref|XP_008189424.1|	30.6	183	118	3	583	1131	466	639	2e-09	68.9
	gi|861621842|gb|KMQ87612.1|	27.78	108	63	3	300	617	61	155	4e-09	41.2
	gi|861621842|gb|KMQ87612.1|	23.91	138	96	2	667	1053	153	290	4e-09	36.2
	gi|861621842|gb|KMQ87612.1|	20.63	189	137	3	1094	1657	298	474	4e-09	29.3
	gi|270015450|gb|EFA11898.1|	25.93	108	80	0	745	1068	1	108	5e-08	48.5
	gi|270015450|gb|EFA11898.1|	21.48	284	183	9	1070	1858	110	374	5e-08	35
	gi|307185921|gb|EFN71736.1|	27.78	108	63	3	300	617	15	109	6e-06	40.8
scaffold29573	gi|646709646|gb|KDR15405.1|	55.62	525	228	2	2074	500	1	520	1e-166	590
	gi|501294118|dbj|BAN20692.1|	52	525	248	2	2074	500	1	521	2e-155	552
	gi|939270883|ref|XP_014255680.1|	52.76	525	243	2	2074	500	1	520	3e-154	548
	gi|939646722|ref|XP_014273148.1|	50.48	525	256	2	2074	500	1	521	3e-150	535
	gi|913308017|ref|XP_013184522.1|	48.39	527	263	5	2074	500	1	520	3e-134	482
scaffold30469	gi|968078025|ref|XP_015033347.1|	30.12	166	108	2	484	969	1473	1634	2e-10	70.1
	gi|968078025|ref|XP_015033347.1|	30.12	166	108	2	484	969	1650	1811	4e-10	69.3
	gi|968078025|ref|XP_015033347.1|	29.7	165	110	4	484	969	1513	1674	5e-08	62.4
	gi|968078025|ref|XP_015033347.1|	29.7	165	110	4	484	969	1690	1851	6e-08	62
	gi|968078025|ref|XP_015033347.1|	29.35	184	106	5	484	963	1393	1576	1e-07	60.8
	gi|968078025|ref|XP_015033347.1|	27.91	172	115	3	484	975	1433	1603	1e-07	60.8
	gi|968078025|ref|XP_015033347.1|	29.35	184	106	5	484	963	1570	1753	1e-07	60.8
	gi|968078025|ref|XP_015033347.1|	27.91	172	115	3	484	975	1610	1780	1e-07	60.8
	gi|968078025|ref|XP_015033347.1|	28.65	185	109	4	484	969	1353	1537	3e-07	59.7
	gi|968078025|ref|XP_015033347.1|	30.86	175	102	4	496	963	1317	1491	1e-06	57.4
	gi|968078025|ref|XP_015033347.1|	28.5	193	119	5	478	1005	721	911	7e-06	55.1
	gi|968078025|ref|XP_015033347.1|	30.51	177	113	5	499	1005	958	1132	7e-06	55.1
	gi|968078025|ref|XP_015033347.1|	28.77	146	95	2	532	969	1755	1891	1e-05	54.7
	gi|195339180|ref|XP_002036198.1|	28.57	217	136	5	397	993	177	392	2e-08	63.5
	gi|195339180|ref|XP_002036198.1|	30.64	173	101	6	541	1005	257	428	7e-06	55.1
	gi|751784120|ref|XP_011201339.1|	24.9	245	166	7	337	1038	85	322	2e-07	60.1
	gi|969461503|ref|XP_002100405.2|	27.59	174	111	4	499	1017	389	548	3e-07	59.7
	gi|751786490|ref|XP_011202628.1|	28.98	176	108	5	487	990	1009	1175	3e-07	59.7
scaffold28513	gi|642928205|ref|XP_008195489.1|	69.24	1645	504	2	6	4934	2942	4586	0	2217
	gi|270010335|gb|EFA06783.1|	69.24	1645	504	2	6	4934	3152	4796	0	2217
	gi|357602800|gb|EHJ63513.1|	68.49	1644	516	2	6	4934	1676	3318	0	2201
	gi|242015590|ref|XP_002428436.1|	69.22	1644	502	3	6	4934	3230	4870	0	2198
	gi|943951990|ref|XP_014358865.1|	67.7	1644	526	2	6	4934	3059	4698	0	2179
C59967	gi|668459946|gb|KFB47667.1|	75.61	41	10	0	3	125	1832	1872	1e-12	74.3
	gi|347966337|ref|XP_321432.5|	78.05	41	9	0	3	125	4726	4766	1e-12	74.3
	gi|242015590|ref|XP_002428436.1|	73.17	41	11	0	3	125	4728	4768	6e-12	72
	gi|929376902|ref|XP_014098650.1|	73.17	41	11	0	3	125	2599	2639	1e-11	70.9
	gi|807035057|ref|XP_004530766.2|	73.17	41	11	0	3	125	4893	4933	1e-11	70.9
scaffold15882	gi|939274226|ref|XP_014257428.1|	50	364	181	1	1547	456	98	460	4e-101	371
	gi|939680282|ref|XP_014285372.1|	46.7	364	193	1	1547	456	98	460	4e-96	355
	gi|733604596|dbj|BAQ02365.1|	46.72	366	193	2	1547	456	95	460	7e-92	340
	gi|939691926|ref|XP_014289973.1|	46.03	365	194	2	1547	459	92	455	3e-87	325
	gi|733604582|dbj|BAQ02358.1|	43.6	367	204	3	1541	450	97	463	4e-85	318
C93712	gi|641648473|ref|XP_008182332.1|	51.04	96	46	1	1	285	450	545	3e-25	89.7
	gi|641648473|ref|XP_008182332.1|	57.78	45	19	0	291	425	548	592	3e-25	47.4
	gi|641648294|ref|XP_008181664.1|	46.94	98	49	2	1	285	586	683	1e-22	90.5
	gi|641648294|ref|XP_008181664.1|	37.21	43	27	0	300	428	689	731	1e-22	37.7
	gi|270010061|gb|EFA06509.1|	46.32	95	50	1	4	285	216	310	1e-22	88.6
	gi|270010061|gb|EFA06509.1|	46.34	41	22	0	300	422	316	356	1e-22	39.7
	gi|641647556|ref|XP_008178788.1|	46.81	94	49	1	10	288	344	437	2e-22	84.7
	gi|641647556|ref|XP_008178788.1|	50	42	21	0	300	425	442	483	2e-22	42.7
	gi|328707972|ref|XP_003243554.1|	42.55	94	53	1	10	288	429	522	2e-21	79
C62901	gi|646713146|gb|KDR17618.1|	48.85	522	200	12	322	1737	1	505	2e-121	439
	gi|780678529|ref|XP_011697010.1|	62.65	257	77	4	988	1722	200	449	4e-92	342
	gi|759043828|ref|XP_011330811.1|	67.37	236	68	4	1015	1722	221	447	4e-92	342
	gi|759043826|ref|XP_011330810.1|	67.37	236	68	4	1015	1722	226	452	4e-92	342
	gi|759043822|ref|XP_011330808.1|	67.37	236	68	4	1015	1722	238	464	4e-92	342
	gi|665797458|ref|XP_008546557.1|	40.62	128	76	0	465	82	11	138	5e-22	105
	gi|946719806|gb|ALM26252.1|	33.12	154	103	0	462	1	499	652	1e-20	100
	gi|943952656|ref|XP_014359197.1|	35.95	153	97	1	465	10	579	731	3e-20	99.8
	gi|910349886|ref|XP_013178986.1|	35.71	154	96	2	465	10	229	381	6e-20	98.6
	gi|357621647|gb|EHJ73416.1|	37.24	145	90	1	450	19	655	799	5e-19	95.5
C29377	gi|751476591|ref|XP_011193787.1|	43.33	60	34	0	190	11	33	92	4e-08	59.3
	gi|641672139|ref|XP_008185833.1|	42.86	63	36	0	190	2	90	152	4e-08	59.3
	gi|641678782|ref|XP_008188292.1|	39.68	63	38	0	190	2	44	106	1e-07	57.8
	gi|641678673|ref|XP_008188249.1|	47.54	61	32	0	190	8	242	302	1e-07	57.8
	gi|641660716|ref|XP_008181590.1|	37.7	61	38	0	190	8	350	410	1e-07	57.8
C11782	gi|662220831|ref|XP_008484571.1|	35.71	84	54	0	257	6	154	237	2e-08	60.1
	gi|954579430|ref|XP_014614262.1|	35.06	77	43	1	257	48	91	167	8e-06	51.6
scaffold4697	gi|780706386|ref|XP_011703307.1|	67.25	1701	510	14	1	4992	2433	4123	0	2122
	gi|780706386|ref|XP_011703307.1|	18.5	319	241	6	1495	2427	313	620	2e-07	62.4
	gi|749744052|ref|XP_011154513.1|	67.35	1703	505	15	1	4992	2403	4093	0	2122
	gi|752865040|ref|XP_011268949.1|	67.37	1704	500	14	1	4992	2431	4118	0	2118
	gi|752865040|ref|XP_011268949.1|	16.85	540	399	10	1504	3102	908	1404	1e-09	69.7
	gi|752865040|ref|XP_011268949.1|	17.88	537	392	14	1615	3201	837	1332	1e-05	57
	gi|780706362|ref|XP_011703302.1|	66.09	1734	508	14	1	4992	2433	4156	0	2113
	gi|780706362|ref|XP_011703302.1|	18.5	319	241	6	1495	2427	313	620	2e-07	62.4
	gi|769853207|ref|XP_011638091.1|	65.98	1743	498	17	1	4992	2437	4163	0	2113
scaffold4696	gi|780706386|ref|XP_011703307.1|	67.25	1701	510	14	1	4992	2433	4123	0	2122
	gi|780706386|ref|XP_011703307.1|	18.5	319	241	6	1495	2427	313	620	2e-07	62.4
	gi|749744052|ref|XP_011154513.1|	67.35	1703	505	15	1	4992	2403	4093	0	2122
	gi|752865040|ref|XP_011268949.1|	67.37	1704	500	14	1	4992	2431	4118	0	2118
	gi|752865040|ref|XP_011268949.1|	16.85	540	399	10	1504	3102	908	1404	2e-09	69.7
	gi|780706362|ref|XP_011703302.1|	66.09	1734	508	14	1	4992	2433	4156	0	2113
	gi|780706362|ref|XP_011703302.1|	18.5	319	241	6	1495	2427	313	620	2e-07	62.4
	gi|769853207|ref|XP_011638091.1|	65.98	1743	498	17	1	4992	2437	4163	0	2113
C49057	gi|675380110|gb|KFM73012.1|	41.45	234	135	1	1	702	4	235	1e-71	194
	gi|675380110|gb|KFM73012.1|	51.55	97	47	0	704	994	240	336	1e-71	100
	gi|939670131|ref|XP_008551378.2|	44.68	235	128	2	1	705	87	319	5e-71	196
	gi|939670131|ref|XP_008551378.2|	45.36	97	53	0	704	994	323	419	5e-71	95.9
	gi|675375304|gb|KFM68206.1|	40.6	234	137	1	1	702	42	273	4e-70	191
	gi|675375304|gb|KFM68206.1|	50.52	97	48	0	704	994	278	374	4e-70	98.6
	gi|94470465|gb|ABF20543.1|	42.74	234	131	2	1	702	90	320	1e-69	196
	gi|94470465|gb|ABF20543.1|	50	94	46	1	713	994	328	420	1e-69	92.4
	gi|939670118|ref|XP_014298159.1|	43.4	235	131	2	1	705	87	319	1e-68	189
scaffold15921	gi|646715610|gb|KDR19146.1|	75.97	362	87	0	209	1294	1	362	3e-161	573
	gi|3024084|sp|Q26474.1|LACH_SCHAM	79.14	350	72	1	209	1258	1	349	4e-158	563
	gi|939634446|ref|XP_014291894.1|	76.45	361	80	2	197	1279	1	356	3e-155	553
	gi|242012463|ref|XP_002426952.1|	76.76	340	79	0	263	1282	5	344	1e-153	548
	gi|189238127|ref|XP_001814833.1|	75.65	345	83	1	227	1258	9	353	1e-153	548

[truncated: 3 more sheets: Table_S11, Table_S12, Table S13]
