# Supplementary material for: Assessing genotype-phenotype associations in three dorsal colour morphs in the meadow spittlebug Philaenus spumarius (L.) (Hemiptera: Aphrophoridae) using genomic and transcriptomic resources
Source: BMC Genet. 2016 Nov 15;17:144. doi: 10.1186/s12863-016-0455-5 (PMC5111214; doi:10.1186/s12863-016-0455-5)
Supplement: Additional file 3: — Data file with 1,837 SNPs. (VCF 287 kb) [file 12863_2016_455_MOESM3_ESM.vcf]

##fileformat=VCFv4.1
##fileDate=20151208
##source=pyRAD.v.3.0.63
##reference=common_allele_at_each_locus
##INFO=<ID=NS,Number=1,Type=Integer,Description="Number of Samples With Data">
##INFO=<ID=DP,Number=1,Type=Integer,Description="Total Depth">
##INFO=<ID=AF,Number=A,Type=Float,Description="Allele Frequency">
##INFO=<ID=AA,Number=1,Type=String,Description="Ancestral Allele">
##FORMAT=<ID=GT,Number=1,Type=String,Description="Genotype">
##FORMAT=<ID=GQ,Number=1,Type=Integer,Description="Genotype Quality">
##FORMAT=<ID=DP,Number=1,Type=Integer,Description="Read Depth">
#CHROM	POS	ID	REF	ALT	QUAL	FILTER	INFO	FORMAT	MAR_10	MAR_11	MAR_12	MAR_13	MAR_15	MAR_16	MAR_4	MAR_5	MAR_6	MAR_7	MAR_8	MAR_9	TRI_10	TRI_12	TRI_15	TRI_16	TRI_3	TRI_4	TRI_5	TRI_6	TRI_7	TRI_8	TRI_9	TYP_10	TYP_11	TYP_12	TYP_14	TYP_15	TYP_4	TYP_6	TYP_7	TYP_8	TYP_9
492	29	.	A	G	20	PASS	.	GT	./.	0|0	1|0	0|0	0|0	0|0	1|0	0|0	./.	0|0	0|0	./.	1|0	./.	0|0	0|0	0|0	0|0	0|0	0|0	0|0	0|0	./.	./.	1|0	0|0	1|0	1|0	1|0	./.	0|0	0|0	./.
594	52	.	C	T	20	PASS	.	GT	./.	0|0	0|0	./.	0|0	0|0	1|1	0|0	0|0	./.	0|0	0|0	0|0	./.	0|0	0|0	0|0	1|1	0|0	0|0	0|0	./.	0|0	0|0	0|0	0|0	./.	0|0	0|0	0|0	0|0	0|0	./.
693	66	.	T	C	20	PASS	.	GT	0|0	0|0	0|0	0|0	0|0	0|0	0|0	0|0	0|0	0|0	1|1	0|0	0|1	0|0	0|0	0|0	0|0	0|0	0|0	0|0	0|0	0|0	0|0	0|0	0|0	0|0	0|1	0|0	./.	./.	0|0	0|0	0|1
716	56	.	A	G	20	PASS	.	GT	0|0	1|0	1|0	./.	0|0	0|0	0|0	0|0	./.	0|0	0|0	0|0	0|0	0|0	0|0	1|0	0|0	0|0	0|0	./.	0|0	./.	0|0	1|1	0|0	./.	0|0	./.	0|0	0|0	1|0	./.	0|0
716	60	.	A	T	20	PASS	.	GT	0|0	0|0	0|0	./.	1|0	1|0	1|0	0|0	./.	1|0	0|0	0|0	0|0	1|0	0|0	0|0	0|0	0|0	0|0	./.	0|0	./.	0|0	0|0	0|0	./.	1|1	./.	0|0	0|0	1|0	./.	0|0
751	44	.	T	C	20	PASS	.	GT	0|1	1|1	0|1	0|1	0|0	./.	./.	1|1	0|1	0|1	1|1	1|1	0|0	./.	0|0	1|1	0|0	0|0	0|0	0|1	1|1	1|1	0|0	./.	0|1	0|1	0|0	1|1	0|0	0|0	1|1	0|1	1|1
751	73	.	G	A	20	PASS	.	GT	0|0	0|0	0|0	0|0	0|0	./.	0|0	0|0	0|0	0|0	0|0	0|0	0|0	./.	0|1	0|0	0|0	0|0	0|1	0|0	0|0	0|0	0|1	./.	0|0	0|0	0|0	0|0	0|0	0|0	0|0	0|0	0|0
935	6	.	G	A	20	PASS	.	GT	0|0	0|0	0|0	0|1	0|1	0|0	0|0	0|0	0|1	0|0	1|1	0|0	0|0	0|0	1|1	0|0	0|1	0|1	0|0	0|1	0|1	0|0	0|0	0|0	1|1	0|1	0|0	0|1	0|0	0|0	0|1	0|1	0|0
935	68	.	C	T	20	PASS	.	GT	0|0	0|0	0|0	1|0	1|0	0|0	0|0	0|0	1|0	0|0	1|1	0|0	0|0	0|0	1|1	0|0	1|0	1|0	0|0	1|0	1|0	0|0	0|0	0|0	1|1	1|0	0|0	1|0	1|0	0|0	1|0	1|0	0|0
1136	35	.	C	G	20	PASS	.	GT	0|0	./.	0|0	0|0	1|0	0|0	0|0	0|0	0|0	0|0	0|0	0|0	0|0	0|0	0|0	1|1	0|0	./.	./.	0|0	./.	./.	0|0	./.	1|1	1|1	0|0	0|0	0|0	./.	0|0	0|0	0|0
1136	37	.	T	C	20	PASS	.	GT	0|1	./.	0|0	0|0	0|1	0|0	0|1	0|0	0|0	0|0	0|0	1|1	1|1	0|0	1|1	0|0	0|0	./.	./.	0|0	./.	./.	0|0	./.	0|0	0|0	0|0	0|0	0|0	./.	1|1	0|0	0|0
1136	45	.	C	T	20	PASS	.	GT	1|0	./.	0|0	1|1	0|0	1|1	0|0	1|1	0|0	1|1	1|1	0|0	0|0	1|1	0|0	0|0	0|0	./.	./.	0|0	./.	./.	1|1	./.	0|0	0|0	1|1	0|0	1|1	./.	0|0	1|1	0|0
1507	19	.	G	A	20	PASS	.	GT	0|1	./.	1|1	0|0	1|1	0|0	0|1	0|1	./.	0|1	0|0	0|0	./.	./.	./.	1|1	0|0	1|1	./.	0|0	0|0	0|0	1|1	0|0	1|1	0|0	1|1	0|1	1|1	1|1	./.	./.	0|1
1643	57	.	C	T	20	PASS	.	GT	0|0	0|0	0|0	0|0	0|0	0|0	1|0	0|0	0|0	0|0	./.	0|0	0|0	0|0	0|0	0|0	0|0	0|0	0|0	1|0	0|0	0|0	1|0	./.	0|0	1|0	0|0	0|0	1|0	0|0	0|0	0|0	0|0
1674	15	.	G	A	20	PASS	.	GT	0|0	1|1	0|1	0|0	0|0	0|0	0|0	0|0	0|1	0|0	0|0	0|0	0|0	0|0	./.	0|1	0|0	0|1	0|1	0|0	0|0	1|1	0|0	0|0	0|0	0|0	0|0	0|0	0|0	0|0	0|0	1|1	0|0
1674	77	.	G	T	20	PASS	.	GT	0|0	1|1	0|1	0|0	0|0	0|0	0|0	0|0	0|1	0|0	0|1	0|1	0|0	0|0	./.	0|1	0|0	0|1	0|1	0|0	0|0	1|1	0|1	0|0	0|0	0|0	0|1	0|0	0|0	0|0	0|0	1|1	0|0
1716	67	.	C	T	20	PASS	.	GT	0|0	1|0	1|0	0|0	./.	./.	1|0	./.	0|0	1|0	1|1	./.	0|0	0|0	./.	0|0	0|0	0|0	0|0	1|0	0|0	1|0	1|0	0|0	0|0	0|0	0|0	0|0	1|1	./.	./.	0|0	0|0
1716	79	.	C	T	20	PASS	.	GT	0|0	0|0	0|0	0|0	./.	0|0	0|0	./.	1|0	1|0	0|0	./.	./.	0|0	./.	1|0	0|0	0|0	1|0	1|0	0|0	0|0	0|0	0|0	1|1	0|0	1|0	0|0	0|0	./.	./.	1|0	1|1
1716	85	.	T	A	20	PASS	.	GT	0|1	0|0	0|1	0|0	./.	0|0	0|0	./.	0|0	0|0	0|0	./.	0|0	0|0	./.	0|0	0|1	0|0	0|0	0|0	0|0	0|1	0|0	0|1	0|0	0|1	0|0	0|0	0|0	./.	./.	0|0	0|0
1742	87	.	C	G	20	PASS	.	GT	./.	0|0	1|0	0|0	./.	1|0	0|0	1|0	0|0	1|0	0|0	0|0	./.	0|0	./.	./.	0|0	0|0	0|0	0|0	1|0	0|0	0|0	1|1	0|0	./.	1|0	1|0	0|0	./.	1|0	0|0	0|0
1943	66	.	C	T	20	PASS	.	GT	0|0	0|0	1|1	1|1	0|0	0|0	0|0	0|0	./.	./.	./.	0|0	1|1	0|0	1|0	0|0	1|1	0|0	0|0	1|1	./.	./.	0|0	0|0	0|0	./.	1|1	0|0	./.	./.	0|0	1|1	0|0
1966	16	.	T	G	20	PASS	.	GT	0|0	0|0	1|1	./.	0|0	1|0	0|0	./.	0|0	0|0	0|0	0|0	0|0	./.	./.	0|0	0|0	0|0	0|0	0|0	0|0	0|0	0|0	0|0	0|0	0|0	0|0	0|0	0|0	0|0	1|0	0|0	0|0
1966	41	.	A	G	20	PASS	.	GT	0|0	0|0	0|0	./.	./.	0|0	0|0	./.	0|0	1|0	0|0	1|0	0|0	./.	./.	0|0	0|0	1|0	1|1	0|0	0|0	0|0	0|0	0|0	0|0	0|0	0|0	0|0	1|0	1|0	0|0	0|0	0|0
1966	64	.	G	T	20	PASS	.	GT	0|0	0|0	0|0	./.	0|0	0|0	0|0	./.	0|0	0|0	0|0	0|1	0|0	./.	./.	0|0	0|0	0|0	0|0	0|0	0|0	0|1	0|0	0|0	0|0	0|0	0|1	0|0	0|0	0|0	0|0	0|0	0|0
2056	10	.	C	T	20	PASS	.	GT	./.	0|0	0|0	0|0	1|0	0|0	0|0	0|0	0|0	0|0	0|0	0|0	./.	0|0	0|0	./.	./.	./.	0|0	0|0	0|0	0|0	0|0	./.	1|0	1|1	0|0	./.	0|0	0|0	./.	0|0	0|0
2056	11	.	G	A	20	PASS	.	GT	./.	0|0	0|0	0|0	0|0	0|0	0|0	0|0	0|1	0|0	0|0	0|0	./.	0|0	0|0	./.	./.	./.	0|0	0|0	0|0	0|0	0|0	./.	0|0	0|0	0|0	./.	1|1	0|0	./.	0|0	0|0
2062	9	.	A	C	20	PASS	.	GT	./.	0|0	0|0	0|0	0|0	0|0	0|0	0|0	1|1	1|1	0|0	0|0	0|0	0|0	0|0	0|0	0|0	1|1	0|0	./.	./.	0|0	0|0	0|0	0|0	0|0	0|0	0|0	0|0	./.	0|0	0|0	./.
2062	56	.	A	C	20	PASS	.	GT	./.	0|0	0|0	0|0	0|0	0|0	0|0	0|0	0|0	0|0	1|0	0|0	1|0	0|0	0|0	0|0	0|0	0|0	0|0	./.	./.	0|0	0|0	0|0	0|0	0|0	0|0	0|0	0|0	./.	0|0	1|0	./.
2062	64	.	C	T	20	PASS	.	GT	./.	1|0	0|0	0|0	0|0	0|0	0|0	0|0	0|0	0|0	0|0	0|0	0|0	0|0	0|0	0|0	0|0	0|0	1|0	./.	./.	0|0	0|0	0|0	0|0	0|0	0|0	0|0	0|0	./.	1|0	0|0	./.
2109	5	.	C	A	20	PASS	.	GT	./.	0|0	0|0	0|0	0|0	0|0	0|0	0|0	0|0	0|0	./.	0|0	0|0	0|0	1|1	0|0	0|0	0|0	./.	0|1	0|0	./.	0|0	0|0	./.	0|0	0|0	0|0	./.	0|0	0|0	0|0	./.
2109	69	.	C	A	20	PASS	.	GT	./.	0|1	0|0	0|0	1|1	0|0	0|0	0|0	0|1	0|1	./.	0|0	1|1	0|0	0|0	0|0	0|0	0|1	./.	0|0	0|1	./.	0|0	0|0	./.	0|0	0|1	0|1	./.	0|0	0|0	0|0	./.
2644	11	.	C	T	20	PASS	.	GT	./.	0|0	0|0	./.	0|0	0|0	./.	0|0	0|0	0|0	./.	0|0	0|0	0|0	0|0	0|0	0|0	0|0	0|0	1|1	0|0	0|0	0|0	0|0	1|1	0|0	./.	./.	0|0	./.	./.	0|0	0|0
2644	68	.	A	C	20	PASS	.	GT	./.	0|0	0|0	./.	0|0	1|1	./.	0|0	0|0	0|0	./.	0|0	0|0	0|0	0|0	0|0	1|1	1|0	1|0	0|0	0|0	0|0	1|1	0|0	0|0	1|1	./.	./.	0|0	./.	./.	0|0	0|0
2644	86	.	C	T	20	PASS	.	GT	./.	0|0	1|1	./.	0|0	0|0	./.	0|0	0|0	0|0	./.	1|1	0|0	0|0	1|1	0|0	0|0	0|0	0|0	0|0	1|1	0|0	0|0	0|0	0|0	0|0	./.	./.	0|0	./.	./.	0|0	0|0
2744	32	.	A	G	20	PASS	.	GT	0|0	1|1	1|0	1|1	0|0	1|0	./.	1|0	0|0	1|1	1|1	./.	1|0	1|1	0|0	0|0	0|0	0|0	1|0	./.	0|0	0|0	./.	1|1	0|0	1|1	0|0	0|0	./.	./.	./.	1|0	./.
2744	48	.	T	G	20	PASS	.	GT	1|1	0|0	1|0	0|0	0|0	1|0	./.	1|0	0|0	0|0	0|0	./.	0|0	0|0	1|1	1|1	1|0	1|1	1|0	./.	1|1	0|0	./.	0|0	1|1	0|0	1|1	1|1	./.	./.	./.	1|0	./.
2744	85	.	G	A	20	PASS	.	GT	1|1	0|0	0|0	0|0	0|0	0|0	0|0	0|0	0|0	0|0	0|0	./.	0|0	0|0	1|1	0|1	0|0	0|0	0|0	./.	1|1	0|0	./.	0|0	0|0	0|0	0|0	0|0	./.	./.	./.	0|0	./.
2851	48	.	T	G	20	PASS	.	GT	0|0	0|0	0|0	0|0	0|0	0|0	1|0	0|0	0|0	0|0	0|0	0|0	0|0	./.	./.	./.	0|0	0|0	0|0	0|0	0|0	1|0	0|0	0|0	0|0	1|0	0|0	0|0	./.	0|0	0|0	0|0	0|0
2851	81	.	C	T	20	PASS	.	GT	0|0	0|0	1|0	0|0	0|0	0|0	0|0	1|0	0|0	0|0	1|0	1|0	1|0	./.	./.	./.	0|0	1|0	1|0	0|0	1|0	0|0	0|0	0|0	1|0	0|0	1|0	1|0	./.	0|0	1|0	1|0	1|1
3003	24	.	T	A	20	PASS	.	GT	0|0	0|0	0|0	./.	1|1	./.	1|1	0|0	1|1	1|1	1|1	0|0	0|1	0|1	0|1	./.	0|0	0|0	./.	1|1	0|1	0|0	./.	1|1	0|1	./.	0|0	0|0	./.	0|0	1|1	1|1	1|1
3003	42	.	G	T	20	PASS	.	GT	0|0	0|0	0|0	./.	0|0	./.	0|0	0|0	0|0	0|0	0|0	1|1	0|0	0|1	0|0	./.	0|0	0|0	./.	0|0	0|0	0|0	0|0	0|0	0|1	./.	0|0	0|0	./.	0|0	0|0	0|0	0|0
3003	48	.	A	C	20	PASS	.	GT	0|0	0|0	1|0	./.	0|0	./.	0|0	0|0	0|0	0|0	0|0	0|0	0|0	0|0	1|0	./.	0|0	1|1	./.	0|0	0|0	0|0	0|0	0|0	1|0	./.	0|0	0|0	./.	0|0	0|0	0|0	0|0
3003	50	.	G	A	20	PASS	.	GT	0|0	0|0	0|0	./.	0|0	./.	0|0	1|1	0|0	0|0	0|0	0|0	0|0	0|0	0|0	./.	0|0	0|0	./.	0|0	0|0	0|0	./.	0|0	0|0	./.	0|0	1|1	./.	0|0	0|0	0|0	0|0
3003	82	.	A	G	20	PASS	.	GT	1|0	1|1	0|0	./.	0|0	./.	0|0	0|0	0|0	0|0	0|0	0|0	1|0	0|0	0|0	./.	1|1	0|0	./.	0|0	0|0	1|1	0|0	0|0	0|0	./.	1|1	0|0	./.	1|1	0|0	0|0	0|0
3284	87	.	A	C	20	PASS	.	GT	0|0	0|0	0|0	0|0	0|0	1|1	0|0	0|0	./.	0|0	./.	./.	0|0	./.	0|0	0|0	0|0	0|0	0|0	1|1	./.	0|0	./.	0|0	0|0	0|0	1|1	1|0	0|0	./.	./.	0|0	0|0
3287	47	.	G	T	20	PASS	.	GT	./.	1|1	0|0	0|0	1|1	0|0	0|0	0|0	0|0	0|0	0|0	1|1	1|1	0|0	1|1	0|0	0|0	0|0	0|0	./.	0|0	0|0	0|1	./.	0|0	0|0	0|0	0|0	./.	1|1	0|0	0|0	0|0
3287	52	.	A	G	20	PASS	.	GT	./.	0|0	0|0	0|0	1|1	0|0	0|0	0|0	0|0	0|0	0|0	1|1	1|1	0|0	1|1	0|0	0|0	0|0	0|0	./.	0|0	0|0	0|0	./.	0|0	0|0	0|0	0|0	./.	1|1	0|0	0|0	0|0
3371	2	.	C	T	20	PASS	.	GT	0|0	./.	0|0	./.	./.	./.	0|0	0|0	1|1	0|0	0|0	1|1	1|0	./.	0|0	0|0	0|0	0|0	0|0	0|0	./.	0|0	0|0	./.	0|0	0|0	0|0	0|0	0|0	./.	0|0	1|0	0|0
3371	75	.	C	A	20	PASS	.	GT	0|0	./.	0|0	./.	./.	./.	0|1	0|0	0|0	0|0	0|0	0|0	0|0	./.	0|0	0|0	1|1	0|0	0|0	0|1	./.	0|0	0|0	./.	0|0	1|1	0|1	0|0	0|0	./.	0|1	0|0	0|0
3375	27	.	T	C	20	PASS	.	GT	0|0	0|0	0|0	0|0	0|0	0|0	0|1	0|0	0|0	0|0	0|0	0|0	0|0	0|0	0|1	0|0	0|0	0|1	0|0	0|0	0|0	0|0	0|0	0|0	0|1	0|0	0|0	0|0	./.	0|0	0|0	0|0	0|0
3514	8	.	C	A	20	PASS	.	GT	0|0	0|0	0|0	0|0	0|1	0|0	0|1	0|1	0|0	0|0	0|0	1|1	0|0	0|0	0|1	./.	0|0	0|0	0|1	./.	0|1	./.	0|1	0|0	0|0	0|1	0|0	0|0	0|0	0|0	0|0	0|0	0|0
3514	85	.	G	T	20	PASS	.	GT	./.	0|0	0|0	0|1	0|0	0|1	0|0	0|1	0|1	0|1	0|1	0|0	0|1	0|0	./.	./.	0|1	0|1	0|0	./.	0|0	./.	0|0	0|1	0|0	0|1	0|1	0|0	0|0	0|0	1|1	0|1	0|1
3768	83	.	C	T	20	PASS	.	GT	./.	0|0	0|0	0|0	./.	0|0	./.	0|0	./.	0|0	0|0	0|0	./.	0|0	0|0	0|0	0|0	0|0	./.	1|0	./.	0|0	0|0	./.	0|0	0|0	1|0	0|0	0|0	1|1	0|0	0|0	0|0
3768	91	.	T	C	20	PASS	.	GT	./.	0|0	0|0	0|0	./.	0|0	./.	0|0	./.	0|0	0|0	0|0	./.	0|0	0|0	0|0	0|0	0|0	./.	0|1	./.	0|1	0|0	./.	0|0	0|0	0|1	0|0	0|1	0|0	0|0	0|0	0|0
3852	47	.	T	C	20	PASS	.	GT	./.	./.	1|1	0|0	0|0	0|1	0|1	1|1	0|0	1|1	0|0	./.	0|0	1|1	0|0	0|1	0|1	0|1	0|1	0|0	./.	./.	0|1	1|1	0|1	0|0	./.	0|1	0|0	./.	0|0	./.	1|1
3852	51	.	G	A	20	PASS	.	GT	./.	./.	1|1	0|0	0|0	0|1	0|0	0|1	0|0	0|1	0|0	./.	0|0	1|1	0|0	0|0	0|1	0|0	0|1	0|0	./.	./.	0|1	1|1	0|1	0|0	./.	0|1	0|0	./.	0|0	0|0	0|0
3852	73	.	C	A	20	PASS	.	GT	./.	./.	0|0	0|0	0|0	0|0	0|0	0|0	0|0	0|1	0|0	./.	0|0	1|1	0|0	0|0	0|0	0|0	0|0	0|0	./.	./.	0|0	0|0	0|1	0|0	./.	0|1	0|0	./.	0|0	0|0	0|0
3875	6	.	T	C	20	PASS	.	GT	0|0	0|0	0|0	./.	0|1	0|0	1|1	0|0	0|0	./.	0|0	0|1	./.	1|1	1|1	0|0	0|0	0|0	0|0	0|0	1|1	0|0	1|1	./.	./.	0|0	0|0	./.	./.	0|1	0|0	./.	0|0
3950	1	.	G	A	20	PASS	.	GT	0|0	1|1	0|0	0|0	0|0	0|0	0|0	1|1	0|0	0|1	0|0	./.	./.	./.	1|1	./.	./.	1|1	1|1	1|1	./.	0|0	1|1	1|1	0|1	1|1	1|1	0|1	./.	1|1	./.	0|0	0|0
3950	10	.	A	T	20	PASS	.	GT	1|1	0|0	1|1	1|1	1|1	1|1	1|0	0|0	1|1	1|0	1|1	./.	./.	./.	0|0	./.	./.	0|0	0|0	0|0	./.	1|1	0|0	0|0	1|0	0|0	0|0	1|0	./.	0|0	./.	1|1	1|0
3950	42	.	T	G	20	PASS	.	GT	0|0	0|0	1|0	0|0	1|1	1|0	0|0	0|0	1|1	1|0	0|0	./.	./.	./.	0|0	./.	./.	0|0	0|0	0|0	./.	0|0	0|0	0|0	1|0	0|0	0|0	0|0	./.	0|0	./.	1|1	0|0
4275	37	.	G	A	20	PASS	.	GT	0|0	0|0	0|1	0|0	0|0	./.	0|1	0|0	0|0	0|0	0|1	0|0	0|0	0|0	0|1	0|1	./.	0|0	0|1	./.	0|0	1|1	0|0	0|0	./.	0|1	./.	0|0	1|1	0|0	1|1	0|0	0|0
4313	5	.	G	A	20	PASS	.	GT	0|1	0|1	0|0	0|1	0|0	0|1	0|0	0|1	0|0	0|1	0|1	0|0	0|1	0|1	0|1	0|1	0|0	./.	0|0	0|0	0|1	0|0	0|0	0|0	0|1	0|0	0|0	0|1	0|1	0|0	0|1	0|0	0|0
4313	6	.	G	C	20	PASS	.	GT	0|0	0|0	0|0	0|0	0|0	0|1	0|0	0|0	0|0	0|0	0|0	0|0	0|1	0|0	0|1	0|0	0|0	./.	0|0	0|0	0|0	0|0	0|0	0|0	0|0	0|0	0|0	0|1	0|0	0|1	0|0	0|0	0|1
4313	76	.	G	A	20	PASS	.	GT	0|0	0|1	0|0	0|1	0|0	0|0	0|0	0|0	0|0	0|1	0|1	0|0	0|0	0|1	0|0	0|0	0|0	./.	0|0	0|0	0|0	0|0	0|0	0|0	0|1	0|0	0|0	0|1	0|0	0|1	0|0	0|0	0|0
4446	5	.	A	T	20	PASS	.	GT	0|0	0|0	1|0	1|1	./.	./.	0|0	0|0	1|1	1|1	0|0	0|0	./.	1|0	1|0	1|0	0|0	0|0	1|1	1|1	0|0	1|0	0|0	0|0	./.	1|1	0|0	1|0	1|1	0|0	0|0	0|0	1|0
4446	51	.	G	A	20	PASS	.	GT	1|1	1|1	0|1	0|0	1|1	./.	0|1	0|1	0|0	0|0	0|1	0|0	./.	0|1	0|1	0|0	1|1	0|0	0|1	0|0	0|0	0|0	0|0	1|1	./.	0|0	1|1	0|0	0|0	0|0	0|0	0|1	0|1
4446	68	.	T	A	20	PASS	.	GT	1|1	1|1	0|1	0|0	1|1	./.	0|1	0|1	0|0	0|0	1|1	0|0	./.	0|1	0|1	0|1	1|1	0|1	0|1	0|0	0|0	0|1	0|0	1|1	./.	0|0	1|1	0|0	0|0	0|0	0|0	0|1	0|1
4568	12	.	T	A	20	PASS	.	GT	0|1	0|1	0|1	0|0	0|1	./.	1|1	0|1	0|0	0|0	1|1	./.	./.	0|1	0|1	0|1	0|1	0|1	0|1	0|1	0|0	0|0	./.	0|0	./.	0|0	1|1	./.	./.	./.	0|0	0|1	0|1
4568	14	.	G	T	20	PASS	.	GT	0|0	0|0	0|1	0|0	0|0	./.	0|0	0|0	1|1	0|0	0|0	./.	./.	0|0	0|0	0|0	0|0	0|0	0|0	0|0	0|0	0|0	./.	0|0	./.	0|1	0|0	./.	./.	./.	0|0	0|0	0|1
4568	25	.	T	G	20	PASS	.	GT	0|0	0|0	0|0	0|0	1|0	./.	1|0	0|0	0|0	0|0	0|0	./.	./.	0|0	0|0	0|0	0|0	0|0	0|0	1|0	0|0	0|0	./.	0|0	./.	0|0	0|0	./.	./.	./.	0|0	1|0	0|0
4823	22	.	A	G	20	PASS	.	GT	./.	0|0	0|0	0|0	0|0	0|0	1|0	0|0	0|0	0|0	0|0	./.	0|0	0|0	0|0	./.	0|0	0|0	0|0	./.	0|0	1|0	./.	0|0	0|0	./.	1|1	./.	0|0	0|0	1|0	0|0	./.
4823	31	.	T	G	20	PASS	.	GT	./.	0|0	0|0	0|0	1|1	0|0	0|0	0|0	0|0	0|0	0|0	./.	1|1	0|0	0|0	./.	0|0	0|0	0|0	./.	0|0	0|0	./.	0|0	0|0	./.	0|0	./.	0|0	0|0	0|0	0|0	./.
4823	41	.	C	T	20	PASS	.	GT	./.	0|0	0|0	0|0	0|0	0|0	0|0	0|0	0|0	0|0	0|0	./.	0|0	0|0	0|0	./.	1|1	0|0	0|0	./.	0|0	0|0	./.	1|1	0|0	./.	0|0	./.	0|0	0|0	0|0	0|0	./.
5040	59	.	G	T	20	PASS	.	GT	0|0	0|0	0|1	0|0	0|0	0|0	0|0	0|0	0|0	0|1	0|0	0|0	0|0	0|0	0|0	./.	0|0	0|0	0|0	0|0	0|0	0|0	0|0	0|0	0|0	0|0	./.	0|0	0|1	0|0	1|1	0|0	0|0
5407	44	.	C	T	20	PASS	.	GT	1|0	1|0	0|0	1|1	./.	0|0	0|0	./.	0|0	0|0	0|0	1|0	1|0	./.	0|0	0|0	0|0	0|0	0|0	1|0	1|0	0|0	0|0	0|0	0|0	0|0	0|0	0|0	0|0	./.	0|0	0|0	0|0
5407	80	.	T	C	20	PASS	.	GT	1|1	0|1	0|0	1|1	./.	0|0	0|0	./.	0|0	1|1	./.	1|1	0|1	./.	0|0	0|0	0|0	0|0	0|0	0|1	0|1	0|0	0|0	0|0	0|0	0|0	0|0	0|0	1|1	./.	0|0	0|0	0|0
5480	14	.	G	A	20	PASS	.	GT	0|0	0|0	0|0	0|0	0|0	0|0	0|0	0|0	0|0	0|0	0|0	0|0	0|0	0|0	0|1	0|1	0|0	0|0	./.	0|0	0|0	0|0	1|1	0|0	0|0	0|0	./.	0|1	0|0	0|0	0|0	0|0	0|0
5544	4	.	G	A	20	PASS	.	GT	./.	0|0	0|1	1|1	1|1	./.	0|0	0|0	1|1	0|0	0|0	0|0	1|1	0|0	0|0	1|1	0|0	0|0	0|0	0|0	0|0	./.	0|0	0|0	0|0	0|0	0|0	0|1	./.	./.	1|1	0|1	0|0
5544	89	.	C	T	20	PASS	.	GT	./.	0|0	0|0	0|0	0|0	./.	0|0	0|0	0|0	0|0	0|0	0|0	0|0	0|0	1|1	0|0	0|0	0|0	0|0	0|0	1|0	./.	0|0	0|0	0|0	0|0	0|0	0|0	./.	./.	0|0	0|0	0|0
5548	56	.	G	A	20	PASS	.	GT	0|0	./.	0|0	./.	./.	0|1	0|0	0|0	0|0	0|0	0|0	0|0	0|0	0|1	0|0	0|0	./.	./.	0|0	0|0	0|0	0|0	0|0	0|0	0|1	0|1	./.	0|0	0|0	0|0	0|1	0|0	./.
6195	66	.	C	T	20	PASS	.	GT	0|0	0|0	0|0	0|0	0|0	0|0	0|0	0|0	0|0	./.	0|0	./.	0|0	0|0	./.	0|0	0|0	0|0	0|0	1|1	0|0	0|0	0|0	1|1	0|0	1|0	./.	./.	./.	./.	0|0	0|0	0|0
6234	3	.	G	A	20	PASS	.	GT	0|0	0|1	0|0	0|1	0|0	0|0	0|0	1|1	0|1	0|0	0|0	0|0	0|0	0|0	0|0	./.	0|0	0|0	0|0	0|0	0|0	0|0	0|0	0|0	0|0	0|0	0|0	0|1	0|1	0|0	0|0	0|0	0|1
6234	80	.	C	A	20	PASS	.	GT	0|0	0|0	0|0	0|0	0|1	0|1	0|0	0|0	0|1	0|0	0|0	0|0	1|1	0|0	0|0	./.	0|1	0|0	0|0	0|0	0|0	0|0	0|0	0|0	0|0	0|0	0|0	0|0	0|0	0|0	0|0	0|0	0|0
6535	26	.	C	T	20	PASS	.	GT	0|0	0|0	1|1	0|0	1|1	0|0	./.	0|0	0|0	0|0	./.	./.	./.	1|0	1|1	1|1	0|0	0|0	0|0	1|0	./.	0|0	1|1	0|0	./.	0|0	0|0	0|0	0|0	./.	0|0	0|0	0|0
6535	35	.	A	G	20	PASS	.	GT	1|1	0|0	0|0	1|1	0|0	1|1	./.	1|1	1|1	0|0	./.	./.	./.	1|0	0|0	0|0	0|0	0|0	1|1	0|0	./.	0|0	0|0	0|0	./.	1|0	1|1	1|1	1|1	./.	0|0	1|0	1|1
6535	90	.	A	C	20	PASS	.	GT	0|0	1|1	0|0	0|0	0|0	0|0	./.	0|0	0|0	1|1	./.	./.	./.	0|0	0|0	0|0	1|1	0|0	0|0	1|0	./.	1|1	0|0	1|1	./.	1|0	0|0	0|0	0|0	./.	1|1	0|0	0|0
6882	17	.	A	C	20	PASS	.	GT	0|0	0|0	1|0	./.	0|0	1|0	0|0	1|1	0|0	0|0	0|0	0|0	0|0	0|0	0|0	./.	0|0	0|0	0|0	0|0	1|0	0|0	0|0	./.	0|0	./.	0|0	0|0	./.	./.	1|1	0|0	1|1
7095	13	.	T	C	20	PASS	.	GT	0|0	1|1	1|1	1|1	0|1	0|0	0|1	0|1	0|1	1|1	0|0	0|0	./.	0|0	1|1	0|0	1|1	0|1	0|1	0|1	./.	0|1	0|0	0|1	0|0	1|1	./.	0|0	./.	./.	./.	./.	0|0
7095	50	.	T	C	20	PASS	.	GT	0|0	0|0	0|0	0|0	0|0	0|0	0|0	0|1	0|0	0|0	0|0	0|0	./.	0|0	0|0	0|1	0|0	0|0	0|0	0|0	./.	0|0	0|0	0|0	0|0	0|0	./.	1|1	./.	./.	./.	./.	0|0
7095	87	.	T	A	20	PASS	.	GT	0|0	0|0	0|0	0|0	0|0	0|0	0|1	0|1	0|0	0|0	0|0	0|0	./.	0|0	0|0	0|0	0|0	0|1	0|0	0|0	./.	0|0	0|0	0|0	0|0	0|0	./.	0|0	./.	./.	./.	./.	0|0
7099	83	.	G	T	20	PASS	.	GT	0|0	0|0	0|1	0|0	0|0	0|0	0|0	0|0	./.	0|0	0|0	0|0	0|0	0|0	./.	./.	0|0	0|0	0|0	0|1	0|0	./.	0|0	0|0	0|1	0|0	0|0	0|1	0|1	./.	./.	0|0	1|1
7111	45	.	A	G	20	PASS	.	GT	0|0	./.	0|0	0|0	./.	0|0	1|0	0|0	1|0	1|0	./.	0|0	./.	0|0	./.	0|0	0|0	0|0	./.	0|0	0|0	0|0	0|0	1|1	./.	1|1	1|1	0|0	0|0	0|0	0|0	0|0	./.
7111	49	.	C	T	20	PASS	.	GT	0|0	./.	0|0	0|0	./.	0|0	0|0	0|0	1|0	1|0	./.	0|0	./.	0|0	./.	0|0	0|0	0|0	./.	0|0	0|0	0|0	0|0	0|0	./.	1|1	1|1	0|0	0|0	0|0	0|0	0|0	./.
7174	29	.	G	C	20	PASS	.	GT	0|0	0|0	./.	0|0	0|0	0|0	0|0	0|0	./.	0|0	0|0	0|0	0|0	0|0	0|0	0|0	0|0	0|0	./.	0|1	0|0	0|0	0|0	1|1	0|0	0|0	0|0	./.	0|0	0|0	0|0	0|0	0|0
7174	47	.	C	A	20	PASS	.	GT	0|0	0|0	./.	0|0	0|0	0|0	0|0	0|0	./.	0|0	0|0	0|0	0|0	0|0	0|0	0|0	0|0	0|0	./.	0|1	0|0	0|0	0|0	0|0	0|0	0|0	0|0	./.	0|0	1|1	0|0	0|0	0|0
7174	90	.	A	G	20	PASS	.	GT	0|0	1|0	./.	1|1	0|0	0|0	1|0	0|0	./.	0|0	0|0	0|0	0|0	1|0	1|0	0|0	0|0	0|0	./.	1|0	1|1	0|0	0|0	1|1	0|0	1|0	1|1	./.	1|1	0|0	0|0	0|0	1|0
7212	4	.	C	A	20	PASS	.	GT	0|0	0|1	0|0	0|0	0|0	0|0	0|0	0|1	0|1	0|0	0|0	0|0	0|0	0|1	0|0	./.	0|0	0|0	0|1	0|0	0|0	0|0	./.	0|0	0|0	0|0	0|0	1|1	./.	0|0	./.	0|0	./.
7212	42	.	C	T	20	PASS	.	GT	0|0	1|0	1|0	0|0	1|1	1|0	1|0	0|0	0|0	1|0	1|0	1|1	0|0	1|0	0|0	./.	1|1	0|0	0|0	0|0	1|1	1|0	./.	./.	1|0	1|1	0|0	0|0	./.	0|0	./.	0|0	./.
7212	71	.	C	T	20	PASS	.	GT	0|0	0|0	1|0	0|0	1|1	1|0	1|0	0|0	0|0	1|0	1|0	0|0	0|0	1|0	0|0	./.	1|1	0|0	0|0	0|0	1|1	1|0	./.	./.	1|0	1|1	0|0	0|0	./.	0|0	./.	0|0	./.
7212	75	.	C	T	20	PASS	.	GT	0|0	0|0	1|0	0|0	1|1	1|0	1|0	0|0	0|0	1|0	1|0	0|0	0|0	0|0	0|0	./.	1|1	0|0	0|0	0|0	0|0	0|0	./.	./.	1|0	1|1	0|0	0|0	./.	0|0	./.	0|0	./.
7451	35	.	C	A	20	PASS	.	GT	0|0	0|0	0|1	0|0	0|0	0|1	0|0	0|0	0|0	./.	0|0	0|0	./.	0|1	0|0	0|1	0|0	0|0	0|0	0|0	0|1	0|0	./.	./.	0|0	./.	0|0	0|0	./.	0|0	0|1	0|1	0|0
7654	90	.	T	C	20	PASS	.	GT	0|1	0|0	0|0	0|0	0|0	0|0	0|1	0|0	0|1	0|0	./.	0|1	1|1	0|1	0|1	0|0	0|1	1|1	0|0	0|1	0|0	0|0	0|0	1|1	0|1	0|0	0|0	0|1	0|0	0|0	0|0	0|0	./.
7802	11	.	G	T	20	PASS	.	GT	0|0	0|0	0|0	./.	0|0	0|0	0|0	0|0	0|0	0|0	0|1	0|0	0|0	0|0	0|0	0|0	0|0	0|0	0|0	0|0	1|1	./.	0|0	0|0	0|0	0|0	0|0	./.	0|0	0|0	0|0	0|1	0|0
7861	43	.	A	G	20	PASS	.	GT	./.	./.	1|1	1|0	0|0	0|0	0|0	0|0	1|0	0|0	0|0	0|0	0|0	1|1	0|0	0|0	0|0	1|0	0|0	0|0	0|0	0|0	0|0	0|0	0|0	1|1	0|0	0|0	0|0	1|1	0|0	0|0	0|0
7861	71	.	G	A	20	PASS	.	GT	./.	./.	0|0	0|0	0|0	0|0	0|0	0|0	0|0	0|1	0|1	0|0	0|0	0|0	0|0	0|0	0|0	0|0	0|0	1|1	0|0	0|0	0|0	0|0	0|0	0|0	0|0	0|0	0|0	0|0	0|0	0|1	0|0
8436	7	.	A	C	20	PASS	.	GT	0|0	0|0	0|0	0|0	0|0	./.	0|0	0|0	0|0	./.	0|0	0|0	0|0	./.	0|0	0|0	./.	1|0	0|0	0|0	./.	0|0	0|0	1|0	0|0	1|0	0|0	0|0	0|0	0|0	./.	0|0	./.
8617	42	.	T	A	20	PASS	.	GT	./.	0|0	0|0	0|0	0|0	0|0	0|0	0|1	0|0	0|0	./.	./.	./.	0|0	0|0	./.	0|0	0|1	0|0	0|1	0|1	0|1	0|0	0|0	0|0	0|0	0|0	0|0	./.	0|0	0|0	0|0	0|0
8617	61	.	T	C	20	PASS	.	GT	./.	0|1	0|0	0|0	0|1	0|0	0|1	0|1	0|0	0|1	./.	./.	./.	0|0	1|1	./.	0|0	0|1	0|1	0|0	0|1	0|1	0|1	./.	0|0	0|0	0|1	0|1	./.	1|1	0|0	0|1	0|0
8617	81	.	C	A	20	PASS	.	GT	./.	0|0	0|0	1|1	0|0	0|0	0|0	0|0	0|0	0|0	./.	./.	./.	0|0	0|0	./.	0|0	0|0	0|0	0|0	0|0	0|0	0|0	./.	0|1	0|0	0|0	0|0	./.	0|0	0|0	0|0	0|0
8745	38	.	C	A	20	PASS	.	GT	0|0	0|0	0|0	0|1	0|0	0|0	./.	0|0	0|0	0|0	0|0	0|0	0|0	0|1	0|0	./.	./.	0|0	0|0	0|0	0|0	./.	0|0	0|0	0|0	0|0	0|0	0|0	0|1	0|0	0|0	0|0	0|0
8745	59	.	T	A	20	PASS	.	GT	0|0	0|0	0|1	0|1	0|0	0|0	./.	0|0	0|0	0|1	0|0	0|0	0|0	0|0	0|1	./.	./.	0|1	0|0	0|0	0|0	./.	0|1	0|0	0|0	0|1	0|0	0|1	0|1	0|0	0|0	0|0	0|0
8745	69	.	A	G	20	PASS	.	GT	0|0	1|0	0|0	0|0	0|0	0|0	./.	0|0	0|0	0|0	0|0	0|0	0|0	0|0	0|0	./.	./.	0|0	0|0	0|0	0|0	./.	0|0	0|0	0|0	0|0	0|0	0|0	0|0	1|1	0|0	0|0	0|0
8745	71	.	A	T	20	PASS	.	GT	0|0	0|0	0|0	0|0	0|0	0|0	./.	0|0	0|0	0|0	0|0	0|0	0|0	1|0	0|0	./.	./.	0|0	0|0	1|0	0|0	./.	0|0	0|0	0|0	1|0	0|0	0|0	0|0	0|0	0|0	0|0	0|0
8750	21	.	C	T	20	PASS	.	GT	0|0	1|1	0|0	1|0	0|0	0|0	0|0	0|0	0|0	0|0	0|0	1|1	1|1	./.	./.	0|0	./.	0|0	1|1	1|1	1|1	0|0	0|0	1|1	0|0	./.	1|1	0|0	1|1	./.	0|0	0|0	0|0
8750	41	.	G	A	20	PASS	.	GT	0|0	0|0	1|1	0|1	1|1	1|1	0|0	1|1	0|0	0|0	0|0	0|0	0|0	./.	./.	1|1	./.	0|0	0|0	0|0	0|0	0|0	0|0	0|0	0|0	./.	0|0	1|1	0|0	./.	0|0	1|1	1|1
8750	70	.	C	T	20	PASS	.	GT	0|0	0|0	0|0	0|0	0|0	0|0	1|1	0|0	./.	0|0	0|0	0|0	0|0	./.	./.	0|0	./.	1|1	0|0	0|0	0|0	./.	0|0	0|0	1|1	./.	0|0	0|0	0|0	./.	1|1	0|0	0|0
8777	59	.	C	A	20	PASS	.	GT	./.	0|1	0|0	1|1	0|0	0|0	0|0	0|0	0|0	0|0	0|0	0|0	0|0	0|0	./.	0|1	0|0	./.	0|0	0|0	0|0	0|0	0|0	0|0	0|0	0|0	0|0	0|1	0|0	0|0	0|0	./.	0|0
8777	86	.	G	A	20	PASS	.	GT	./.	0|1	1|1	0|0	0|1	0|0	0|1	0|1	0|0	0|1	0|0	0|1	0|1	1|1	./.	0|1	0|1	./.	0|0	0|0	0|0	0|1	1|1	1|1	0|0	1|1	0|1	0|0	1|1	0|1	1|1	./.	0|0
8800	44	.	G	T	20	PASS	.	GT	0|0	0|0	0|0	0|0	0|0	./.	0|1	0|0	./.	0|0	1|1	0|0	./.	0|0	./.	0|0	0|0	./.	0|0	0|0	0|0	0|0	0|0	0|0	0|0	0|0	./.	0|0	0|0	0|0	./.	0|0	0|0
8800	64	.	C	T	20	PASS	.	GT	0|0	0|0	0|0	0|0	0|0	./.	1|0	0|0	./.	0|0	1|1	0|0	./.	0|0	./.	0|0	1|0	./.	0|0	0|0	0|0	0|0	0|0	0|0	0|0	0|0	./.	0|0	0|0	1|0	./.	0|0	0|0
8800	75	.	A	C	20	PASS	.	GT	1|0	0|0	0|0	0|0	0|0	./.	0|0	1|0	./.	0|0	0|0	0|0	./.	0|0	./.	0|0	0|0	./.	0|0	1|0	0|0	0|0	0|0	0|0	0|0	0|0	./.	0|0	0|0	1|0	./.	0|0	0|0
8945	69	.	A	G	20	PASS	.	GT	0|0	0|0	0|0	./.	1|0	1|1	0|0	0|0	./.	0|0	./.	1|1	1|1	./.	0|0	0|0	1|0	0|0	1|1	1|1	./.	0|0	0|0	./.	./.	0|0	0|0	./.	0|0	1|0	0|0	0|0	0|0
9089	27	.	G	C	20	PASS	.	GT	1|1	0|0	./.	./.	0|0	1|1	0|0	0|1	0|0	0|0	0|0	1|1	0|0	1|1	0|1	1|1	./.	0|0	0|0	0|0	1|1	0|0	0|0	0|1	0|0	./.	0|0	./.	./.	./.	./.	0|0	0|0
9089	34	.	C	T	20	PASS	.	GT	0|0	0|0	./.	./.	1|0	0|0	0|0	0|0	1|1	0|0	0|0	0|0	0|0	0|0	0|0	0|0	./.	0|0	0|0	0|0	0|0	0|0	0|0	0|0	1|0	./.	0|0	./.	./.	./.	./.	0|0	0|0
9198	47	.	G	T	20	PASS	.	GT	0|0	./.	0|0	0|1	1|1	0|0	1|1	0|1	1|1	0|0	1|1	0|0	./.	0|0	1|1	0|1	0|0	./.	0|0	0|0	0|0	0|0	1|1	0|0	0|0	./.	./.	0|1	0|0	0|0	0|1	1|1	./.
9198	80	.	C	T	20	PASS	.	GT	0|0	./.	0|0	1|0	1|1	0|0	1|1	1|0	1|1	0|0	0|0	0|0	./.	0|0	1|1	1|0	0|0	./.	0|0	0|0	0|0	0|0	1|1	0|0	0|0	./.	./.	1|0	0|0	0|0	1|0	1|1	./.
9266	17	.	C	T	20	PASS	.	GT	0|0	0|0	0|0	./.	./.	0|0	0|0	0|0	0|0	0|0	0|0	0|0	0|0	./.	0|0	0|0	./.	0|0	0|0	1|1	0|0	0|0	0|0	1|0	0|0	0|0	0|0	./.	./.	0|0	0|0	0|0	./.
9266	27	.	T	C	20	PASS	.	GT	0|1	0|0	1|1	./.	./.	1|1	0|1	0|0	1|1	0|0	0|1	0|0	0|0	./.	0|0	0|0	./.	0|0	0|1	1|1	0|0	0|0	0|0	0|1	0|1	0|0	0|0	./.	./.	1|1	0|0	0|0	./.
9266	30	.	G	A	20	PASS	.	GT	0|0	0|0	0|0	./.	./.	0|1	0|0	0|0	1|1	0|0	0|1	0|0	0|0	./.	0|0	0|0	./.	0|0	0|1	0|0	0|0	0|0	0|0	0|0	0|1	0|0	0|0	./.	./.	0|1	0|0	0|0	./.
9272	65	.	C	G	20	PASS	.	GT	0|0	./.	./.	0|0	0|0	0|0	1|1	1|0	0|0	0|0	0|0	1|0	./.	1|0	./.	0|0	1|1	./.	0|0	1|0	0|0	0|0	0|0	./.	0|0	1|0	1|1	0|0	0|0	0|0	0|0	0|0	0|0
9382	10	.	T	G	20	PASS	.	GT	1|1	./.	0|0	1|1	0|0	0|0	0|0	./.	0|0	0|0	0|0	1|0	./.	0|0	./.	0|0	0|0	0|0	0|0	0|0	0|0	0|0	1|0	0|0	0|0	0|0	0|0	0|0	./.	./.	0|0	0|0	0|0
9382	30	.	A	G	20	PASS	.	GT	1|1	./.	0|0	1|1	0|0	0|0	0|0	./.	0|0	0|0	0|0	1|0	./.	1|1	./.	1|1	0|0	0|0	0|0	0|0	0|0	0|0	1|0	0|0	0|0	0|0	0|0	0|0	./.	./.	0|0	0|0	0|0
9436	51	.	G	C	20	PASS	.	GT	0|1	0|0	0|0	0|0	0|0	0|0	0|0	0|0	0|0	0|1	0|0	0|0	0|0	1|1	0|0	0|0	0|0	0|0	0|0	0|0	0|0	./.	0|0	0|0	0|0	0|0	0|0	0|0	0|0	./.	0|0	0|0	0|0
9495	57	.	C	T	20	PASS	.	GT	0|0	1|0	1|0	0|0	1|0	1|0	1|0	0|0	0|0	0|0	0|0	1|0	1|0	0|0	./.	1|0	./.	0|0	0|0	0|0	./.	0|0	0|0	0|0	1|1	1|0	0|0	1|0	1|1	./.	1|0	./.	./.
9495	63	.	A	G	20	PASS	.	GT	1|0	1|0	0|0	1|0	1|0	0|0	1|0	1|0	1|0	1|0	0|0	0|0	0|0	1|0	1|0	1|0	./.	1|1	1|0	1|1	./.	0|0	1|0	1|0	0|0	1|0	1|0	1|0	0|0	./.	0|0	1|0	./.
9515	45	.	A	T	20	PASS	.	GT	0|0	./.	0|0	0|0	0|0	0|0	./.	0|0	0|0	0|0	./.	1|1	1|0	0|0	1|0	./.	./.	0|0	0|0	0|0	./.	1|1	0|0	1|0	./.	0|0	0|0	./.	0|0	0|0	0|0	1|0	0|0
9515	61	.	C	A	20	PASS	.	GT	0|0	./.	0|1	0|0	0|0	0|0	./.	0|1	0|0	0|1	./.	0|0	0|0	0|0	0|0	./.	./.	0|0	0|0	0|1	./.	0|0	0|0	0|0	./.	0|0	0|0	./.	0|0	0|0	0|0	0|0	0|0
9757	69	.	C	A	20	PASS	.	GT	0|0	./.	0|1	0|1	0|0	0|1	0|0	0|0	0|0	0|1	0|0	1|1	./.	0|1	./.	0|0	./.	0|0	0|0	./.	0|0	./.	0|1	0|0	0|1	./.	0|0	./.	0|0	0|0	0|0	0|0	0|0
10045	3	.	T	G	20	PASS	.	GT	0|0	0|0	0|0	0|0	0|0	1|0	0|0	0|0	0|0	0|0	./.	0|0	./.	0|0	0|0	0|0	0|0	0|0	0|0	0|0	0|0	0|0	0|0	./.	0|0	0|0	0|0	0|0	0|0	0|0	0|0	0|0	1|1
10214	88	.	T	C	20	PASS	.	GT	0|0	0|0	0|0	./.	1|1	./.	0|0	0|0	./.	0|0	0|0	./.	0|0	0|1	0|0	0|0	0|0	0|0	0|0	0|0	1|1	0|0	1|1	0|0	0|0	0|0	0|1	0|1	0|0	./.	0|0	./.	./.
10279	19	.	T	A	20	PASS	.	GT	0|1	0|0	0|1	./.	0|0	0|0	0|0	1|1	0|0	0|0	0|0	0|0	0|0	0|1	./.	1|1	0|1	0|0	0|1	0|0	0|0	0|0	0|1	1|1	0|0	0|1	0|0	0|1	0|0	0|0	./.	0|0	0|1
10279	36	.	G	A	20	PASS	.	GT	0|0	0|0	0|0	./.	0|0	0|0	0|0	0|0	0|1	0|0	0|0	0|0	0|0	0|0	./.	0|0	0|0	0|0	0|0	0|0	0|0	0|0	0|0	0|0	0|0	0|0	0|1	0|0	0|0	1|1	./.	0|0	0|0
10323	78	.	A	G	20	PASS	.	GT	1|1	0|0	0|0	1|0	0|0	0|0	1|0	1|0	0|0	1|0	./.	1|1	0|0	1|0	0|0	1|0	1|0	0|0	0|0	1|0	0|0	./.	./.	./.	./.	0|0	./.	1|0	./.	./.	0|0	1|0	0|0
10593	75	.	G	T	20	PASS	.	GT	0|0	0|0	0|0	0|0	0|0	0|0	0|0	0|0	./.	0|0	0|0	0|0	0|0	0|0	0|0	0|0	0|0	0|0	0|0	0|0	0|0	0|0	0|0	0|0	0|0	0|0	0|0	1|1	0|0	0|0	0|0	1|1	0|0
10653	17	.	C	T	20	PASS	.	GT	./.	0|0	0|0	0|0	1|0	0|0	1|0	1|1	0|0	0|0	0|0	0|0	0|0	1|0	0|0	0|0	0|0	./.	0|0	0|0	0|0	1|1	0|0	0|0	./.	0|0	0|0	0|0	./.	0|0	./.	0|0	0|0
10843	19	.	A	G	20	PASS	.	GT	0|0	1|0	0|0	0|0	1|1	0|0	0|0	0|0	0|0	0|0	0|0	1|0	0|0	0|0	0|0	0|0	0|0	0|0	1|0	0|0	0|0	0|0	./.	1|1	0|0	0|0	./.	0|0	./.	./.	./.	0|0	0|0
10843	84	.	C	T	20	PASS	.	GT	0|0	1|0	0|0	0|0	0|0	0|0	1|0	0|0	0|0	0|0	0|0	1|0	0|0	0|0	0|0	0|0	0|0	0|0	0|0	1|0	0|0	0|0	./.	0|0	0|0	1|0	./.	0|0	./.	./.	./.	0|0	0|0
10924	41	.	T	C	20	PASS	.	GT	0|0	0|0	./.	0|0	1|1	./.	0|0	0|0	./.	0|0	0|0	0|0	0|0	0|0	0|0	0|0	0|0	0|0	0|0	0|0	0|0	./.	0|0	./.	0|0	0|0	./.	0|0	0|1	./.	./.	0|0	0|0
10924	47	.	C	A	20	PASS	.	GT	1|1	0|0	./.	1|1	1|1	./.	0|0	1|1	./.	0|0	1|1	0|0	0|1	0|0	0|0	0|1	1|1	1|1	0|0	0|0	0|0	./.	0|0	./.	0|0	0|0	./.	1|1	0|1	./.	./.	0|0	0|0
11022	3	.	G	A	20	PASS	.	GT	1|1	0|0	0|1	./.	0|1	./.	0|0	0|0	0|0	0|0	./.	0|0	0|0	1|1	0|0	0|0	./.	0|0	0|0	0|0	./.	0|0	./.	0|0	0|0	0|0	0|0	0|0	0|0	./.	./.	0|0	0|0
11022	65	.	G	A	20	PASS	.	GT	0|0	0|0	0|0	./.	0|0	./.	1|1	0|0	0|0	0|0	./.	0|0	0|1	0|0	0|0	0|0	./.	0|0	0|0	1|1	./.	0|0	./.	0|0	0|0	0|0	0|0	0|0	0|0	./.	./.	0|1	0|0
11033	11	.	C	T	20	PASS	.	GT	1|0	1|0	0|0	0|0	0|0	1|0	1|0	0|0	1|0	0|0	./.	./.	0|0	0|0	0|0	1|0	0|0	./.	1|0	0|0	1|0	0|0	1|0	1|0	1|0	0|0	1|0	0|0	0|0	0|0	1|0	0|0	0|0
11033	40	.	A	C	20	PASS	.	GT	0|0	1|0	1|0	1|1	1|0	1|0	1|0	0|0	0|0	0|0	./.	./.	1|0	0|0	0|0	1|0	1|1	./.	1|0	1|1	1|0	1|1	1|0	0|0	0|0	1|1	1|0	0|0	1|1	0|0	1|0	1|0	1|1
11119	17	.	A	T	20	PASS	.	GT	0|0	0|0	./.	./.	0|0	1|0	0|0	1|0	0|0	0|0	0|0	./.	0|0	./.	0|0	0|0	0|0	1|0	./.	1|0	0|0	0|0	0|0	./.	1|0	1|0	0|0	0|0	1|0	./.	0|0	1|0	0|0
11119	21	.	A	G	20	PASS	.	GT	0|0	0|0	./.	./.	0|0	0|0	1|0	0|0	0|0	0|0	1|0	./.	0|0	./.	0|0	0|0	0|0	0|0	./.	0|0	0|0	0|0	1|0	./.	1|0	0|0	0|0	1|1	0|0	./.	0|0	0|0	0|0
11145	3	.	G	A	20	PASS	.	GT	1|1	0|0	0|0	0|0	./.	0|0	0|0	0|0	0|0	./.	0|0	./.	0|1	./.	0|0	0|0	0|0	0|0	0|0	0|0	0|1	1|1	0|1	0|0	0|1	0|0	0|1	0|0	0|0	0|0	./.	0|0	0|0
11205	42	.	C	T	20	PASS	.	GT	0|0	0|0	0|0	./.	0|0	0|0	./.	0|0	./.	0|0	0|0	./.	0|0	0|0	1|1	0|0	./.	1|0	0|0	1|1	./.	1|0	0|0	1|1	0|0	0|0	./.	0|0	./.	0|0	0|0	1|0	0|0
11205	59	.	T	A	20	PASS	.	GT	0|0	0|1	1|1	./.	0|1	0|1	./.	0|0	0|0	0|0	1|1	./.	0|1	1|1	0|0	0|1	./.	0|1	0|0	0|0	./.	0|0	0|0	0|0	0|0	1|1	./.	0|0	./.	0|0	0|0	0|0	0|0
11205	68	.	C	T	20	PASS	.	GT	0|0	1|0	0|0	./.	0|0	0|0	./.	0|0	0|0	0|0	0|0	./.	0|0	0|0	0|0	0|0	./.	0|0	1|0	0|0	./.	0|0	0|0	0|0	0|0	0|0	./.	1|1	./.	0|0	1|1	0|0	0|0
11244	14	.	T	A	20	PASS	.	GT	0|0	./.	0|1	1|1	0|1	1|1	./.	0|0	0|0	./.	1|1	1|1	0|0	1|1	0|0	1|1	0|1	0|0	0|0	0|0	0|1	./.	0|0	./.	./.	0|0	./.	0|1	0|0	0|1	0|0	0|1	./.
11244	17	.	T	C	20	PASS	.	GT	1|1	./.	0|1	0|0	0|1	0|0	./.	0|0	0|0	./.	0|0	0|0	1|1	0|0	1|1	0|0	0|1	1|1	1|1	1|1	0|1	./.	0|0	./.	./.	0|1	./.	0|1	0|1	0|1	1|1	0|1	./.
11244	68	.	G	C	20	PASS	.	GT	0|0	./.	0|1	0|0	0|0	0|0	./.	0|0	0|0	./.	0|0	0|0	0|0	0|0	0|0	1|1	0|0	0|0	0|0	0|0	0|0	./.	0|0	./.	./.	0|0	./.	0|0	0|0	0|0	0|0	0|0	./.
11244	90	.	C	T	20	PASS	.	GT	0|0	./.	1|0	0|0	0|0	0|0	./.	0|0	0|0	./.	0|0	0|0	0|0	0|0	0|0	0|0	0|0	0|0	0|0	0|0	0|0	./.	1|1	./.	./.	0|0	./.	0|0	0|0	0|0	0|0	0|0	./.
11307	11	.	C	T	20	PASS	.	GT	./.	0|0	./.	0|0	0|0	./.	0|0	./.	0|0	0|0	0|0	0|0	0|0	0|0	0|0	1|1	0|0	0|0	0|0	0|0	1|1	0|0	1|0	./.	./.	0|0	0|0	1|1	./.	0|0	0|0	0|0	0|0
11307	44	.	G	T	20	PASS	.	GT	./.	0|0	0|0	0|0	1|1	./.	0|0	./.	0|0	0|0	0|0	0|0	0|0	0|0	0|1	0|0	0|0	1|1	0|0	0|1	0|0	0|0	0|0	./.	./.	0|1	0|1	0|0	./.	0|0	0|0	0|0	1|1
11307	54	.	C	G	20	PASS	.	GT	./.	0|0	0|0	0|0	1|1	./.	0|0	./.	0|0	0|0	0|0	0|0	0|0	0|0	1|0	1|1	0|0	1|1	0|0	1|0	1|1	0|0	1|0	./.	./.	1|0	1|0	1|1	./.	0|0	0|0	0|0	1|1
11327	45	.	G	T	20	PASS	.	GT	./.	1|1	0|0	0|0	0|0	0|0	0|0	0|0	0|0	0|0	0|0	0|0	0|0	0|0	0|0	0|1	0|0	./.	0|0	0|0	0|0	./.	0|0	./.	0|0	0|0	0|0	0|0	0|0	0|0	0|0	0|0	0|0
11381	9	.	G	A	20	PASS	.	GT	0|0	0|0	0|0	0|0	0|0	0|0	0|0	0|0	0|0	0|0	0|0	0|0	0|0	0|0	0|0	./.	0|0	0|0	0|1	./.	0|0	0|0	1|1	1|1	0|0	0|0	./.	0|0	./.	0|0	0|0	1|1	./.
11381	18	.	C	T	20	PASS	.	GT	0|0	0|0	0|0	1|1	0|0	1|1	0|0	0|0	0|0	0|0	0|0	0|0	0|0	0|0	0|0	./.	0|0	0|0	1|0	./.	0|0	0|0	1|1	1|1	0|0	0|0	./.	0|0	./.	0|0	0|0	1|1	./.
11381	70	.	T	G	20	PASS	.	GT	0|0	1|1	0|0	1|1	1|1	1|1	1|1	1|1	0|0	1|1	0|0	1|1	1|1	1|1	1|1	./.	0|0	0|0	0|0	./.	0|0	1|1	0|0	0|0	0|0	1|1	./.	1|1	./.	0|0	0|0	0|0	./.
11396	42	.	T	A	20	PASS	.	GT	0|0	0|0	./.	0|0	0|0	0|0	0|0	0|0	0|0	0|0	./.	0|0	0|0	0|0	./.	./.	0|0	0|0	0|0	0|0	0|0	0|1	0|0	1|1	0|0	./.	0|0	0|0	./.	0|0	0|0	0|1	0|1
11425	18	.	G	T	20	PASS	.	GT	0|1	0|0	0|0	0|0	./.	0|0	0|0	0|0	0|0	0|1	1|1	0|0	0|1	0|1	0|0	0|1	./.	0|0	./.	1|1	0|0	./.	0|1	0|0	1|1	0|0	0|0	1|1	0|0	./.	./.	0|0	0|0
11425	56	.	A	G	20	PASS	.	GT	0|0	1|1	0|0	0|0	./.	0|0	0|0	0|0	0|0	0|0	0|0	0|0	0|0	1|0	0|0	0|0	./.	0|0	0|0	0|0	0|0	./.	0|0	0|0	0|0	0|0	0|0	0|0	0|0	./.	./.	0|0	0|0
11425	69	.	T	C	20	PASS	.	GT	0|0	0|0	1|1	0|0	./.	1|1	0|0	0|0	0|0	0|1	0|0	0|0	0|0	0|1	0|1	0|0	./.	0|0	0|0	0|0	0|0	./.	0|1	0|0	0|0	0|0	0|0	0|0	0|0	./.	./.	0|0	0|0
11425	84	.	C	T	20	PASS	.	GT	0|0	1|1	0|0	1|0	./.	0|0	0|0	0|0	1|1	1|0	0|0	1|1	1|0	1|0	0|0	0|0	./.	./.	./.	0|0	1|1	./.	1|0	0|0	0|0	0|0	0|0	0|0	0|0	./.	./.	./.	0|0
11521	8	.	C	A	20	PASS	.	GT	0|0	./.	0|0	0|1	0|1	0|1	./.	./.	./.	./.	0|1	0|0	0|0	0|0	0|1	0|0	./.	./.	0|0	0|0	0|1	0|0	0|1	0|0	0|0	./.	0|1	0|0	0|0	0|1	0|0	0|0	0|0
11521	44	.	G	A	20	PASS	.	GT	0|1	./.	0|0	0|0	0|0	0|0	./.	./.	./.	./.	0|0	0|0	0|0	0|1	0|0	0|0	./.	./.	0|0	0|1	0|0	0|0	0|0	0|0	0|0	0|1	0|0	0|0	0|0	0|0	0|0	0|0	0|0
11610	1	.	C	T	20	PASS	.	GT	0|0	1|1	0|0	0|0	0|0	1|1	1|0	1|0	0|0	1|0	./.	1|0	0|0	0|0	0|0	1|1	1|1	1|1	./.	./.	0|0	0|0	0|0	./.	0|0	1|1	./.	./.	1|1	0|0	1|0	1|0	1|1
11610	34	.	A	T	20	PASS	.	GT	0|0	0|0	0|0	0|0	0|0	0|0	1|0	1|0	0|0	1|0	./.	0|0	0|0	0|0	0|0	0|0	1|1	0|0	./.	./.	0|0	0|0	0|0	./.	0|0	0|0	./.	./.	0|0	0|0	0|0	0|0	./.
11610	55	.	C	T	20	PASS	.	GT	0|0	0|0	0|0	0|0	0|0	0|0	0|0	0|0	1|0	0|0	./.	0|0	0|0	1|1	0|0	0|0	0|0	0|0	./.	./.	0|0	1|1	0|0	./.	0|0	0|0	./.	./.	0|0	0|0	0|0	0|0	0|0
11717	80	.	T	C	20	PASS	.	GT	./.	0|0	1|1	0|0	0|0	0|0	0|0	1|1	0|0	0|0	1|1	0|0	1|1	1|1	0|0	0|0	0|0	0|0	0|0	0|0	0|0	0|0	0|0	0|0	1|1	0|0	0|0	1|1	0|0	0|0	0|0	./.	0|0
11717	81	.	T	G	20	PASS	.	GT	./.	0|0	0|0	0|0	0|0	0|0	0|0	0|0	0|0	1|1	0|0	0|0	0|0	0|0	0|0	0|0	1|1	0|0	0|0	0|0	0|0	0|0	0|0	0|0	0|0	0|0	0|0	0|0	0|0	0|0	0|0	./.	0|0
11717	84	.	A	T	20	PASS	.	GT	./.	0|0	0|0	0|0	0|0	0|0	1|1	0|0	1|1	0|0	0|0	1|1	0|0	0|0	0|0	0|0	0|0	0|0	0|0	0|0	1|1	0|0	0|0	1|1	0|0	0|0	1|1	0|0	0|0	1|1	1|1	./.	0|0
12131	31	.	C	G	20	PASS	.	GT	1|1	1|1	./.	0|0	0|0	1|1	1|1	1|1	1|1	0|0	./.	./.	0|0	1|1	./.	0|0	1|1	0|0	0|0	0|0	./.	./.	0|0	1|1	0|0	./.	1|1	0|0	./.	1|1	1|1	0|0	0|0
12366	4	.	T	A	20	PASS	.	GT	0|0	0|1	./.	1|1	0|0	0|1	0|0	1|1	0|0	0|0	0|0	./.	./.	0|0	0|0	0|0	0|0	./.	0|1	0|0	./.	0|1	1|1	0|0	0|0	0|1	1|1	1|1	0|0	./.	0|0	0|0	1|1
12394	5	.	C	T	20	PASS	.	GT	./.	1|0	./.	0|0	1|0	0|0	0|0	0|0	./.	1|0	./.	0|0	./.	./.	0|0	1|0	0|0	0|0	0|0	0|0	0|0	./.	1|0	0|0	0|0	0|0	0|0	1|0	0|0	0|0	0|0	1|0	./.
12394	24	.	T	C	20	PASS	.	GT	./.	0|0	./.	0|0	0|1	0|0	0|1	0|0	./.	0|0	./.	1|1	./.	./.	0|0	0|1	0|1	0|0	0|0	0|0	0|0	./.	0|0	0|0	1|1	0|0	1|1	0|0	0|0	0|1	0|0	0|0	./.
12394	45	.	G	A	20	PASS	.	GT	./.	0|1	./.	0|0	0|0	0|0	0|0	0|1	./.	0|0	./.	0|0	./.	./.	0|0	0|0	0|0	0|0	0|0	0|0	0|1	./.	0|0	0|0	0|0	0|0	0|0	0|0	0|0	0|0	0|0	0|0	./.
12394	47	.	T	C	20	PASS	.	GT	./.	0|0	./.	0|0	0|0	0|0	0|0	0|0	./.	0|1	./.	0|0	./.	./.	0|0	0|0	0|0	0|0	0|0	0|0	0|0	./.	0|0	0|0	0|0	0|0	0|0	0|1	0|0	0|0	0|0	0|1	./.
12421	15	.	G	A	20	PASS	.	GT	./.	0|0	0|0	0|0	0|0	0|0	0|0	0|0	./.	0|0	0|0	1|1	0|0	0|0	0|0	0|0	0|0	0|0	0|0	0|0	0|0	0|0	./.	./.	./.	0|0	0|0	0|1	./.	0|0	./.	0|0	0|0
12421	26	.	G	A	20	PASS	.	GT	./.	0|0	0|0	1|1	0|1	1|1	0|0	0|0	./.	1|1	0|0	0|0	0|0	0|0	0|0	0|0	0|0	0|1	0|0	0|0	0|0	0|0	./.	./.	./.	0|0	0|0	0|1	./.	0|0	./.	0|0	0|1
12421	27	.	C	A	20	PASS	.	GT	./.	0|0	0|0	0|0	0|0	0|0	0|0	0|0	./.	0|0	0|0	0|0	0|0	0|0	0|0	0|0	0|1	0|0	0|0	0|0	0|0	1|1	./.	./.	./.	0|0	0|0	0|0	./.	0|0	./.	0|0	0|0
12421	29	.	G	T	20	PASS	.	GT	./.	0|0	0|0	0|0	0|1	1|1	0|0	0|0	./.	1|1	0|0	0|0	0|0	0|0	0|0	0|0	0|0	0|1	0|0	0|0	0|0	0|0	./.	./.	./.	0|0	0|0	0|0	./.	0|0	./.	0|0	0|1
12421	87	.	C	T	20	PASS	.	GT	./.	0|0	0|0	1|1	1|0	1|1	1|0	1|1	./.	1|1	0|0	0|0	0|0	0|0	1|0	0|0	1|1	1|0	1|0	1|0	0|0	1|1	./.	./.	./.	1|1	1|0	1|0	./.	0|0	./.	1|1	1|0
12993	45	.	C	T	20	PASS	.	GT	0|0	0|0	1|1	1|0	0|0	1|0	0|0	0|0	./.	0|0	0|0	0|0	0|0	0|0	0|0	1|1	./.	./.	0|0	0|0	./.	./.	0|0	0|0	./.	0|0	0|0	1|0	0|0	0|0	0|0	1|1	0|0
13195	69	.	A	T	20	PASS	.	GT	./.	./.	0|0	./.	0|0	1|0	0|0	./.	0|0	1|1	0|0	./.	0|0	0|0	0|0	0|0	0|0	0|0	./.	0|0	0|0	0|0	0|0	0|0	0|0	0|0	1|1	0|0	0|0	0|0	0|0	0|0	0|0
13195	83	.	G	A	20	PASS	.	GT	./.	./.	0|0	./.	0|0	0|0	0|0	./.	0|0	0|0	0|0	./.	0|0	0|0	1|1	1|1	0|0	0|0	./.	0|0	0|0	0|0	0|0	0|0	0|0	0|0	0|0	0|0	0|0	0|0	0|0	0|0	0|0
13195	85	.	T	C	20	PASS	.	GT	./.	./.	0|0	./.	1|1	0|1	0|0	./.	0|0	1|1	0|0	./.	1|1	1|1	1|1	1|1	0|0	0|0	./.	0|0	1|1	0|0	0|0	1|1	1|1	1|1	1|1	1|1	1|1	0|0	1|1	0|0	0|0
13486	47	.	C	T	20	PASS	.	GT	0|0	./.	0|0	0|0	0|0	0|0	0|0	1|0	0|0	0|0	0|0	1|1	0|0	0|0	./.	0|0	0|0	0|0	0|0	0|0	./.	./.	1|1	1|1	0|0	0|0	0|0	0|0	./.	0|0	0|0	0|0	./.
13486	68	.	A	T	20	PASS	.	GT	1|1	./.	0|0	0|0	0|0	0|0	0|0	0|0	0|0	0|0	0|0	0|0	0|0	0|0	./.	1|0	0|0	0|0	0|0	0|0	./.	./.	0|0	0|0	0|0	0|0	0|0	0|0	./.	0|0	0|0	0|0	./.
13525	46	.	C	T	20	PASS	.	GT	0|0	./.	0|0	1|0	0|0	0|0	0|0	0|0	./.	./.	./.	0|0	./.	0|0	0|0	0|0	0|0	0|0	./.	1|1	0|0	0|0	0|0	./.	0|0	0|0	0|0	0|0	./.	0|0	0|0	0|0	0|0
13525	51	.	G	A	20	PASS	.	GT	0|0	./.	0|1	0|0	0|1	0|0	0|0	0|0	./.	./.	./.	0|0	./.	0|1	0|0	0|0	0|0	0|0	./.	0|0	0|0	0|0	0|0	./.	0|0	0|0	0|0	0|0	./.	0|0	0|0	0|0	0|0
13525	82	.	T	G	20	PASS	.	GT	0|0	./.	1|0	0|0	1|0	0|0	0|0	0|0	./.	./.	./.	0|0	./.	0|0	0|0	1|0	0|0	0|0	./.	0|0	0|0	0|0	0|0	./.	0|0	0|0	0|0	0|0	./.	0|0	0|0	0|0	0|0
13546	14	.	T	C	20	PASS	.	GT	0|0	./.	0|0	./.	0|0	0|0	0|0	0|0	0|0	./.	0|1	0|0	0|0	1|1	./.	0|0	./.	0|0	./.	0|0	0|0	0|0	0|1	./.	0|0	0|1	./.	0|0	0|0	1|1	0|0	0|0	0|0
13546	42	.	A	G	20	PASS	.	GT	0|0	./.	0|0	1|0	1|1	1|1	1|0	0|0	0|0	./.	1|0	1|1	0|0	0|0	./.	1|0	./.	1|1	./.	1|0	0|0	0|0	1|0	./.	1|0	1|0	./.	1|1	0|0	0|0	0|0	1|1	1|1
13690	44	.	G	C	20	PASS	.	GT	0|0	./.	0|0	./.	0|0	./.	0|1	./.	0|1	0|0	0|0	./.	0|0	1|1	0|0	0|0	1|1	0|0	0|1	0|1	0|0	0|1	0|0	./.	0|0	0|1	0|1	0|0	./.	./.	0|0	1|1	1|1
13690	73	.	T	C	20	PASS	.	GT	0|0	./.	0|0	./.	0|0	./.	0|1	./.	0|1	0|0	0|0	./.	0|0	1|1	0|0	0|0	1|1	0|0	0|1	0|1	0|0	0|1	0|1	./.	0|0	0|1	0|1	0|0	./.	./.	0|1	1|1	1|1
13813	20	.	A	T	20	PASS	.	GT	1|0	1|1	1|1	./.	1|1	1|0	0|0	1|1	0|0	1|1	./.	1|1	./.	1|0	0|0	1|1	0|0	1|1	0|0	0|0	./.	0|0	1|1	0|0	./.	1|0	./.	0|0	0|0	./.	1|1	1|0	0|0
13813	69	.	A	G	20	PASS	.	GT	0|0	0|0	1|0	./.	1|1	0|0	0|0	0|0	0|0	0|0	./.	0|0	./.	0|0	0|0	0|0	0|0	0|0	0|0	0|0	./.	0|0	0|0	0|0	./.	0|0	./.	0|0	0|0	./.	0|0	0|0	0|0
13813	71	.	G	A	20	PASS	.	GT	0|0	0|0	0|0	./.	0|0	0|0	0|0	1|1	0|0	0|0	./.	1|1	./.	0|1	0|0	1|1	0|0	1|1	0|0	0|0	./.	0|0	0|0	0|0	./.	0|0	./.	0|0	0|0	./.	0|0	0|0	0|0
13980	33	.	T	A	20	PASS	.	GT	0|0	0|0	0|0	0|0	0|0	./.	0|1	0|0	0|0	0|0	0|1	0|0	0|0	0|1	0|0	0|0	0|0	0|0	./.	./.	0|0	0|0	0|0	0|0	0|0	0|0	0|0	0|0	0|0	0|0	0|0	0|0	0|0
13980	69	.	T	A	20	PASS	.	GT	0|0	0|0	0|1	0|1	0|1	0|0	0|0	0|1	./.	0|1	0|0	0|1	0|0	0|1	0|1	0|0	0|0	0|0	./.	./.	0|1	0|0	0|0	0|0	0|0	0|0	0|1	0|1	0|0	0|0	0|0	0|1	0|0
14153	31	.	T	A	20	PASS	.	GT	0|0	0|0	1|1	0|0	0|1	0|0	0|1	0|1	0|1	1|1	0|0	0|0	0|1	0|1	0|0	1|1	0|0	0|0	0|1	0|1	1|1	1|1	0|1	./.	0|0	0|0	0|0	./.	1|1	1|1	0|1	./.	1|1
14153	54	.	G	A	20	PASS	.	GT	0|0	0|0	0|0	0|0	0|0	0|0	0|0	0|1	0|1	1|1	0|0	0|0	0|1	0|1	0|0	0|1	0|0	0|0	1|1	0|1	0|1	1|1	0|1	./.	0|0	0|0	0|0	./.	0|0	0|0	0|1	./.	0|0
14478	84	.	A	T	20	PASS	.	GT	./.	1|0	1|0	0|0	./.	0|0	1|0	0|0	1|0	1|1	0|0	0|0	0|0	0|0	1|0	0|0	0|0	0|0	0|0	1|0	0|0	0|0	./.	./.	1|0	0|0	./.	0|0	1|1	0|0	0|0	1|0	./.
14522	11	.	T	C	20	PASS	.	GT	1|1	0|1	./.	0|0	0|1	0|0	./.	0|0	./.	0|0	./.	0|0	0|1	0|0	0|0	0|0	0|0	0|0	./.	0|0	./.	1|1	0|0	0|0	0|0	./.	0|0	1|1	0|0	0|1	0|0	0|0	0|0
14570	28	.	T	A	20	PASS	.	GT	0|0	./.	1|1	./.	0|1	1|1	0|0	1|1	1|1	0|0	0|0	0|1	1|1	0|1	1|1	0|0	0|1	./.	1|1	./.	0|1	1|1	0|1	0|0	0|0	0|0	./.	1|1	1|1	0|0	0|0	./.	0|1
14570	36	.	G	T	20	PASS	.	GT	0|0	./.	0|0	./.	0|0	1|1	0|0	0|0	0|0	0|0	0|0	0|0	0|0	0|1	0|0	0|0	0|0	./.	0|0	./.	0|0	1|1	0|0	0|0	0|0	0|0	./.	0|1	0|0	0|0	0|0	./.	0|0
14570	75	.	A	G	20	PASS	.	GT	0|0	./.	1|1	./.	1|0	1|1	0|0	0|0	1|1	0|0	0|0	1|0	1|1	1|0	1|1	0|0	1|0	./.	1|1	./.	1|0	1|1	1|0	0|0	0|0	0|0	./.	1|1	1|1	0|0	0|0	./.	1|0
14632	5	.	C	A	20	PASS	.	GT	0|0	0|0	./.	0|0	0|1	1|1	./.	0|0	0|0	1|1	./.	0|0	0|0	0|0	0|0	0|0	0|0	0|0	0|0	0|0	./.	0|0	0|0	./.	0|0	0|0	0|0	./.	./.	./.	0|1	0|0	1|1
14632	66	.	T	C	20	PASS	.	GT	0|0	0|0	./.	0|1	0|1	1|1	./.	0|0	0|0	1|1	./.	0|0	0|0	0|0	0|0	0|0	0|0	0|0	0|0	0|0	./.	0|0	0|0	./.	0|0	0|0	0|0	./.	./.	./.	0|1	0|0	1|1
14632	72	.	T	A	20	PASS	.	GT	0|0	0|0	./.	0|0	0|0	0|0	./.	1|1	0|0	0|0	./.	0|0	0|0	0|0	0|0	1|1	0|0	0|0	0|0	0|0	./.	0|0	0|0	./.	0|0	0|0	1|1	./.	./.	./.	0|0	0|0	0|0
14632	83	.	C	T	20	PASS	.	GT	0|0	0|0	./.	0|0	0|0	0|0	./.	0|0	0|0	0|0	./.	0|0	0|0	0|0	0|0	0|0	0|0	0|0	0|0	1|1	./.	0|0	1|1	./.	0|0	0|0	0|0	./.	./.	./.	0|0	0|0	0|0
14717	25	.	A	T	20	PASS	.	GT	./.	0|0	1|1	./.	0|0	0|0	0|0	0|0	./.	1|0	./.	0|0	1|1	0|0	./.	0|0	0|0	0|0	0|0	0|0	./.	0|0	0|0	./.	0|0	0|0	0|0	0|0	0|0	./.	0|0	0|0	0|0
14717	73	.	G	A	20	PASS	.	GT	./.	0|0	0|0	./.	0|0	0|0	0|0	0|0	./.	0|0	./.	0|0	0|0	0|0	./.	0|1	0|0	0|0	0|0	0|0	./.	0|0	0|0	./.	0|0	0|0	0|1	0|0	0|0	./.	1|1	0|0	0|0
15018	3	.	C	T	20	PASS	.	GT	0|0	0|0	0|0	./.	0|0	0|0	0|0	./.	1|0	0|0	0|0	0|0	0|0	./.	./.	1|0	0|0	0|0	./.	1|0	0|0	0|0	0|0	0|0	./.	1|0	0|0	0|0	./.	./.	0|0	0|0	1|1
15018	4	.	C	T	20	PASS	.	GT	0|0	1|0	1|0	./.	0|0	0|0	0|0	./.	0|0	0|0	0|0	0|0	0|0	./.	./.	0|0	0|0	0|0	./.	0|0	1|1	0|0	0|0	0|0	./.	0|0	0|0	0|0	./.	./.	0|0	0|0	0|0
15018	13	.	C	T	20	PASS	.	GT	0|0	0|0	0|0	./.	0|0	1|0	0|0	./.	1|0	0|0	0|0	0|0	0|0	./.	./.	0|0	0|0	0|0	./.	1|0	0|0	0|0	0|0	0|0	./.	0|0	0|0	0|0	./.	./.	1|1	1|0	0|0
15018	54	.	G	T	20	PASS	.	GT	0|0	0|0	0|0	./.	0|0	0|0	0|0	./.	0|0	0|0	0|0	0|0	0|0	./.	./.	0|0	0|0	0|0	./.	0|0	0|0	0|0	0|1	0|0	./.	0|0	1|1	0|0	./.	./.	0|0	0|0	0|0
15018	79	.	A	G	20	PASS	.	GT	1|0	0|0	0|0	./.	0|0	0|0	0|0	./.	0|0	1|0	0|0	0|0	0|0	./.	./.	0|0	0|0	1|1	./.	0|0	0|0	0|0	0|0	0|0	./.	0|0	0|0	0|0	./.	./.	0|0	0|0	0|0
15160	87	.	G	C	20	PASS	.	GT	0|0	0|1	0|0	0|0	0|1	./.	0|1	0|0	0|0	0|0	0|0	./.	0|1	0|0	0|1	0|0	0|0	0|1	./.	0|0	0|0	0|0	0|0	0|0	1|1	0|0	0|1	0|0	./.	0|0	0|0	0|0	0|0
15337	58	.	T	A	20	PASS	.	GT	0|1	./.	0|0	./.	./.	0|0	0|1	0|1	0|0	1|1	0|0	0|1	0|1	0|1	1|1	0|1	./.	./.	0|0	./.	0|0	1|1	1|1	0|0	0|1	0|1	0|0	0|0	0|0	./.	0|0	0|1	./.
15377	38	.	T	C	20	PASS	.	GT	./.	./.	0|0	1|1	0|0	0|0	0|0	0|0	0|0	0|0	./.	0|0	0|0	0|0	0|0	0|0	0|0	0|0	0|0	0|0	./.	0|0	./.	./.	0|0	./.	1|1	0|0	./.	0|0	0|0	0|0	0|0
15631	70	.	C	T	20	PASS	.	GT	0|0	0|0	0|0	0|0	0|0	./.	1|1	0|0	0|0	0|0	./.	0|0	0|0	./.	0|0	0|0	0|0	0|0	0|0	0|0	0|0	0|0	1|0	0|0	0|0	./.	0|0	./.	0|0	./.	0|0	1|0	0|0
15631	84	.	T	G	20	PASS	.	GT	1|0	0|0	0|0	0|0	0|0	./.	1|1	0|0	0|0	0|0	./.	0|0	1|1	./.	1|0	0|0	0|0	0|0	0|0	1|0	0|0	1|0	0|0	0|0	0|0	./.	1|1	./.	1|0	./.	0|0	1|0	0|0
15631	86	.	G	T	20	PASS	.	GT	0|0	0|0	1|1	1|1	1|1	./.	0|0	0|1	0|0	0|1	./.	1|1	0|0	./.	0|1	./.	0|0	0|1	0|0	0|0	0|1	0|1	0|1	0|1	1|1	./.	0|0	./.	0|1	./.	0|0	0|1	1|1
15631	88	.	G	T	20	PASS	.	GT	0|0	0|0	1|1	1|1	1|1	./.	0|0	0|0	0|0	0|1	./.	1|1	0|0	./.	0|1	0|0	0|0	0|1	0|0	0|0	0|1	0|0	0|0	0|1	1|1	./.	0|0	./.	0|1	./.	0|0	0|1	0|0
15631	90	.	G	T	20	PASS	.	GT	0|0	0|0	1|1	1|1	1|1	./.	0|0	0|1	0|0	0|0	./.	1|1	0|0	./.	0|1	0|0	0|0	0|1	0|0	0|0	0|1	0|0	0|0	0|1	1|1	./.	0|0	./.	0|1	./.	0|0	0|1	1|1
15645	8	.	T	A	20	PASS	.	GT	0|0	./.	0|0	0|0	0|1	./.	0|1	0|0	0|1	0|0	0|1	0|1	0|0	0|0	./.	0|0	0|0	0|0	./.	1|1	0|1	0|0	0|0	./.	0|0	0|0	0|0	0|1	0|0	./.	0|0	0|0	0|0
15645	14	.	G	A	20	PASS	.	GT	0|1	./.	0|1	0|0	0|0	./.	0|0	0|0	0|0	0|0	0|0	0|1	0|0	0|0	./.	0|0	0|0	0|0	./.	0|0	0|1	1|1	0|0	./.	0|0	0|0	0|1	0|0	0|0	./.	0|0	0|0	0|0
15645	87	.	G	A	20	PASS	.	GT	0|0	./.	0|0	0|0	0|0	./.	0|0	0|0	0|0	0|1	0|0	0|0	0|0	0|0	./.	0|0	0|0	0|0	./.	0|0	0|0	0|0	0|1	./.	0|0	0|0	0|0	0|0	0|0	./.	0|0	0|0	1|1
15650	20	.	C	A	20	PASS	.	GT	0|0	0|0	0|0	./.	./.	0|0	0|0	0|0	0|0	0|0	0|0	0|0	./.	0|0	0|0	0|0	0|0	0|0	0|0	0|0	0|0	1|1	0|0	0|0	0|0	0|0	0|0	0|1	0|0	0|0	./.	0|1	0|0
15698	31	.	A	C	20	PASS	.	GT	0|0	1|1	./.	0|0	0|0	0|0	0|0	0|0	0|0	0|0	./.	./.	0|0	0|0	./.	0|0	0|0	0|0	0|0	0|0	0|0	0|0	0|0	./.	0|0	./.	0|0	./.	./.	1|0	0|0	0|0	0|0
15962	52	.	A	G	20	PASS	.	GT	0|0	0|0	0|0	0|0	0|0	./.	0|0	1|0	1|0	0|0	./.	0|0	1|1	0|0	0|0	0|0	0|0	0|0	0|0	1|0	0|0	0|0	0|0	0|0	0|0	0|0	0|0	0|0	./.	1|0	1|0	0|0	0|0
15962	85	.	C	T	20	PASS	.	GT	1|1	0|0	0|0	0|0	0|0	./.	1|0	0|0	0|0	0|0	./.	0|0	0|0	0|0	0|0	1|0	1|0	0|0	1|1	0|0	1|0	1|1	0|0	1|0	1|1	0|0	1|0	0|0	./.	0|0	0|0	1|0	0|0
15962	90	.	T	C	20	PASS	.	GT	1|1	0|0	0|1	0|0	0|0	./.	0|1	0|1	0|1	0|0	./.	0|0	1|1	0|1	0|1	1|1	0|1	0|1	1|1	0|1	0|1	1|1	0|0	1|1	1|1	0|0	0|0	0|0	./.	1|1	0|1	0|1	0|0
16109	17	.	A	G	20	PASS	.	GT	0|0	./.	0|0	0|0	0|0	0|0	0|0	0|0	1|1	0|0	0|0	./.	0|0	0|0	0|0	0|0	./.	0|0	0|0	0|0	0|0	0|0	0|0	0|0	0|0	0|0	0|0	./.	./.	0|0	0|0	1|1	0|0
16109	68	.	G	T	20	PASS	.	GT	0|1	./.	0|1	0|1	1|1	0|1	0|0	0|0	0|0	0|0	0|1	./.	0|1	0|1	0|0	1|1	./.	0|1	0|0	0|0	0|1	0|1	0|1	1|1	0|1	0|1	0|0	./.	./.	0|1	0|1	0|0	0|0
16162	24	.	T	G	20	PASS	.	GT	0|0	0|0	./.	1|1	./.	0|0	0|0	0|0	0|0	0|0	0|0	0|0	0|0	./.	0|0	0|0	0|0	0|0	0|0	0|0	0|0	0|0	0|0	0|0	0|0	1|0	./.	0|0	0|0	0|0	0|0	0|0	0|0
16195	63	.	C	T	20	PASS	.	GT	0|0	0|0	./.	0|0	0|0	0|0	./.	0|0	0|0	./.	0|0	0|0	0|0	0|0	1|1	0|0	0|0	1|0	1|1	./.	0|0	0|0	0|0	0|0	./.	0|0	1|0	0|0	0|0	./.	0|0	0|0	./.
16300	9	.	C	T	20	PASS	.	GT	0|0	0|0	1|0	0|0	0|0	0|0	0|0	1|0	0|0	0|0	0|0	0|0	0|0	1|0	0|0	0|0	0|0	0|0	0|0	0|0	0|0	./.	0|0	0|0	./.	./.	0|0	0|0	0|0	0|0	0|0	0|0	0|0
16409	9	.	G	T	20	PASS	.	GT	0|0	./.	0|0	0|0	0|0	0|0	1|1	1|1	0|0	0|0	0|0	1|1	0|1	0|0	./.	0|0	1|1	0|0	0|0	0|0	0|1	0|0	0|0	0|1	1|1	./.	0|0	0|0	0|0	./.	0|0	0|0	./.
16409	34	.	G	T	20	PASS	.	GT	0|0	./.	0|0	0|0	0|0	0|0	0|0	0|0	0|0	0|0	0|1	0|0	0|0	0|0	./.	0|0	0|0	0|0	0|0	0|0	0|0	0|0	0|1	0|1	0|0	./.	0|0	0|0	0|1	./.	0|0	0|1	./.
16409	44	.	G	A	20	PASS	.	GT	0|0	./.	0|0	0|0	0|0	0|0	0|0	0|0	0|0	0|0	0|0	0|0	0|0	0|0	./.	0|0	0|0	0|0	0|0	0|0	0|0	0|0	0|0	0|1	0|0	./.	1|1	0|0	0|0	./.	0|0	0|0	./.
16409	54	.	A	G	20	PASS	.	GT	0|0	./.	0|0	0|0	0|0	0|0	1|1	1|1	0|0	0|0	0|0	1|1	1|0	0|0	./.	0|0	1|1	0|0	0|0	0|0	1|0	0|0	0|0	0|0	1|1	./.	0|0	0|0	0|0	./.	0|0	0|0	./.
16409	73	.	T	G	20	PASS	.	GT	0|0	./.	0|0	0|0	0|0	0|0	1|1	1|1	0|0	0|0	1|0	1|1	1|0	0|0	./.	0|0	1|1	0|0	0|0	0|0	1|0	0|0	1|0	0|0	1|1	./.	0|0	0|0	1|0	./.	0|0	1|0	./.
16413	15	.	G	A	20	PASS	.	GT	./.	0|0	0|0	0|0	0|0	0|0	0|0	0|0	0|0	0|0	0|0	1|1	0|0	0|0	./.	0|0	0|0	0|0	./.	0|0	0|0	0|0	0|0	./.	0|1	./.	0|0	0|0	0|0	0|1	0|0	0|0	0|0
16413	80	.	T	A	20	PASS	.	GT	./.	0|0	0|0	0|0	0|0	0|0	0|0	0|0	0|0	0|0	0|0	1|1	0|0	0|0	./.	0|0	0|0	0|0	./.	0|0	0|0	0|0	0|0	./.	0|1	./.	0|1	0|0	0|0	0|1	0|0	0|0	0|0
16628	2	.	G	A	20	PASS	.	GT	0|0	./.	0|1	1|1	0|1	0|0	0|0	1|1	0|0	0|0	./.	0|0	./.	./.	./.	0|0	./.	0|0	0|0	./.	0|0	0|0	0|0	0|0	0|0	0|0	0|0	0|0	0|0	0|0	0|0	./.	0|0
16628	62	.	A	G	20	PASS	.	GT	0|0	./.	1|0	0|0	0|0	0|0	0|0	0|0	0|0	1|1	./.	0|0	./.	./.	./.	0|0	./.	0|0	0|0	./.	0|0	0|0	0|0	0|0	0|0	0|0	0|0	0|0	0|0	0|0	0|0	./.	0|0
16628	65	.	A	C	20	PASS	.	GT	0|0	./.	1|1	1|1	1|0	1|0	0|0	1|1	0|0	1|1	./.	0|0	./.	./.	./.	0|0	./.	0|0	0|0	./.	0|0	0|0	0|0	0|0	0|0	0|0	0|0	0|0	0|0	0|0	0|0	./.	0|0
16970	11	.	G	T	20	PASS	.	GT	0|1	0|1	0|0	./.	0|1	./.	0|1	0|1	0|1	0|0	./.	0|1	0|0	0|0	0|1	./.	0|1	0|1	0|0	0|1	0|0	0|1	0|1	./.	0|1	./.	0|1	0|1	./.	0|1	./.	0|1	0|0
16970	89	.	A	C	20	PASS	.	GT	0|0	1|0	0|0	./.	1|0	./.	0|0	0|0	0|0	1|0	./.	0|0	0|0	1|0	0|0	./.	0|0	0|0	0|0	0|0	0|0	0|0	0|0	./.	0|0	./.	0|0	0|0	./.	0|0	./.	0|0	0|0
17225	7	.	C	A	20	PASS	.	GT	0|0	0|1	0|0	0|0	0|0	0|0	0|0	0|0	0|1	0|0	0|0	0|0	0|1	0|0	0|1	0|0	0|0	0|0	0|0	0|0	./.	./.	0|1	0|0	0|0	0|0	0|0	0|0	./.	./.	./.	0|0	0|0
17225	49	.	C	G	20	PASS	.	GT	0|0	0|0	0|0	0|0	0|0	1|0	0|0	0|0	0|0	0|0	0|0	1|0	1|0	0|0	0|0	0|0	0|0	0|0	0|0	0|0	./.	./.	0|0	0|0	0|0	0|0	1|0	0|0	./.	./.	./.	0|0	0|0
17225	74	.	C	A	20	PASS	.	GT	0|0	0|0	0|0	0|0	0|0	0|0	0|0	0|0	0|1	0|0	0|0	0|0	0|0	0|0	0|1	0|0	0|0	0|0	0|0	0|0	./.	./.	0|1	0|0	0|0	0|0	0|0	0|0	./.	./.	./.	0|0	0|0
17225	76	.	G	A	20	PASS	.	GT	0|0	0|0	0|0	0|0	0|0	0|1	0|0	0|0	0|0	0|0	0|0	0|1	0|0	0|0	0|0	0|0	0|0	0|0	0|0	0|0	./.	./.	0|0	0|0	0|0	0|0	0|1	0|0	./.	./.	./.	0|0	0|0
17617	35	.	G	T	20	PASS	.	GT	0|1	0|1	./.	0|1	0|1	0|1	./.	./.	./.	0|0	0|0	0|1	0|1	0|1	0|1	0|1	0|1	0|1	./.	./.	0|0	0|0	0|0	0|0	0|1	0|0	0|1	0|1	0|1	0|1	0|1	0|0	0|0
17993	88	.	G	A	20	PASS	.	GT	0|0	0|0	0|0	0|0	0|0	0|1	0|0	0|0	0|0	0|1	0|0	0|0	0|0	0|0	0|0	0|0	0|1	0|1	0|0	0|0	0|0	0|0	./.	0|0	0|0	0|0	0|0	0|0	0|0	./.	0|1	0|0	0|0
18058	60	.	A	G	20	PASS	.	GT	0|0	0|0	0|0	0|0	0|0	0|0	0|0	0|0	./.	1|0	./.	0|0	1|1	0|0	./.	0|0	0|0	0|0	0|0	0|0	0|0	0|0	./.	0|0	0|0	0|0	./.	0|0	0|0	0|0	0|0	0|0	./.
18058	89	.	T	A	20	PASS	.	GT	0|1	0|0	0|0	0|1	0|0	0|0	0|0	0|0	./.	0|0	./.	0|1	0|0	0|0	./.	0|0	0|0	0|0	0|1	0|0	0|1	0|0	./.	0|1	0|0	0|1	./.	0|0	0|0	0|0	1|1	0|1	./.
18146	20	.	G	T	20	PASS	.	GT	0|0	./.	0|1	0|0	./.	0|0	0|1	0|0	0|0	0|0	0|0	0|0	1|1	./.	0|0	0|0	0|0	0|0	0|0	0|0	0|0	./.	./.	0|0	0|0	0|0	./.	0|0	./.	0|0	0|0	0|0	0|0
18146	32	.	T	A	20	PASS	.	GT	0|0	./.	1|1	1|1	./.	0|0	0|1	0|0	0|0	0|0	0|0	0|1	1|1	./.	0|0	0|0	0|1	0|0	0|0	0|0	0|0	./.	./.	0|1	0|0	0|0	./.	0|0	./.	1|1	0|0	0|1	0|0
18371	76	.	G	A	20	PASS	.	GT	0|0	0|1	0|0	0|0	1|1	0|0	1|1	0|0	./.	1|1	./.	./.	0|0	0|1	1|1	0|0	1|1	0|0	0|0	1|1	./.	1|1	./.	0|1	0|0	0|1	0|0	0|0	0|0	0|0	0|1	0|1	./.
18371	86	.	T	G	20	PASS	.	GT	0|0	1|0	0|0	1|0	1|1	1|0	1|1	0|0	./.	1|1	./.	./.	0|0	1|0	1|1	1|1	1|1	0|0	0|0	1|1	./.	1|1	./.	1|1	0|0	1|0	0|0	0|0	0|0	0|0	1|1	1|0	./.
18476	63	.	T	A	20	PASS	.	GT	0|0	0|0	0|0	0|0	0|1	0|0	0|0	0|0	0|0	0|1	0|0	0|0	0|0	0|0	0|0	0|0	0|0	./.	0|0	0|0	0|0	0|0	0|0	0|0	./.	0|0	0|1	1|1	0|0	0|0	0|0	0|0	0|0
18476	90	.	T	C	20	PASS	.	GT	0|0	0|0	0|0	0|0	0|0	0|0	0|0	1|1	0|0	0|0	0|0	0|0	0|0	0|0	0|0	0|0	0|0	./.	0|0	0|0	0|0	0|0	1|1	0|0	./.	0|0	0|0	0|0	0|0	0|0	0|0	0|0	0|0
18742	23	.	A	T	20	PASS	.	GT	0|0	0|0	./.	0|0	1|0	0|0	0|0	0|0	0|0	0|0	./.	0|0	0|0	0|0	1|0	1|0	0|0	0|0	0|0	0|0	0|0	0|0	0|0	0|0	./.	0|0	0|0	0|0	./.	0|0	0|0	0|0	./.
18742	84	.	T	C	20	PASS	.	GT	0|0	0|0	./.	0|1	0|0	0|1	1|1	0|1	1|1	0|0	./.	1|1	0|1	0|0	0|0	0|0	0|0	1|1	1|1	0|1	0|0	0|0	0|0	1|1	./.	0|1	0|0	0|0	./.	0|0	0|1	0|1	./.
19007	36	.	T	C	20	PASS	.	GT	0|1	0|0	0|1	0|0	./.	0|1	./.	0|1	0|1	0|1	0|0	0|1	0|0	./.	0|0	0|1	0|1	0|0	0|1	0|1	0|0	0|0	0|1	0|1	0|0	0|0	0|1	0|0	./.	0|0	0|1	0|0	0|0
19007	55	.	C	A	20	PASS	.	GT	0|0	0|1	0|0	0|0	./.	0|0	./.	0|1	0|1	0|0	0|0	0|1	0|0	./.	0|0	0|0	0|0	0|1	0|1	0|0	0|0	./.	0|1	0|0	0|0	0|1	0|0	0|1	0|0	0|0	0|0	0|0	0|0
19007	69	.	G	T	20	PASS	.	GT	0|0	0|0	0|0	0|0	./.	0|0	./.	0|1	0|1	0|1	0|1	0|0	0|0	./.	0|0	0|0	0|1	0|1	0|0	0|0	0|0	0|0	0|0	0|0	0|0	0|0	0|0	./.	0|0	1|1	0|1	./.	0|1
19038	10	.	C	T	20	PASS	.	GT	./.	./.	0|0	1|0	1|1	1|0	0|0	./.	0|0	0|0	./.	1|0	0|0	0|0	0|0	1|0	0|0	0|0	0|0	0|0	1|0	0|0	1|0	./.	0|0	0|0	0|0	0|0	./.	0|0	0|0	./.	./.
19038	57	.	T	A	20	PASS	.	GT	./.	./.	0|0	0|1	1|1	0|0	0|0	./.	0|0	0|0	./.	0|1	0|0	0|0	0|0	0|0	0|0	0|0	0|0	0|0	0|1	0|0	0|0	./.	0|0	0|0	0|0	0|0	./.	0|0	0|0	./.	./.
19038	90	.	G	A	20	PASS	.	GT	./.	./.	0|0	0|1	0|0	0|0	0|0	./.	0|0	0|0	./.	0|0	0|0	0|1	0|0	0|0	0|0	0|0	0|0	1|1	0|0	0|0	0|0	./.	0|0	0|0	0|0	0|0	./.	0|0	0|0	./.	./.
19093	11	.	A	G	20	PASS	.	GT	0|0	0|0	0|0	0|0	1|0	0|0	0|0	0|0	1|0	0|0	./.	0|0	0|0	0|0	0|0	0|0	0|0	1|0	0|0	0|0	0|0	0|0	0|0	0|0	0|0	0|0	0|0	1|0	0|0	0|0	0|0	0|0	0|0
19388	61	.	T	C	20	PASS	.	GT	0|0	./.	./.	0|0	0|0	0|0	0|0	0|0	0|0	0|0	./.	0|0	0|0	1|1	./.	0|0	./.	0|0	0|0	0|0	0|0	0|0	0|0	0|0	./.	0|0	./.	1|1	0|0	0|0	./.	0|0	0|0
19604	22	.	A	T	20	PASS	.	GT	./.	0|0	0|0	./.	1|0	1|0	0|0	0|0	1|0	1|1	./.	1|0	1|0	0|0	0|0	./.	0|0	1|1	0|0	1|1	0|0	0|0	0|0	./.	1|0	1|0	./.	./.	0|0	1|0	0|0	1|0	./.
19604	25	.	C	A	20	PASS	.	GT	./.	1|1	0|1	./.	0|0	0|1	0|1	1|1	0|1	0|0	./.	0|0	0|1	0|1	1|1	./.	0|0	0|0	0|1	0|0	0|1	0|1	0|1	./.	0|1	0|1	./.	./.	0|1	0|1	1|1	0|0	./.
19604	65	.	G	A	20	PASS	.	GT	./.	0|0	0|1	./.	0|0	0|1	0|1	0|0	0|1	0|0	./.	0|1	0|0	0|1	0|0	./.	1|1	0|0	0|1	0|0	0|1	0|1	0|1	./.	0|0	0|0	./.	./.	0|1	0|0	0|0	0|1	./.
19718	72	.	G	A	20	PASS	.	GT	0|0	./.	0|0	0|0	0|0	0|0	0|0	0|0	./.	1|1	./.	0|0	0|0	0|0	0|0	0|0	0|0	0|0	0|0	0|0	0|0	./.	./.	0|0	0|1	0|0	0|0	0|0	./.	0|0	0|0	0|0	0|0
19951	89	.	T	A	20	PASS	.	GT	0|0	./.	./.	./.	0|0	0|0	0|0	./.	1|1	0|0	1|1	./.	1|1	./.	0|0	0|0	./.	0|0	0|0	0|0	0|0	0|0	0|0	0|0	0|0	0|0	0|0	0|0	0|0	./.	0|0	0|0	1|1
19951	91	.	A	C	20	PASS	.	GT	0|0	./.	./.	./.	0|0	0|0	0|0	./.	0|0	1|0	0|0	./.	0|0	./.	0|0	0|0	./.	0|0	0|0	0|0	0|0	0|0	0|0	0|0	0|0	0|0	0|0	0|0	1|0	./.	1|0	0|0	0|0
20105	81	.	T	A	20	PASS	.	GT	0|0	0|0	0|0	1|1	0|0	0|0	0|1	0|1	0|1	0|0	0|0	0|0	0|1	0|0	0|0	0|0	0|0	0|0	0|0	0|0	0|0	0|1	0|0	0|0	0|0	0|0	./.	0|0	0|0	0|0	0|0	0|0	0|0
20126	24	.	T	C	20	PASS	.	GT	1|1	./.	0|0	./.	1|1	1|1	0|0	./.	0|0	0|0	0|0	0|0	0|0	1|1	0|0	1|1	./.	0|0	./.	1|1	./.	0|0	0|1	1|1	./.	0|0	0|0	0|1	0|0	1|1	1|1	0|0	0|0
20126	33	.	C	A	20	PASS	.	GT	0|0	./.	0|0	./.	0|0	0|0	0|0	./.	0|0	0|1	0|0	0|0	0|0	0|0	1|1	0|0	./.	0|0	./.	0|0	./.	0|0	0|1	0|0	./.	0|0	0|0	0|1	0|0	0|0	0|0	0|0	0|0
20126	88	.	C	A	20	PASS	.	GT	0|0	./.	0|1	./.	0|0	0|0	1|1	./.	0|0	0|0	0|0	0|0	0|0	0|0	0|0	0|0	./.	0|0	./.	0|0	./.	1|1	0|0	0|0	./.	0|0	0|0	0|0	0|0	0|0	0|0	0|0	0|0
20274	19	.	G	T	20	PASS	.	GT	0|0	0|0	0|0	0|0	0|0	0|0	0|0	0|1	0|0	0|0	./.	./.	0|0	1|1	0|0	1|1	0|0	0|0	0|0	0|0	./.	0|0	0|0	0|0	0|0	0|0	0|0	0|0	./.	./.	0|0	0|0	0|0
20274	58	.	C	A	20	PASS	.	GT	0|0	0|0	0|0	0|0	0|0	0|0	0|0	0|1	0|0	0|0	./.	./.	0|0	1|1	0|0	1|1	0|1	0|0	0|0	0|0	./.	0|0	0|0	0|0	0|0	0|0	0|1	0|0	./.	./.	0|0	0|0	0|0
20420	79	.	T	G	20	PASS	.	GT	1|1	1|0	0|0	1|0	./.	1|0	0|0	1|0	1|0	1|0	1|1	1|0	0|0	0|0	./.	1|1	./.	./.	0|0	1|0	0|0	1|0	1|0	0|0	1|1	0|0	./.	1|0	./.	1|1	1|1	0|0	./.
20424	38	.	A	C	20	PASS	.	GT	1|0	0|0	0|0	0|0	1|0	0|0	./.	./.	0|0	0|0	./.	0|0	0|0	0|0	0|0	0|0	./.	0|0	0|0	0|0	./.	1|1	./.	0|0	0|0	0|0	0|0	0|0	./.	0|0	0|0	0|0	./.
20480	29	.	C	T	20	PASS	.	GT	0|0	./.	1|0	./.	./.	0|0	0|0	./.	./.	1|0	0|0	0|0	./.	0|0	0|0	0|0	./.	1|0	0|0	1|0	0|0	0|0	0|0	0|0	0|0	0|0	0|0	./.	1|1	0|0	1|1	0|0	0|0
20480	57	.	C	T	20	PASS	.	GT	0|0	./.	0|0	./.	./.	0|0	0|0	./.	./.	0|0	0|0	0|0	./.	0|0	0|0	0|0	./.	0|0	0|0	0|0	0|0	1|1	0|0	0|0	0|0	0|0	1|1	./.	0|0	0|0	0|0	0|0	0|0
20573	45	.	G	C	20	PASS	.	GT	0|1	0|1	0|1	0|1	0|1	./.	0|1	0|1	./.	0|1	0|0	1|1	0|1	0|1	0|1	./.	./.	0|0	0|0	0|1	./.	0|0	0|1	./.	0|0	0|0	0|1	0|1	0|0	0|1	0|0	0|1	0|1
20573	80	.	T	A	20	PASS	.	GT	0|0	0|0	0|0	0|0	0|0	./.	0|0	0|0	./.	0|0	0|0	0|0	0|1	0|0	0|0	./.	./.	0|0	0|0	0|1	./.	0|1	0|1	./.	0|0	0|1	0|0	0|1	0|0	0|0	0|0	0|1	0|1
20635	18	.	G	A	20	PASS	.	GT	./.	0|0	0|0	0|0	0|1	0|0	0|0	0|1	0|1	0|0	0|0	0|0	0|0	0|1	0|0	0|0	0|0	0|0	0|0	0|0	./.	./.	0|0	0|0	0|0	0|0	0|0	0|0	0|0	./.	0|1	0|0	0|0
20635	49	.	A	G	20	PASS	.	GT	./.	1|1	0|0	0|0	0|0	0|0	1|0	1|0	1|0	0|0	0|0	1|0	1|0	0|0	0|0	./.	1|1	1|0	1|0	1|0	./.	./.	0|0	0|0	1|0	0|0	0|0	1|0	1|0	./.	0|0	1|0	1|0
20635	85	.	G	A	20	PASS	.	GT	./.	1|1	0|0	0|0	0|0	0|0	0|1	0|1	0|1	0|0	0|0	0|0	0|1	0|0	0|0	./.	0|0	0|1	0|0	0|1	./.	./.	0|0	0|0	0|0	0|0	0|0	0|1	0|1	./.	0|0	0|1	0|1
20734	39	.	T	C	20	PASS	.	GT	0|0	1|1	1|1	1|1	1|1	1|1	0|1	0|1	./.	0|1	0|1	./.	0|1	./.	./.	1|1	0|0	./.	0|1	./.	1|1	0|0	1|1	0|1	./.	0|0	0|1	0|0	0|0	0|0	0|1	0|1	0|0
20734	74	.	A	C	20	PASS	.	GT	0|0	1|1	1|0	./.	1|1	0|0	0|0	0|0	./.	1|0	0|0	./.	0|0	./.	0|0	0|0	0|0	./.	1|0	./.	0|0	0|0	0|0	1|0	./.	0|0	1|0	0|0	0|0	0|0	0|0	0|0	0|0
20958	29	.	A	G	20	PASS	.	GT	1|1	0|0	1|0	0|0	./.	0|0	0|0	0|0	0|0	0|0	./.	./.	0|0	0|0	0|0	0|0	1|1	./.	0|0	1|1	0|0	0|0	0|0	./.	0|0	./.	1|1	0|0	1|1	0|0	./.	0|0	0|0
21028	23	.	T	C	20	PASS	.	GT	./.	./.	0|1	0|0	0|1	1|1	1|1	./.	./.	0|1	./.	1|1	./.	0|0	./.	1|1	1|1	0|0	0|0	1|1	0|0	1|1	0|0	1|1	0|0	0|0	0|1	1|1	0|0	./.	0|0	0|1	1|1
21166	27	.	A	T	20	PASS	.	GT	1|0	0|0	1|0	./.	0|0	0|0	0|0	0|0	./.	1|0	0|0	0|0	0|0	./.	0|0	1|0	0|0	0|0	0|0	0|0	0|0	0|0	1|0	0|0	1|1	./.	1|0	1|0	0|0	0|0	0|0	0|0	0|0
21166	56	.	A	C	20	PASS	.	GT	1|0	0|0	1|0	./.	0|0	0|0	0|0	0|0	./.	1|0	0|0	0|0	0|0	./.	0|0	0|0	0|0	0|0	0|0	0|0	0|0	0|0	1|0	0|0	1|1	./.	1|0	1|0	0|0	0|0	0|0	0|0	0|0
21166	82	.	T	G	20	PASS	.	GT	1|0	0|0	1|0	./.	0|0	0|0	0|0	0|0	./.	1|0	1|0	0|0	1|0	./.	0|0	1|0	0|0	1|0	0|0	0|0	1|0	0|0	1|0	0|0	1|1	./.	1|0	1|0	0|0	0|0	0|0	0|0	0|0
21166	86	.	T	G	20	PASS	.	GT	1|0	0|0	1|0	./.	0|0	1|0	1|0	0|0	./.	1|0	1|0	0|0	1|0	./.	0|0	1|0	1|0	1|0	0|0	1|0	1|0	1|0	1|0	1|0	1|1	./.	1|0	1|0	1|0	0|0	1|0	1|0	0|0
21196	33	.	A	T	20	PASS	.	GT	./.	0|0	./.	0|0	0|0	0|0	1|0	0|0	0|0	1|1	0|0	0|0	0|0	0|0	0|0	./.	./.	./.	1|1	./.	0|0	0|0	0|0	./.	0|0	0|0	0|0	./.	0|0	0|0	0|0	0|0	1|1
21196	37	.	A	G	20	PASS	.	GT	./.	0|0	./.	1|1	1|1	0|0	0|0	0|0	0|0	0|0	0|0	0|0	0|0	1|0	1|0	./.	./.	./.	0|0	./.	0|0	1|1	0|0	./.	0|0	0|0	1|1	./.	0|0	0|0	0|0	1|1	0|0
21424	59	.	C	A	20	PASS	.	GT	0|0	./.	0|0	0|1	./.	0|0	0|0	0|0	0|0	0|0	0|0	0|0	0|0	0|1	0|0	0|0	./.	0|0	1|1	0|0	./.	0|1	./.	./.	0|0	1|1	0|0	0|0	0|0	./.	0|0	0|0	1|1
21424	89	.	C	T	20	PASS	.	GT	0|0	./.	0|0	0|0	./.	0|0	0|0	0|0	0|0	0|0	0|0	0|0	0|0	0|0	0|0	1|0	./.	0|0	0|0	1|1	./.	0|0	./.	./.	0|0	0|0	0|0	0|0	0|0	./.	0|0	0|0	0|0
21478	10	.	C	A	20	PASS	.	GT	0|0	./.	0|0	0|0	0|1	0|0	0|0	0|1	0|1	0|1	1|1	0|1	0|0	0|1	0|1	0|0	0|0	0|0	0|1	0|0	0|0	0|0	0|1	./.	1|1	0|0	./.	0|1	0|0	./.	./.	./.	0|1
21478	18	.	C	T	20	PASS	.	GT	0|0	./.	0|0	0|0	1|0	0|0	0|0	0|0	0|0	1|0	1|1	1|0	0|0	0|0	1|0	0|0	0|0	0|0	0|0	0|0	0|0	0|0	0|0	./.	0|0	0|0	./.	0|0	0|0	./.	./.	./.	0|0
21478	57	.	C	A	20	PASS	.	GT	0|0	./.	0|0	0|0	0|0	0|0	0|0	0|0	0|1	0|0	0|0	0|0	0|0	0|0	0|0	0|0	0|0	0|0	0|1	0|0	0|0	0|0	0|0	./.	0|0	0|0	./.	0|1	0|0	./.	./.	./.	0|0
21636	78	.	C	T	20	PASS	.	GT	0|0	./.	0|0	0|0	0|0	0|0	1|0	0|0	1|0	0|0	./.	0|0	0|0	0|0	0|0	0|0	0|0	0|0	1|0	0|0	./.	0|0	0|0	0|0	1|0	0|0	0|0	0|0	0|0	./.	0|0	0|0	0|0
21671	63	.	T	A	20	PASS	.	GT	0|0	./.	./.	0|0	0|0	0|0	0|0	0|0	0|0	0|0	0|0	0|1	0|0	0|1	0|0	0|0	./.	0|0	0|0	0|0	0|1	0|0	0|1	./.	0|0	0|0	0|0	0|0	0|0	./.	./.	0|0	0|0
21671	64	.	T	C	20	PASS	.	GT	0|1	./.	./.	0|0	0|0	0|0	0|0	0|0	0|1	0|0	1|1	0|0	0|0	0|0	0|1	1|1	./.	0|0	0|0	0|0	0|0	0|0	0|0	./.	0|0	0|0	0|0	0|0	0|0	./.	./.	0|0	0|0
21828	46	.	A	G	20	PASS	.	GT	0|0	./.	0|0	./.	0|0	0|0	1|1	./.	0|0	1|1	./.	0|0	1|1	0|0	0|0	0|0	./.	0|0	0|0	1|1	./.	0|0	0|0	0|0	0|0	./.	./.	0|0	0|0	0|0	0|0	0|0	0|0
21865	42	.	T	A	20	PASS	.	GT	0|0	0|0	./.	0|0	0|0	0|0	0|0	0|0	0|0	0|0	0|0	./.	0|0	0|0	./.	1|1	0|0	0|0	0|0	0|0	./.	0|0	./.	0|0	0|0	0|0	1|1	./.	0|0	./.	0|0	0|0	./.
21865	77	.	A	G	20	PASS	.	GT	0|0	0|0	./.	0|0	0|0	0|0	0|0	0|0	0|0	0|0	1|1	./.	0|0	0|0	./.	0|0	0|0	0|0	0|0	0|0	./.	0|0	./.	0|0	0|0	0|0	1|1	./.	0|0	./.	0|0	0|0	./.
21865	83	.	C	T	20	PASS	.	GT	0|0	0|0	./.	0|0	0|0	1|1	1|1	1|0	0|0	1|1	0|0	./.	0|0	0|0	./.	1|1	0|0	0|0	0|0	1|0	./.	1|1	./.	0|0	0|0	0|0	0|0	./.	1|1	./.	1|1	0|0	./.
21947	61	.	A	T	20	PASS	.	GT	0|0	1|1	1|0	0|0	0|0	0|0	0|0	1|0	0|0	1|0	0|0	0|0	0|0	1|0	1|0	0|0	1|0	1|0	0|0	0|0	0|0	0|0	0|0	0|0	0|0	0|0	0|0	0|0	0|0	1|0	0|0	1|0	1|0
21947	84	.	A	G	20	PASS	.	GT	0|0	0|0	0|0	0|0	0|0	0|0	0|0	0|0	0|0	1|0	0|0	0|0	0|0	0|0	0|0	0|0	1|0	1|0	0|0	0|0	0|0	0|0	0|0	0|0	0|0	0|0	0|0	0|0	0|0	1|0	0|0	0|0	1|0
22047	23	.	G	A	20	PASS	.	GT	./.	1|1	0|0	0|0	0|0	0|0	0|0	0|1	0|0	0|0	0|0	0|0	0|0	./.	0|0	0|0	0|0	./.	0|0	0|0	0|0	0|0	./.	0|0	0|0	0|0	./.	0|0	./.	0|0	./.	0|0	0|0
22047	50	.	G	A	20	PASS	.	GT	./.	0|0	0|0	0|0	0|0	0|0	1|1	0|0	0|1	0|0	0|0	0|0	0|0	./.	0|0	0|0	0|0	./.	0|0	0|0	0|0	0|0	./.	0|0	0|0	0|0	./.	0|0	./.	0|1	./.	0|0	0|0
22047	60	.	C	T	20	PASS	.	GT	./.	1|1	0|0	0|0	0|0	1|0	1|1	1|0	1|0	0|0	0|0	0|0	0|0	./.	0|0	0|0	0|0	./.	1|1	0|0	0|0	0|0	./.	0|0	0|0	0|0	./.	0|0	./.	1|0	./.	0|0	0|0
22100	23	.	T	C	20	PASS	.	GT	0|0	0|0	0|0	0|0	0|0	0|1	0|0	0|1	0|0	0|1	0|0	0|1	0|1	0|0	0|0	0|0	0|0	0|0	1|1	0|0	0|1	./.	1|1	0|1	0|0	1|1	0|0	0|0	./.	0|0	0|0	0|0	0|1
22100	28	.	A	T	20	PASS	.	GT	0|0	0|0	0|0	0|0	0|0	0|0	0|0	1|0	0|0	0|0	0|0	0|0	1|0	0|0	0|0	0|0	0|0	0|0	1|1	0|0	1|0	./.	0|0	0|0	0|0	0|0	0|0	0|0	./.	0|0	0|0	0|0	0|0
22325	15	.	G	A	20	PASS	.	GT	1|1	./.	0|0	0|0	0|0	0|0	0|0	0|0	0|0	./.	./.	0|0	1|1	0|0	0|0	0|0	./.	0|0	./.	1|1	0|0	1|1	0|0	./.	0|0	0|0	1|1	0|0	0|0	./.	0|0	0|0	0|0
22325	71	.	G	A	20	PASS	.	GT	0|0	./.	0|0	1|1	0|0	0|0	0|0	0|0	1|1	./.	./.	0|0	0|0	0|0	0|0	0|0	./.	0|0	./.	0|0	0|0	0|0	0|0	./.	0|0	0|0	0|0	0|0	1|1	./.	0|0	0|0	0|0
22795	88	.	A	G	20	PASS	.	GT	1|1	1|1	0|0	0|0	1|0	1|1	./.	./.	1|1	0|0	./.	0|0	0|0	0|0	0|0	0|0	0|0	./.	1|0	0|0	0|0	0|0	0|0	1|1	./.	0|0	0|0	1|0	1|0	./.	./.	1|0	1|0
22815	80	.	C	T	20	PASS	.	GT	1|1	0|0	1|0	0|0	1|0	1|0	0|0	1|0	1|0	0|0	./.	0|0	./.	1|1	./.	0|0	0|0	0|0	0|0	0|0	0|0	./.	0|0	0|0	1|1	0|0	0|0	1|0	0|0	./.	0|0	./.	0|0
22879	21	.	T	C	20	PASS	.	GT	0|0	./.	0|0	0|0	0|0	0|1	0|0	0|0	0|0	0|0	0|1	0|0	0|1	0|0	0|0	0|0	0|0	0|0	0|1	0|0	0|1	0|0	./.	0|1	0|0	0|0	0|0	0|0	0|0	0|0	0|0	0|0	0|0
22879	31	.	C	T	20	PASS	.	GT	1|0	./.	0|0	1|0	0|0	1|0	1|0	1|0	1|0	0|0	0|0	0|0	0|0	1|0	1|0	0|0	1|0	0|0	0|0	0|0	1|0	0|0	./.	0|0	0|0	1|0	0|0	0|0	1|0	0|0	0|0	1|0	0|0
22879	34	.	G	A	20	PASS	.	GT	0|1	./.	0|0	0|1	0|0	0|0	0|1	0|1	0|1	0|0	0|0	0|0	0|0	0|1	0|1	0|0	0|1	0|0	0|0	0|0	0|1	0|0	./.	0|0	0|0	0|1	0|0	0|0	0|1	0|0	0|0	0|1	0|0
22879	47	.	T	A	20	PASS	.	GT	0|0	./.	0|0	0|1	0|1	0|0	0|1	0|0	0|0	1|1	0|0	0|0	0|0	0|0	0|0	0|1	0|0	0|0	0|1	0|0	0|0	0|0	./.	0|0	0|0	0|0	0|0	0|0	0|0	0|0	0|0	0|0	0|0
22879	85	.	G	T	20	PASS	.	GT	0|1	./.	0|1	0|0	0|0	0|0	0|0	0|0	0|1	0|0	0|0	0|0	0|1	0|1	0|1	0|0	0|0	0|0	0|0	0|1	0|0	1|1	./.	0|0	0|1	0|1	0|1	0|1	0|0	0|0	0|1	0|1	0|0
22969	39	.	C	T	20	PASS	.	GT	./.	./.	0|0	0|0	0|0	0|0	0|0	1|0	1|0	0|0	0|0	0|0	0|0	0|0	0|0	0|0	0|0	./.	0|0	0|0	0|0	0|0	0|0	0|0	0|0	0|0	./.	0|0	0|0	0|0	0|0	0|0	1|0
22969	63	.	C	T	20	PASS	.	GT	./.	./.	0|0	0|0	1|0	1|0	0|0	0|0	0|0	0|0	0|0	1|0	0|0	0|0	1|0	0|0	0|0	./.	0|0	0|0	0|0	1|0	0|0	1|0	0|0	1|0	./.	1|0	0|0	0|0	1|0	0|0	0|0
22969	88	.	T	C	20	PASS	.	GT	./.	./.	0|1	0|0	0|1	0|1	0|1	0|0	0|1	0|0	0|0	0|0	./.	0|1	0|0	0|0	0|0	./.	1|1	0|0	1|1	0|0	0|0	0|1	0|1	0|1	./.	0|0	0|0	0|0	0|0	0|0	0|0
23041	36	.	G	A	20	PASS	.	GT	0|0	0|0	0|0	0|0	0|0	./.	0|0	0|0	0|0	0|0	0|0	./.	0|0	0|0	0|0	1|1	0|0	0|0	0|0	1|1	0|0	./.	0|0	./.	0|0	0|0	./.	0|0	./.	0|0	0|0	./.	./.
23056	51	.	C	A	20	PASS	.	GT	./.	./.	0|0	0|0	0|0	0|0	0|0	0|0	0|0	0|0	0|0	0|0	1|1	0|0	0|0	0|0	./.	0|0	0|0	0|0	1|1	0|0	0|1	./.	0|1	0|0	0|0	./.	./.	0|0	0|0	0|1	0|0
23095	83	.	T	C	20	PASS	.	GT	0|0	0|0	0|0	./.	0|0	0|0	0|0	./.	0|0	0|0	./.	./.	0|0	./.	0|0	0|1	0|1	0|0	0|0	0|0	0|0	0|0	./.	0|0	0|0	./.	0|0	0|1	0|0	0|0	0|0	0|0	0|0
23136	66	.	T	A	20	PASS	.	GT	0|0	0|1	1|1	0|0	0|0	0|1	0|0	1|1	./.	0|0	1|1	./.	./.	0|0	1|1	0|1	1|1	./.	./.	0|1	1|1	1|1	0|0	./.	0|0	0|1	0|0	1|1	./.	./.	1|1	1|1	0|0
23136	70	.	T	A	20	PASS	.	GT	0|0	0|0	0|0	0|0	0|0	0|0	0|0	0|0	./.	0|0	1|1	./.	./.	0|0	0|0	0|0	0|0	./.	./.	0|0	0|0	0|1	0|0	./.	0|0	0|0	0|0	0|0	./.	./.	0|0	0|1	0|0
23155	23	.	A	T	20	PASS	.	GT	./.	0|0	0|0	0|0	0|0	0|0	1|1	0|0	0|0	1|0	./.	1|1	0|0	0|0	1|1	1|0	0|0	0|0	./.	0|0	1|0	0|0	./.	0|0	0|0	0|0	0|0	0|0	0|0	./.	0|0	0|0	0|0
23155	79	.	G	A	20	PASS	.	GT	./.	0|0	0|0	0|0	0|0	0|0	0|0	0|0	0|0	0|0	./.	0|0	1|1	0|0	0|0	0|0	0|0	0|0	./.	0|0	0|0	0|0	./.	0|0	0|0	0|0	1|1	0|1	0|0	./.	0|0	1|1	1|1
23155	83	.	G	T	20	PASS	.	GT	./.	0|0	0|0	0|0	1|1	0|0	0|0	0|0	0|0	0|0	./.	0|0	1|1	0|0	0|0	0|0	0|0	0|0	./.	0|0	0|0	0|0	./.	0|0	1|1	0|0	1|1	0|1	0|0	./.	0|0	1|1	1|1
23255	18	.	C	G	20	PASS	.	GT	1|0	0|0	0|0	0|0	0|0	0|0	0|0	1|1	./.	./.	1|1	0|0	./.	1|1	0|0	./.	1|0	./.	0|0	0|0	0|0	1|1	0|0	0|0	0|0	0|0	0|0	0|0	0|0	./.	./.	1|0	1|0
23336	39	.	C	G	20	PASS	.	GT	1|1	0|0	0|0	1|0	1|0	1|1	0|0	./.	0|0	./.	./.	0|0	1|1	1|1	0|0	0|0	0|0	./.	./.	./.	0|0	./.	1|0	0|0	./.	0|0	0|0	0|0	1|1	0|0	0|0	0|0	0|0
23339	7	.	C	A	20	PASS	.	GT	./.	./.	0|0	0|0	./.	0|0	0|0	0|0	0|0	0|0	0|0	0|0	0|0	./.	0|0	0|0	0|0	0|0	0|1	0|0	./.	0|0	0|0	./.	0|0	0|0	0|0	0|0	1|1	0|0	0|0	0|0	./.
23339	48	.	T	A	20	PASS	.	GT	./.	./.	0|0	0|0	./.	0|0	0|0	0|1	0|0	0|1	0|0	0|0	0|0	./.	0|0	0|1	0|1	0|0	0|0	0|1	./.	0|1	0|0	./.	0|0	0|1	0|0	0|1	0|0	0|0	0|0	0|0	./.
23339	81	.	T	C	20	PASS	.	GT	./.	./.	0|0	1|1	./.	0|1	0|0	0|1	0|0	0|1	0|1	0|0	0|0	./.	1|1	1|1	0|1	1|1	0|1	0|1	./.	0|1	0|0	./.	0|0	0|1	0|0	0|1	1|1	0|0	0|0	1|1	./.
23397	2	.	T	A	20	PASS	.	GT	0|0	./.	0|0	0|1	0|0	0|1	0|0	0|0	0|0	0|0	0|0	0|0	0|0	0|0	0|0	0|0	0|0	0|0	./.	0|0	0|0	0|0	0|0	./.	0|0	./.	./.	0|0	0|0	0|0	0|1	0|0	0|0
23397	33	.	A	T	20	PASS	.	GT	0|0	./.	0|0	0|0	0|0	0|0	1|0	0|0	0|0	0|0	1|0	0|0	0|0	0|0	1|0	0|0	0|0	0|0	./.	0|0	0|0	1|0	1|0	./.	1|1	./.	./.	0|0	0|0	0|0	0|0	0|0	0|0
23397	40	.	A	T	20	PASS	.	GT	0|0	./.	0|0	0|0	0|0	0|0	0|0	0|0	0|0	0|0	0|0	0|0	0|0	0|0	0|0	0|0	1|1	0|0	./.	0|0	0|0	0|0	0|0	./.	0|0	./.	./.	0|0	0|0	0|0	0|0	1|0	0|0
23410	6	.	T	A	20	PASS	.	GT	0|0	0|0	0|0	./.	0|0	0|0	0|0	0|0	0|0	0|0	0|0	0|0	0|0	0|0	0|0	0|1	0|0	0|0	0|0	0|0	0|0	0|0	0|0	0|0	0|1	0|0	0|1	0|0	0|0	./.	0|0	0|1	./.
23410	29	.	C	A	20	PASS	.	GT	0|0	0|0	0|0	./.	0|0	0|0	0|0	0|0	0|0	0|0	0|0	0|0	1|1	0|0	0|0	0|1	0|0	0|0	0|0	0|0	0|0	0|0	0|0	0|0	0|1	0|0	0|1	0|0	0|0	./.	0|0	0|1	./.
23481	61	.	G	T	20	PASS	.	GT	0|1	0|1	0|1	./.	0|0	0|1	0|1	0|0	0|0	0|1	./.	1|1	0|0	0|1	0|1	0|1	0|1	0|1	0|0	0|1	1|1	0|1	0|0	1|1	./.	0|1	0|1	0|0	0|0	./.	./.	0|1	0|0
23577	2	.	C	A	20	PASS	.	GT	./.	0|0	0|0	./.	1|1	0|1	1|1	0|1	0|0	./.	./.	1|1	1|1	1|1	0|0	./.	./.	0|0	0|1	0|0	./.	0|1	1|1	0|0	0|1	0|0	1|1	0|1	./.	0|0	1|1	0|0	1|1
23577	46	.	C	A	20	PASS	.	GT	./.	1|1	1|1	0|0	0|0	0|0	0|0	0|0	0|0	./.	./.	0|0	0|0	0|0	0|0	./.	./.	1|1	0|0	1|1	./.	0|0	0|0	0|0	0|0	0|0	0|0	0|0	./.	0|0	0|0	0|0	0|0
23772	67	.	A	T	20	PASS	.	GT	0|0	1|1	0|0	./.	0|0	0|0	0|0	./.	0|0	0|0	0|0	0|0	0|0	0|0	0|0	0|0	0|0	0|0	0|0	0|0	0|0	0|0	0|0	0|0	1|1	0|0	0|0	0|0	./.	0|0	0|0	0|0	1|1
23889	5	.	T	C	20	PASS	.	GT	1|1	0|1	./.	./.	0|0	0|0	./.	0|0	0|0	0|1	0|1	0|1	1|1	./.	1|1	0|0	0|1	0|1	0|1	./.	1|1	./.	0|0	0|1	1|1	0|1	./.	0|0	1|1	./.	0|1	0|0	0|0
23889	45	.	C	T	20	PASS	.	GT	0|0	0|0	./.	./.	0|0	0|0	./.	1|1	0|0	0|0	0|0	0|0	0|0	./.	0|0	1|1	0|0	0|0	0|0	./.	0|0	./.	1|0	0|0	0|0	0|0	./.	0|0	0|0	./.	0|0	0|0	0|0
23912	34	.	G	A	20	PASS	.	GT	./.	0|1	0|0	0|0	0|1	0|1	0|0	./.	./.	0|0	0|1	0|0	0|0	0|0	0|0	./.	0|0	0|0	0|0	0|1	./.	0|0	0|1	1|1	0|0	./.	0|0	0|0	0|0	./.	0|0	0|0	1|1
23912	78	.	C	A	20	PASS	.	GT	./.	0|0	0|0	0|0	0|0	0|0	0|0	./.	./.	0|1	0|0	0|0	0|0	0|0	0|0	./.	0|0	0|0	0|0	0|0	./.	0|0	0|0	0|0	0|0	./.	0|0	1|1	0|0	./.	0|0	0|0	0|0
24031	8	.	A	G	20	PASS	.	GT	./.	0|0	0|0	./.	0|0	0|0	0|0	1|1	0|0	./.	0|0	1|1	0|0	1|1	1|0	0|0	1|1	0|0	0|0	0|0	0|0	0|0	0|0	./.	1|1	./.	0|0	./.	0|0	./.	1|1	0|0	./.
24031	66	.	T	C	20	PASS	.	GT	./.	0|0	0|0	./.	0|0	0|0	0|0	1|1	0|0	./.	0|0	0|0	0|0	0|0	0|0	0|0	0|0	0|0	0|0	0|0	0|0	0|0	0|0	./.	1|1	./.	0|0	./.	0|0	./.	0|0	0|0	./.
24031	81	.	G	T	20	PASS	.	GT	./.	0|0	0|0	./.	0|0	0|1	0|0	0|0	0|0	./.	0|0	0|0	0|0	0|0	0|0	0|0	0|0	0|0	0|0	0|0	0|0	0|0	0|0	./.	0|0	./.	0|0	./.	0|0	./.	0|0	1|1	./.
24076	38	.	C	T	20	PASS	.	GT	1|0	./.	1|0	0|0	0|0	./.	0|0	./.	1|0	0|0	0|0	1|0	./.	0|0	0|0	0|0	0|0	1|0	./.	1|0	0|0	1|0	0|0	0|0	0|0	1|1	1|0	./.	0|0	./.	1|0	1|0	0|0
24076	64	.	C	T	20	PASS	.	GT	0|0	./.	1|0	0|0	0|0	./.	0|0	./.	1|0	0|0	0|0	1|0	./.	0|0	0|0	0|0	0|0	1|0	./.	1|0	0|0	0|0	0|0	0|0	0|0	1|1	1|0	./.	0|0	./.	1|0	1|0	0|0
24155	20	.	A	G	20	PASS	.	GT	0|0	0|0	0|0	0|0	0|0	0|0	./.	0|0	0|0	./.	0|0	0|0	./.	0|0	0|0	0|0	1|0	0|0	1|0	./.	0|0	0|0	0|0	0|0	0|0	./.	0|0	0|0	1|1	./.	1|1	0|0	0|0
24275	3	.	T	C	20	PASS	.	GT	0|0	0|0	0|0	0|1	0|0	0|0	./.	0|0	./.	0|0	0|0	0|0	0|0	1|1	./.	0|0	./.	0|0	0|0	./.	./.	0|0	0|0	1|1	0|0	0|0	0|0	0|0	./.	1|1	./.	0|0	0|0
24329	5	.	T	C	20	PASS	.	GT	1|1	./.	0|1	1|1	0|0	0|0	0|0	0|1	1|1	1|1	1|1	./.	./.	0|0	0|0	0|1	0|0	1|1	0|0	0|0	0|0	./.	1|1	0|0	0|0	1|1	1|1	1|1	0|0	0|0	0|0	./.	0|0
24329	35	.	C	T	20	PASS	.	GT	1|1	./.	1|0	0|0	0|0	0|0	0|0	1|0	1|1	0|0	0|0	./.	./.	0|0	0|0	1|0	0|0	1|1	0|0	0|0	0|0	./.	1|1	1|0	0|0	1|1	1|1	0|0	0|0	0|0	0|0	./.	0|0
24329	80	.	A	T	20	PASS	.	GT	0|0	./.	0|0	0|0	0|0	0|0	1|0	0|0	0|0	0|0	0|0	./.	./.	0|0	0|0	0|0	0|0	0|0	0|0	0|0	0|0	./.	0|0	0|0	0|0	0|0	0|0	1|1	0|0	0|0	0|0	./.	0|0
24590	1	.	C	G	20	PASS	.	GT	0|0	./.	0|0	1|0	1|0	1|0	0|0	0|0	0|0	1|1	0|0	0|0	0|0	0|0	1|0	0|0	./.	1|0	0|0	1|1	./.	0|0	./.	1|1	0|0	1|0	1|1	0|0	./.	0|0	1|1	1|0	0|0
24590	20	.	G	A	20	PASS	.	GT	0|0	./.	1|1	0|0	0|0	0|0	1|1	0|0	0|0	0|0	0|0	0|0	0|0	0|0	0|0	0|0	./.	0|0	0|0	0|0	./.	0|0	./.	0|0	0|0	0|0	0|0	0|0	./.	1|1	0|0	0|0	0|0
24668	21	.	T	A	20	PASS	.	GT	0|1	1|1	0|0	1|1	1|1	0|0	0|0	0|1	0|0	0|0	./.	1|1	0|0	./.	0|1	0|1	0|0	0|1	1|1	./.	0|0	0|1	0|1	./.	0|1	0|0	0|0	./.	0|1	0|0	0|0	0|0	0|1
24668	48	.	G	A	20	PASS	.	GT	0|0	0|0	0|0	0|0	0|0	0|0	0|0	0|0	0|0	0|1	./.	0|0	0|0	./.	0|0	0|0	0|0	0|0	0|0	./.	0|1	0|0	0|0	./.	0|0	0|0	0|0	./.	0|0	0|0	0|1	0|0	0|0
24668	63	.	G	C	20	PASS	.	GT	0|1	0|0	0|1	0|0	0|0	0|1	1|1	0|1	0|0	0|1	./.	0|0	1|1	./.	0|0	0|1	0|1	0|0	0|0	./.	0|1	0|0	0|1	./.	0|1	1|1	1|1	./.	0|1	1|1	0|1	1|1	0|1
24738	71	.	T	C	20	PASS	.	GT	./.	./.	0|0	./.	0|1	1|1	0|0	1|1	1|1	0|0	1|1	0|1	./.	1|1	0|0	1|1	0|0	0|0	1|1	0|0	./.	0|0	./.	0|1	0|0	1|1	1|1	./.	1|1	0|0	1|1	0|0	./.
24778	71	.	C	T	20	PASS	.	GT	0|0	0|0	0|0	0|0	0|0	0|0	0|0	0|0	0|0	0|0	./.	0|0	0|0	1|0	0|0	0|0	0|0	0|0	0|0	0|0	./.	0|0	0|0	0|0	1|0	0|0	0|0	1|0	0|0	0|0	1|0	0|0	0|0
24838	30	.	C	T	20	PASS	.	GT	0|0	0|0	0|0	0|0	0|0	0|0	0|0	0|0	0|0	0|0	0|0	0|0	./.	0|0	0|0	1|1	./.	0|0	0|0	0|0	1|0	0|0	0|0	0|0	./.	./.	0|0	0|0	./.	./.	./.	0|0	0|0
24838	75	.	G	A	20	PASS	.	GT	0|0	0|0	0|0	0|1	0|0	0|0	0|1	0|0	0|0	0|0	0|0	0|0	./.	0|0	0|0	0|0	./.	0|0	0|0	0|0	0|0	1|1	0|0	0|0	./.	./.	0|0	0|0	./.	./.	./.	0|0	0|0
24852	28	.	A	T	20	PASS	.	GT	0|0	0|0	0|0	./.	./.	0|0	0|0	./.	0|0	0|0	0|0	0|0	0|0	0|0	1|1	0|0	0|0	./.	0|0	0|0	./.	./.	0|0	0|0	1|1	0|0	./.	0|0	0|0	0|0	0|0	0|0	./.
24852	62	.	T	G	20	PASS	.	GT	0|0	1|0	0|0	./.	./.	1|1	1|0	./.	1|1	0|0	0|0	0|0	0|0	1|1	0|0	1|0	1|1	./.	0|0	0|0	./.	./.	1|0	0|0	1|1	0|0	./.	1|1	0|0	0|0	0|0	0|0	./.
24909	60	.	T	G	20	PASS	.	GT	0|0	./.	0|0	0|0	0|0	0|0	0|0	0|0	0|0	1|0	./.	1|1	./.	./.	0|0	0|0	./.	0|0	0|0	0|0	0|0	./.	0|0	0|0	0|0	./.	0|0	0|0	0|0	0|0	0|0	./.	0|0
24909	76	.	C	T	20	PASS	.	GT	0|0	./.	0|0	1|0	1|0	1|0	0|0	1|1	0|0	0|0	./.	0|0	./.	./.	1|0	1|0	./.	0|0	1|0	0|0	0|0	./.	0|0	1|0	0|0	./.	1|0	0|0	0|0	1|0	0|0	./.	1|0
25027	11	.	A	T	20	PASS	.	GT	./.	0|0	./.	0|0	0|0	1|0	0|0	0|0	0|0	1|0	1|0	./.	0|0	0|0	0|0	0|0	0|0	0|0	0|0	0|0	0|0	0|0	0|0	1|0	0|0	./.	1|1	0|0	0|0	0|0	0|0	0|0	0|0
25027	36	.	A	G	20	PASS	.	GT	./.	0|0	./.	0|0	0|0	1|0	1|0	1|0	0|0	1|0	1|0	./.	1|1	1|1	1|1	1|0	1|0	0|0	1|0	1|0	0|0	1|1	0|0	1|0	1|1	./.	1|1	0|0	1|1	0|0	1|1	1|1	1|0
25027	82	.	T	A	20	PASS	.	GT	./.	0|0	./.	0|0	0|0	0|0	0|1	0|1	0|0	0|0	0|0	./.	0|0	0|0	0|1	0|0	0|0	0|0	0|1	0|0	0|0	0|0	0|0	0|0	0|0	./.	0|0	0|0	0|0	0|0	0|0	0|0	0|0
25708	4	.	T	C	20	PASS	.	GT	./.	0|1	0|1	0|0	0|1	0|1	0|1	0|0	./.	0|1	./.	0|1	0|0	./.	0|1	0|0	0|1	0|1	0|1	0|0	0|1	0|1	0|1	0|1	./.	0|1	0|1	0|1	0|0	0|0	0|0	0|1	0|1
25708	9	.	G	T	20	PASS	.	GT	./.	0|1	0|0	1|1	0|0	0|1	0|1	0|1	./.	0|1	./.	0|0	0|1	./.	0|1	0|1	0|1	0|1	0|0	0|1	0|1	./.	0|1	0|1	./.	0|1	0|0	0|1	0|0	0|1	1|1	0|1	0|0
25714	19	.	A	G	20	PASS	.	GT	./.	0|0	0|0	0|0	1|1	0|0	0|0	0|0	1|0	0|0	0|0	./.	0|0	./.	1|0	0|0	0|0	./.	0|0	0|0	0|0	0|0	0|0	1|1	0|0	0|0	./.	0|0	0|0	./.	1|0	0|0	0|0
25714	71	.	C	T	20	PASS	.	GT	./.	0|0	0|0	0|0	0|0	0|0	0|0	0|0	0|0	0|0	0|0	./.	0|0	./.	0|0	0|0	0|0	./.	1|0	0|0	0|0	0|0	1|1	0|0	0|0	0|0	./.	0|0	0|0	./.	0|0	1|0	0|0
26101	68	.	G	T	20	PASS	.	GT	0|0	./.	0|1	0|0	0|0	0|1	0|0	0|0	0|0	0|0	0|0	0|0	0|1	0|0	0|0	0|0	0|0	0|1	0|0	0|0	0|0	0|0	0|0	0|0	0|0	0|0	0|1	0|1	./.	0|0	0|0	0|0	0|0
26165	15	.	G	A	20	PASS	.	GT	0|0	0|0	./.	1|1	0|0	./.	0|0	0|0	1|1	0|0	0|0	0|0	./.	0|0	./.	0|0	0|0	0|0	0|0	0|0	./.	./.	0|0	0|0	1|1	0|0	0|0	0|0	./.	./.	0|0	0|0	0|0
26165	45	.	G	T	20	PASS	.	GT	0|0	0|0	./.	0|0	0|0	./.	0|0	0|1	0|0	1|1	0|0	0|0	./.	0|0	./.	0|0	0|0	1|1	0|0	0|0	./.	./.	0|0	0|0	0|0	0|1	0|0	0|0	./.	./.	0|0	0|0	0|0
26165	52	.	G	A	20	PASS	.	GT	0|0	0|0	./.	0|0	0|0	./.	0|0	0|0	1|1	0|0	0|0	0|0	./.	0|0	./.	0|0	0|0	0|0	0|0	0|0	./.	./.	0|0	0|0	1|1	0|0	0|0	0|0	./.	./.	0|0	0|0	0|0
26179	21	.	T	G	20	PASS	.	GT	0|0	0|0	0|0	0|0	0|0	0|0	./.	0|0	0|0	./.	0|0	0|0	0|0	./.	1|0	0|0	./.	./.	0|0	0|0	./.	0|0	0|0	./.	0|0	1|0	0|0	0|0	0|0	0|0	0|0	1|0	0|0
26179	60	.	G	A	20	PASS	.	GT	0|0	0|0	0|1	0|0	0|0	0|0	./.	0|0	0|0	./.	0|0	0|1	0|0	./.	0|0	0|0	./.	./.	0|0	0|0	./.	0|0	0|0	./.	0|0	0|0	0|0	0|0	0|1	0|1	0|0	0|0	0|0
26179	78	.	A	T	20	PASS	.	GT	0|0	0|0	0|0	0|0	0|0	1|0	./.	0|0	0|0	./.	0|0	1|0	0|0	./.	0|0	./.	./.	./.	0|0	0|0	./.	1|0	0|0	./.	0|0	0|0	1|0	0|0	0|0	0|0	0|0	0|0	0|0
26179	91	.	G	A	20	PASS	.	GT	1|1	0|1	0|1	./.	0|1	0|1	./.	1|1	0|0	./.	0|1	0|1	0|0	./.	0|0	0|0	./.	./.	1|1	0|1	./.	0|1	0|1	./.	1|1	0|1	0|1	0|1	0|0	0|1	0|1	0|0	0|0
26190	78	.	C	T	20	PASS	.	GT	0|0	./.	0|0	0|0	./.	./.	1|0	0|0	0|0	1|1	./.	0|0	./.	./.	0|0	0|0	1|1	0|0	1|0	1|1	0|0	0|0	1|0	1|0	0|0	0|0	0|0	1|1	0|0	./.	./.	0|0	1|1
26307	20	.	C	T	20	PASS	.	GT	1|1	0|0	0|0	0|0	0|0	0|0	./.	1|0	0|0	0|0	0|0	./.	./.	0|0	./.	0|0	0|0	0|0	./.	0|0	./.	0|0	0|0	0|0	0|0	0|0	0|0	0|0	0|0	0|0	0|0	0|0	0|0
26656	20	.	T	C	20	PASS	.	GT	0|0	./.	./.	0|0	0|0	0|0	0|0	0|0	./.	0|0	0|1	./.	0|0	0|0	0|0	0|0	0|0	0|0	0|1	./.	./.	0|0	./.	0|0	./.	0|0	0|0	0|0	0|0	0|0	0|0	0|0	0|1
26752	6	.	C	A	20	PASS	.	GT	0|1	0|1	0|1	1|1	0|1	0|0	0|0	0|1	0|1	./.	0|0	./.	0|1	./.	0|1	0|1	0|0	0|1	0|1	1|1	./.	0|0	./.	0|1	./.	0|1	./.	0|0	0|1	1|1	0|1	1|1	./.
26752	47	.	G	C	20	PASS	.	GT	0|0	0|0	0|1	0|0	0|0	0|0	0|0	0|0	0|1	0|0	0|0	./.	0|0	./.	0|0	0|0	0|0	0|0	0|0	0|0	./.	0|0	./.	0|0	./.	0|0	./.	0|0	0|1	0|0	0|0	0|0	./.
26840	88	.	C	T	20	PASS	.	GT	0|0	0|0	1|1	./.	0|0	0|0	0|0	1|0	0|0	./.	0|0	./.	0|0	0|0	./.	0|0	./.	1|0	0|0	1|0	1|0	0|0	0|0	0|0	0|0	0|0	./.	./.	0|0	0|0	0|0	0|0	0|0
27059	46	.	T	G	20	PASS	.	GT	0|0	0|0	0|0	0|0	0|0	0|0	0|0	0|0	0|0	0|0	0|0	0|0	0|0	0|0	0|0	0|0	0|0	0|0	1|0	1|0	0|0	0|0	./.	0|0	1|0	0|0	0|0	0|0	./.	./.	0|0	0|0	0|0
27059	59	.	C	T	20	PASS	.	GT	1|0	1|0	0|0	0|0	1|0	0|0	0|0	1|0	0|0	1|0	0|0	0|0	0|0	0|0	1|0	0|0	./.	0|0	1|0	1|0	1|0	0|0	./.	0|0	1|1	1|0	1|1	1|0	./.	./.	1|0	1|0	0|0
27421	1	.	T	C	20	PASS	.	GT	0|0	./.	0|0	0|1	1|1	./.	0|1	0|0	0|0	0|0	0|0	0|0	1|1	1|1	0|0	./.	0|0	1|1	./.	0|0	0|1	1|1	0|1	1|1	0|0	0|0	./.	0|0	1|1	./.	./.	0|1	0|1
27421	54	.	A	G	20	PASS	.	GT	0|0	./.	0|0	0|0	0|0	./.	0|0	0|0	0|0	0|0	0|0	0|0	0|0	1|1	0|0	./.	0|0	0|0	./.	0|0	0|0	1|1	0|0	0|0	0|0	0|0	./.	0|0	0|0	./.	./.	0|0	0|0
27695	23	.	T	G	20	PASS	.	GT	0|0	1|1	0|0	1|1	0|0	0|0	0|0	0|0	0|0	1|0	1|1	0|0	0|0	0|0	0|0	0|0	0|0	0|0	0|0	1|0	1|1	0|0	1|0	0|0	0|0	0|0	0|0	1|0	./.	0|0	./.	1|0	0|0
27772	9	.	A	T	20	PASS	.	GT	1|1	0|0	1|0	0|0	1|0	1|0	1|1	1|0	1|0	1|0	1|0	1|1	0|0	1|1	0|0	1|0	1|0	1|0	0|0	./.	0|0	0|0	./.	1|1	1|0	1|0	0|0	1|1	0|0	1|0	0|0	./.	1|0
27772	22	.	T	G	20	PASS	.	GT	0|0	0|0	0|0	0|0	0|0	1|0	1|0	1|0	1|0	0|0	1|0	0|0	0|0	1|0	0|0	0|0	1|0	0|0	0|0	./.	0|0	0|0	./.	0|0	1|0	./.	0|0	1|1	0|0	0|0	0|0	./.	1|0
27816	78	.	G	A	20	PASS	.	GT	0|1	./.	0|0	./.	0|0	0|0	0|1	0|0	0|0	0|1	0|0	1|1	0|0	0|1	0|1	0|0	0|0	0|0	0|0	0|0	0|0	0|1	0|0	0|1	0|0	0|0	0|0	0|0	0|0	0|0	1|1	0|0	0|0
27816	86	.	A	G	20	PASS	.	GT	1|0	./.	./.	./.	./.	1|1	1|0	1|0	1|0	0|0	1|0	0|0	1|0	0|0	1|0	1|1	1|0	1|1	1|0	1|0	1|1	1|0	1|1	1|0	1|0	0|0	0|0	./.	1|0	0|0	0|0	0|0	./.
27949	20	.	T	C	20	PASS	.	GT	0|0	0|0	0|1	0|1	./.	./.	1|1	./.	0|1	0|1	1|1	1|1	1|1	./.	./.	0|0	0|0	1|1	0|0	1|1	0|0	1|1	0|0	1|1	1|1	0|0	./.	0|0	1|1	./.	1|1	0|0	0|0
27949	65	.	G	A	20	PASS	.	GT	0|0	1|1	0|1	0|1	./.	./.	0|0	./.	0|1	0|1	1|1	1|1	0|1	./.	./.	0|0	0|0	0|1	0|0	1|1	0|0	0|1	0|0	1|1	0|0	0|0	./.	0|1	1|1	./.	1|1	0|0	0|0
27949	80	.	A	C	20	PASS	.	GT	0|0	1|1	1|0	1|0	./.	./.	1|1	./.	1|1	1|0	0|0	1|1	1|1	./.	./.	1|1	0|0	0|0	0|0	1|1	0|0	1|0	0|0	1|1	0|0	0|0	./.	1|0	1|1	./.	1|1	0|0	0|0
27949	86	.	C	T	20	PASS	.	GT	0|0	1|1	0|0	0|0	./.	./.	1|1	./.	1|0	1|0	0|0	1|1	1|0	./.	./.	1|1	0|0	0|0	0|0	1|1	0|0	0|0	0|0	1|1	0|0	0|0	./.	0|0	1|1	./.	1|1	0|0	0|0
28335	27	.	C	T	20	PASS	.	GT	1|0	./.	0|0	0|0	1|1	0|0	1|0	./.	1|0	1|0	1|1	0|0	0|0	1|0	0|0	0|0	0|0	1|0	0|0	1|1	1|0	0|0	1|1	0|0	1|1	0|0	1|0	1|0	./.	./.	0|0	0|0	1|0
28335	36	.	C	T	20	PASS	.	GT	0|0	./.	0|0	0|0	1|1	0|0	1|0	./.	0|0	0|0	1|1	0|0	0|0	0|0	0|0	0|0	0|0	0|0	0|0	0|0	0|0	0|0	1|0	0|0	1|0	0|0	0|0	0|0	./.	./.	0|0	0|0	0|0
28335	77	.	C	T	20	PASS	.	GT	0|0	./.	0|0	0|0	0|0	0|0	0|0	./.	0|0	1|0	0|0	0|0	0|0	1|0	0|0	0|0	0|0	1|0	0|0	1|1	0|0	0|0	0|0	0|0	1|0	0|0	1|0	1|0	./.	./.	0|0	0|0	0|0
28400	70	.	G	A	20	PASS	.	GT	0|0	0|0	./.	0|0	0|0	0|0	0|0	0|0	./.	0|0	./.	1|1	0|0	0|0	0|0	0|0	0|0	0|0	0|0	./.	./.	0|0	0|0	./.	0|0	0|0	0|0	0|0	./.	./.	0|0	0|0	0|1
28400	86	.	C	A	20	PASS	.	GT	0|0	0|0	./.	0|0	0|0	0|0	0|1	0|0	./.	0|0	./.	0|0	0|0	0|1	0|0	0|0	0|0	0|0	0|0	./.	./.	0|0	0|0	./.	0|0	1|1	0|0	0|0	./.	./.	1|1	0|0	0|0
28428	74	.	G	C	20	PASS	.	GT	./.	./.	0|0	0|1	0|1	0|0	0|0	0|0	0|0	0|0	0|0	0|1	0|0	./.	0|0	0|0	./.	./.	0|0	0|1	0|0	./.	0|1	0|0	0|1	0|0	./.	./.	0|0	0|0	0|0	0|0	0|0
28723	52	.	G	T	20	PASS	.	GT	0|0	0|0	0|1	./.	0|0	0|1	0|0	0|0	0|0	0|0	./.	0|0	0|0	./.	0|0	./.	0|0	0|0	./.	0|1	0|0	0|0	0|0	0|0	0|0	0|1	0|1	0|0	0|0	./.	0|1	0|0	./.
28723	69	.	C	T	20	PASS	.	GT	0|0	0|0	0|0	./.	0|0	0|0	0|0	0|0	0|0	0|0	./.	0|0	1|1	./.	0|0	./.	0|0	1|0	./.	0|0	0|0	0|0	0|0	0|0	0|0	0|0	0|0	0|0	1|0	./.	1|0	0|0	./.
28970	4	.	C	T	20	PASS	.	GT	0|0	1|0	0|0	./.	0|0	0|0	0|0	1|0	1|1	1|0	1|1	1|1	0|0	0|0	1|0	1|0	0|0	./.	1|0	1|0	0|0	1|0	1|0	0|0	1|1	1|0	./.	1|0	0|0	./.	1|0	./.	1|0
28970	12	.	C	T	20	PASS	.	GT	1|0	1|0	0|0	./.	0|0	1|0	1|0	0|0	0|0	1|0	0|0	0|0	0|0	0|0	1|0	1|0	0|0	./.	0|0	./.	1|0	0|0	0|0	0|0	0|0	1|0	./.	1|0	1|1	./.	0|0	0|0	0|0
28970	45	.	G	T	20	PASS	.	GT	0|1	0|1	0|1	./.	0|1	0|0	0|1	0|1	0|0	0|1	0|0	0|0	0|0	1|1	0|1	0|0	0|1	./.	0|1	0|1	0|1	1|1	0|0	1|1	0|0	0|1	./.	0|1	0|0	./.	0|1	./.	0|1
28970	78	.	C	T	20	PASS	.	GT	0|0	1|0	0|0	./.	0|0	0|0	0|0	0|0	0|0	1|0	0|0	0|0	0|0	1|0	1|0	0|0	1|0	./.	0|0	0|0	1|0	0|0	0|0	0|0	0|0	1|0	./.	0|0	0|0	./.	0|0	0|0	0|0
29050	29	.	T	C	20	PASS	.	GT	0|0	0|0	0|0	0|0	./.	0|0	0|0	0|1	0|1	0|0	0|0	0|1	0|0	0|1	0|1	0|1	0|1	0|0	0|1	1|1	0|0	0|0	0|0	0|0	0|0	0|0	0|1	0|1	0|0	./.	0|0	0|0	0|1
29050	59	.	A	G	20	PASS	.	GT	0|0	0|0	0|0	0|0	./.	0|0	0|0	0|0	1|0	0|0	1|0	1|0	0|0	0|0	0|0	./.	1|0	0|0	0|0	0|0	0|0	0|0	0|0	0|0	0|0	0|0	0|0	0|0	0|0	./.	0|0	0|0	0|0
29293	75	.	C	A	20	PASS	.	GT	0|0	0|0	0|0	0|0	0|0	0|0	0|0	0|0	0|0	0|0	./.	./.	0|0	0|0	0|0	./.	0|0	./.	0|0	0|1	./.	0|0	0|0	./.	./.	0|0	1|1	0|0	0|0	0|0	0|0	./.	0|0
29950	55	.	C	T	20	PASS	.	GT	0|0	0|0	0|0	0|0	1|0	0|0	./.	0|0	0|0	0|0	0|0	0|0	0|0	0|0	0|0	0|0	0|0	0|0	0|0	0|0	0|0	0|0	0|0	0|0	1|0	0|0	1|0	0|0	./.	0|0	1|0	0|0	0|0
30168	15	.	T	G	20	PASS	.	GT	0|0	1|0	1|0	0|0	1|0	0|0	0|0	0|0	0|0	./.	0|0	0|0	0|0	1|0	0|0	0|0	./.	0|0	0|0	1|1	./.	0|0	0|0	0|0	1|0	0|0	0|0	1|0	1|0	0|0	0|0	0|0	./.
30435	24	.	T	G	20	PASS	.	GT	0|0	0|0	0|0	0|0	0|0	0|0	0|0	0|0	0|0	0|0	./.	./.	./.	0|0	0|0	0|0	0|0	0|0	./.	./.	0|0	1|1	1|0	0|0	./.	0|0	0|0	0|0	0|0	./.	./.	0|0	0|0
30435	35	.	A	T	20	PASS	.	GT	0|0	0|0	0|0	0|0	0|0	0|0	0|0	0|0	0|0	1|1	./.	./.	./.	0|0	1|1	0|0	0|0	0|0	./.	./.	1|1	1|1	1|0	0|0	./.	1|1	0|0	0|0	0|0	./.	./.	0|0	1|1
30435	52	.	A	T	20	PASS	.	GT	0|0	0|0	0|0	0|0	0|0	0|0	0|0	0|0	0|0	1|1	./.	./.	./.	0|0	1|1	0|0	0|0	0|0	./.	./.	1|1	0|0	0|0	0|0	./.	1|1	0|0	0|0	0|0	./.	./.	0|0	1|1
30491	15	.	T	G	20	PASS	.	GT	0|0	0|0	0|0	0|0	0|0	0|0	0|0	1|0	0|0	0|0	0|0	./.	0|0	0|0	1|1	0|0	0|0	./.	0|0	0|0	./.	./.	./.	0|0	0|0	0|0	0|0	0|0	./.	./.	0|0	0|0	0|0
30578	68	.	T	A	20	PASS	.	GT	0|0	0|0	0|0	0|0	0|0	./.	0|1	0|0	./.	0|0	0|0	0|1	./.	./.	0|0	./.	./.	0|0	0|0	0|0	0|0	0|0	0|0	0|0	0|1	0|0	0|0	0|0	0|0	./.	./.	0|0	0|0
30730	3	.	C	A	20	PASS	.	GT	0|0	0|0	0|0	0|0	0|0	0|0	0|0	0|0	0|0	0|0	0|0	0|0	0|0	0|1	0|0	0|0	./.	0|0	./.	0|0	0|0	0|0	0|0	0|0	0|0	0|0	0|0	0|0	1|1	./.	0|0	0|0	0|0
30730	35	.	T	A	20	PASS	.	GT	0|0	0|0	0|1	0|0	0|0	0|1	0|0	0|1	0|0	0|0	0|0	0|0	0|1	0|1	0|0	1|1	./.	1|1	./.	0|0	0|0	0|1	0|0	0|0	0|0	0|1	0|1	0|0	0|0	./.	0|0	0|0	0|1
30821	40	.	C	T	20	PASS	.	GT	0|0	0|0	0|0	./.	0|0	0|0	0|0	0|0	0|0	0|0	0|0	0|0	0|0	./.	0|0	./.	0|0	0|0	1|1	0|0	1|0	./.	0|0	0|0	0|0	0|0	1|0	1|0	0|0	./.	0|0	0|0	0|0
30821	88	.	T	G	20	PASS	.	GT	0|0	0|0	0|0	./.	0|0	1|0	0|0	0|0	0|0	0|0	0|0	1|0	0|0	./.	0|0	./.	0|0	0|0	0|0	0|0	0|0	./.	0|0	1|0	0|0	0|0	0|0	0|0	0|0	./.	0|0	0|0	0|0
30841	27	.	C	A	20	PASS	.	GT	0|0	0|0	./.	./.	0|0	1|1	0|0	0|0	./.	0|0	0|0	0|0	0|0	0|0	./.	./.	0|1	1|1	0|0	0|0	0|0	0|0	0|0	0|1	./.	0|0	0|0	0|0	0|0	./.	./.	0|0	0|0
30943	40	.	G	A	20	PASS	.	GT	0|0	./.	0|1	0|0	0|0	0|0	0|0	./.	./.	0|0	1|1	./.	0|0	0|0	0|0	0|0	0|0	0|0	0|0	./.	0|0	0|0	./.	0|0	0|0	0|0	0|0	0|0	0|0	./.	0|0	0|0	0|0
30943	90	.	G	T	20	PASS	.	GT	0|0	./.	0|0	0|0	0|0	0|0	0|1	./.	./.	0|0	0|0	./.	0|0	0|0	0|0	0|0	0|0	1|1	0|0	./.	0|0	0|0	./.	0|0	0|0	0|0	0|0	0|0	0|0	./.	0|0	0|0	0|0
31158	49	.	C	A	20	PASS	.	GT	0|1	0|1	./.	./.	0|0	0|1	0|0	0|1	./.	0|0	./.	0|0	1|1	0|1	0|1	0|0	0|0	0|0	0|1	0|0	./.	0|1	0|0	0|1	0|1	./.	./.	0|1	0|0	1|1	./.	0|1	0|0
31166	54	.	T	G	20	PASS	.	GT	0|0	0|0	0|0	./.	0|0	0|0	0|0	0|0	./.	0|0	./.	0|0	0|0	0|0	0|0	0|0	0|0	0|0	0|0	0|0	0|0	0|0	./.	./.	./.	0|0	1|1	0|0	1|1	./.	0|0	0|0	0|0
31166	57	.	C	T	20	PASS	.	GT	1|1	0|0	0|0	./.	1|0	1|0	1|0	1|0	./.	0|0	./.	0|0	1|0	0|0	1|1	0|0	1|0	1|1	1|1	0|0	0|0	1|0	./.	./.	./.	1|1	0|0	0|0	0|0	./.	0|0	1|0	1|1
31469	52	.	T	A	20	PASS	.	GT	0|1	0|0	0|0	0|0	0|0	0|1	0|0	0|0	0|0	0|0	./.	0|1	0|0	0|1	0|0	0|0	0|0	0|0	0|0	./.	0|0	0|0	0|0	./.	1|1	0|0	0|0	./.	./.	0|0	0|0	0|0	0|1
31469	78	.	G	A	20	PASS	.	GT	0|1	0|0	1|1	0|0	0|0	0|0	0|0	0|0	0|0	0|0	./.	0|0	0|0	0|0	0|0	0|0	0|0	0|0	0|0	./.	0|0	0|0	0|0	./.	0|0	0|0	0|0	./.	./.	0|0	0|0	0|0	0|0
31612	30	.	G	A	20	PASS	.	GT	0|0	./.	0|0	0|0	0|0	0|0	./.	0|0	0|0	0|0	0|1	0|0	0|0	./.	1|1	0|0	./.	0|1	0|0	0|1	0|0	0|0	0|1	./.	1|1	0|1	0|1	0|0	0|0	0|0	0|0	0|0	./.
31612	33	.	A	G	20	PASS	.	GT	1|1	./.	0|0	1|1	1|1	0|0	./.	1|0	1|1	0|0	1|0	0|0	1|0	./.	0|0	1|1	./.	1|0	0|0	1|0	0|0	0|0	1|0	./.	0|0	1|0	0|0	1|1	0|0	0|0	1|1	1|1	./.
31612	45	.	C	T	20	PASS	.	GT	0|0	./.	0|0	0|0	0|0	0|0	./.	0|0	0|0	0|0	0|0	0|0	1|0	./.	0|0	1|0	./.	0|0	0|0	0|0	0|0	0|0	0|0	./.	0|0	0|0	0|0	1|1	0|0	0|0	0|0	0|0	./.
31612	58	.	A	C	20	PASS	.	GT	1|1	./.	0|0	1|1	1|0	0|0	./.	0|0	0|0	0|0	0|0	0|0	1|0	./.	0|0	1|0	./.	1|0	0|0	1|0	0|0	0|0	1|0	./.	0|0	1|0	0|0	0|0	0|0	0|0	0|0	0|0	./.
31612	83	.	T	G	20	PASS	.	GT	0|0	./.	0|0	0|0	1|0	0|0	./.	0|0	1|1	0|0	0|0	0|0	0|0	./.	0|0	0|0	./.	0|0	0|0	0|0	0|0	0|0	0|0	./.	0|0	0|0	0|0	0|0	0|0	0|0	0|0	0|0	./.
31703	63	.	A	T	20	PASS	.	GT	0|0	./.	0|0	./.	./.	1|1	0|0	1|1	0|0	0|0	0|0	0|0	0|0	./.	0|0	0|0	0|0	1|0	./.	0|0	0|0	./.	0|0	0|0	0|0	1|0	1|0	0|0	0|0	./.	./.	0|0	0|0
31703	77	.	T	A	20	PASS	.	GT	0|0	./.	0|1	./.	./.	0|0	0|0	0|0	0|0	0|0	0|0	0|1	0|0	./.	0|1	0|0	0|0	0|1	./.	0|0	0|0	./.	0|0	0|0	0|0	0|0	0|0	0|0	0|0	./.	./.	1|1	0|0
31987	66	.	A	T	20	PASS	.	GT	0|0	0|0	0|0	./.	0|0	0|0	0|0	0|0	0|0	1|0	./.	./.	0|0	1|0	0|0	0|0	1|1	0|0	0|0	0|0	0|0	0|0	0|0	0|0	0|0	0|0	0|0	0|0	0|0	0|0	./.	0|0	0|0
31987	72	.	C	T	20	PASS	.	GT	1|1	0|0	0|0	./.	0|0	0|0	0|0	0|0	1|0	0|0	./.	./.	0|0	0|0	0|0	0|0	0|0	0|0	0|0	0|0	0|0	0|0	0|0	0|0	0|0	0|0	1|0	0|0	0|0	0|0	./.	0|0	0|0
31987	74	.	G	A	20	PASS	.	GT	1|1	1|1	0|0	./.	0|0	0|0	1|1	0|0	0|1	0|1	./.	./.	0|1	0|0	0|0	0|0	0|0	1|1	0|0	0|0	0|0	1|1	0|1	0|0	0|0	0|0	0|1	0|0	1|1	0|1	./.	0|0	0|0
32082	77	.	G	T	20	PASS	.	GT	1|1	0|0	0|0	./.	./.	0|1	0|1	0|1	1|1	0|0	1|1	./.	1|1	0|1	0|0	0|1	0|0	0|1	0|0	1|1	1|1	0|0	0|1	0|0	0|0	0|0	0|0	./.	0|1	0|0	./.	0|1	1|1
32082	90	.	T	A	20	PASS	.	GT	1|1	0|0	0|0	./.	./.	0|0	0|0	0|0	0|1	0|0	0|0	./.	0|1	0|0	0|0	0|0	0|0	0|0	0|0	0|0	0|0	0|0	0|1	0|0	0|0	0|0	0|0	./.	0|0	0|0	./.	0|0	0|0
32300	14	.	T	C	20	PASS	.	GT	1|1	0|0	./.	./.	0|1	0|0	0|0	./.	0|0	0|0	0|0	./.	0|0	0|0	0|1	0|1	0|0	0|0	0|0	0|0	0|0	0|0	./.	0|0	0|0	./.	0|0	./.	0|0	1|1	0|0	0|1	0|0
32300	71	.	C	G	20	PASS	.	GT	0|0	0|0	./.	./.	0|0	0|0	0|0	./.	1|1	0|0	1|0	./.	0|0	0|0	./.	1|0	0|0	1|0	0|0	0|0	0|0	0|0	./.	1|0	0|0	./.	1|1	./.	1|0	0|0	0|0	0|0	1|0
32407	44	.	T	C	20	PASS	.	GT	0|1	0|0	0|0	./.	0|0	0|0	0|1	0|0	0|0	0|1	0|0	1|1	0|0	./.	./.	0|1	0|1	0|0	1|1	0|0	0|0	0|0	0|0	1|1	0|1	0|0	0|0	0|0	./.	0|1	0|0	0|0	./.
32407	68	.	A	G	20	PASS	.	GT	1|0	0|0	0|0	./.	0|0	0|0	0|0	0|0	0|0	0|0	1|0	0|0	1|0	./.	./.	0|0	0|0	0|0	0|0	0|0	1|0	0|0	0|0	0|0	0|0	0|0	0|0	0|0	./.	0|0	0|0	1|1	./.
32438	32	.	A	C	20	PASS	.	GT	./.	1|1	0|0	./.	0|0	0|0	1|0	0|0	./.	0|0	0|0	1|0	0|0	0|0	0|0	0|0	./.	0|0	0|0	./.	0|0	0|0	1|0	0|0	0|0	0|0	./.	0|0	./.	0|0	0|0	0|0	./.
32438	52	.	G	T	20	PASS	.	GT	./.	0|0	0|0	./.	0|0	0|0	0|0	1|1	./.	0|0	0|0	0|0	0|0	0|0	0|0	0|0	./.	0|0	0|0	./.	0|0	0|0	0|0	0|0	0|0	0|0	./.	0|1	./.	0|0	0|0	0|0	./.
32862	31	.	T	A	20	PASS	.	GT	./.	0|0	0|0	1|1	0|0	./.	0|1	0|1	0|1	1|1	0|0	./.	./.	0|0	./.	1|1	0|0	0|0	./.	0|0	./.	1|1	0|0	0|0	1|1	0|1	1|1	0|1	0|0	0|1	./.	0|1	0|0
32999	54	.	C	T	20	PASS	.	GT	1|1	0|0	./.	./.	0|0	1|0	1|1	0|0	1|1	0|0	./.	./.	0|0	0|0	0|0	./.	1|1	0|0	1|0	1|1	0|0	0|0	1|1	1|1	0|0	0|0	./.	1|1	./.	0|0	1|1	0|0	./.
32999	70	.	G	A	20	PASS	.	GT	0|0	0|0	./.	./.	0|0	0|1	0|0	0|0	1|1	0|0	./.	./.	0|0	0|0	0|0	./.	1|1	0|0	0|0	0|0	0|0	0|0	1|1	0|1	0|0	0|0	./.	1|1	./.	0|0	0|0	0|0	./.
33164	47	.	C	T	20	PASS	.	GT	1|0	0|0	1|0	0|0	0|0	0|0	0|0	0|0	./.	1|1	1|0	1|0	./.	0|0	./.	0|0	0|0	1|0	0|0	0|0	0|0	1|1	1|1	./.	1|1	./.	0|0	1|1	./.	./.	./.	1|0	1|1
33497	55	.	C	T	20	PASS	.	GT	0|0	1|0	0|0	./.	0|0	1|0	0|0	1|0	1|1	0|0	1|0	0|0	./.	0|0	0|0	0|0	0|0	./.	1|0	./.	./.	0|0	1|1	1|1	./.	./.	./.	1|0	0|0	0|0	0|0	1|0	1|0
33497	69	.	G	T	20	PASS	.	GT	0|0	0|1	0|0	./.	0|0	0|1	0|0	0|1	0|0	0|0	0|1	0|0	./.	0|0	0|0	0|0	0|0	./.	0|0	./.	./.	0|0	0|0	1|1	./.	./.	./.	0|1	0|0	0|0	0|0	0|1	0|1
33852	28	.	A	G	20	PASS	.	GT	0|0	1|0	0|0	0|0	0|0	0|0	0|0	0|0	0|0	0|0	0|0	0|0	0|0	./.	0|0	0|0	0|0	0|0	0|0	0|0	0|0	0|0	0|0	0|0	0|0	1|0	0|0	./.	0|0	0|0	1|1	./.	0|0
33852	50	.	C	A	20	PASS	.	GT	0|0	0|0	0|1	0|0	0|0	0|0	0|0	0|0	0|0	0|0	0|1	1|1	0|0	./.	0|0	0|0	0|0	0|0	0|1	0|0	0|0	0|0	0|0	0|0	0|0	0|0	0|0	./.	0|0	0|1	0|0	./.	0|0
33852	75	.	A	C	20	PASS	.	GT	0|0	0|0	1|0	0|0	1|0	0|0	0|0	0|0	0|0	1|0	1|0	1|1	0|0	./.	0|0	0|0	0|0	1|1	1|0	0|0	0|0	0|0	0|0	0|0	1|0	1|0	0|0	./.	0|0	1|0	0|0	./.	1|0
33852	79	.	A	C	20	PASS	.	GT	0|0	0|0	0|0	0|0	0|0	0|0	0|0	0|0	1|0	0|0	0|0	0|0	0|0	./.	0|0	0|0	0|0	0|0	0|0	1|0	1|0	0|0	0|0	0|0	0|0	0|0	0|0	./.	0|0	1|0	0|0	./.	1|0
33852	88	.	G	A	20	PASS	.	GT	0|0	0|1	0|0	0|0	0|0	./.	./.	0|0	0|1	0|1	0|0	0|0	0|0	./.	0|1	0|0	1|1	0|0	0|0	0|0	0|0	0|0	0|0	0|0	0|1	0|0	0|1	./.	0|1	0|0	0|0	./.	0|0
34065	27	.	C	A	20	PASS	.	GT	0|0	0|0	1|1	./.	0|0	0|0	0|0	0|0	0|0	0|0	0|0	0|0	0|0	0|0	./.	0|0	0|0	0|0	0|0	0|0	0|0	0|0	./.	0|0	0|0	0|0	0|0	0|0	./.	./.	./.	0|1	0|0
34065	58	.	A	C	20	PASS	.	GT	0|0	0|0	0|0	./.	0|0	0|0	0|0	0|0	0|0	0|0	0|0	0|0	0|0	0|0	./.	0|0	0|0	1|1	0|0	1|0	0|0	0|0	./.	0|0	0|0	0|0	0|0	0|0	./.	./.	./.	0|0	0|0
34199	52	.	T	C	20	PASS	.	GT	0|0	./.	0|1	./.	0|0	0|0	./.	0|0	0|0	0|0	0|0	0|0	0|0	0|1	0|0	0|1	0|0	0|0	0|0	./.	./.	0|0	./.	./.	0|0	./.	0|0	0|0	0|0	1|1	0|0	0|1	0|0
34199	68	.	G	T	20	PASS	.	GT	0|1	./.	0|1	./.	0|0	0|0	./.	1|1	0|0	0|0	0|1	0|0	0|0	0|0	0|0	0|0	0|0	0|0	0|0	./.	./.	0|1	./.	./.	0|0	./.	0|0	0|0	0|0	0|0	0|0	0|1	0|0
34349	55	.	T	A	20	PASS	.	GT	0|1	0|1	0|0	0|1	0|1	0|1	0|1	0|1	0|1	0|0	0|1	0|1	0|1	0|0	0|1	0|1	./.	0|1	./.	0|1	1|1	0|0	0|1	0|1	0|1	0|1	0|1	./.	0|1	0|1	0|1	./.	0|1
34349	67	.	G	A	20	PASS	.	GT	0|0	0|0	0|0	0|0	0|0	0|0	0|0	0|0	0|1	0|0	0|0	0|0	0|1	0|0	0|0	0|0	./.	0|0	./.	0|0	0|0	0|0	0|0	0|1	0|0	0|0	0|0	./.	0|0	0|0	0|0	./.	0|0
34349	82	.	C	T	20	PASS	.	GT	1|0	1|0	1|0	0|0	0|0	1|0	1|0	0|0	1|0	0|0	0|0	0|0	0|0	0|0	0|0	1|0	./.	1|0	./.	0|0	0|0	1|0	0|0	1|0	0|0	1|0	0|0	./.	1|0	0|0	0|0	./.	0|0
34535	49	.	G	A	20	PASS	.	GT	0|1	0|0	1|1	0|0	1|1	0|0	0|1	0|1	0|1	0|0	0|0	0|1	./.	0|0	0|0	0|0	./.	./.	0|0	./.	0|0	1|1	0|0	./.	./.	0|0	0|0	0|0	./.	0|0	./.	0|0	0|0
34535	82	.	G	A	20	PASS	.	GT	0|0	0|0	0|0	1|1	0|0	0|0	0|0	0|0	0|0	0|0	0|0	0|0	./.	1|1	0|0	0|0	./.	./.	0|0	./.	0|0	0|0	0|0	./.	./.	0|0	0|0	0|0	./.	0|0	./.	0|0	0|0
34634	81	.	C	A	20	PASS	.	GT	0|1	./.	0|0	0|0	1|1	./.	0|0	0|0	0|0	1|1	0|0	1|1	1|1	0|0	0|0	./.	0|0	./.	0|0	0|0	0|0	0|0	0|1	0|0	0|0	0|0	0|0	./.	1|1	0|0	1|1	0|0	0|0
34678	33	.	T	C	20	PASS	.	GT	0|0	0|0	0|1	0|0	0|0	0|0	0|0	0|0	0|0	0|0	./.	0|0	0|0	0|1	./.	0|0	0|0	./.	./.	0|0	0|1	0|0	0|0	0|0	0|0	0|0	0|0	0|0	./.	0|0	0|0	0|0	0|0
34678	72	.	A	C	20	PASS	.	GT	0|0	0|0	0|0	0|0	0|0	0|0	0|0	0|0	0|0	0|0	./.	0|0	1|0	1|0	./.	0|0	0|0	./.	./.	0|0	0|0	0|0	1|0	0|0	0|0	0|0	0|0	0|0	./.	1|0	0|0	1|0	0|0
34678	89	.	T	A	20	PASS	.	GT	0|0	0|0	0|0	0|0	0|0	0|1	0|0	0|0	0|0	0|0	./.	1|1	0|0	0|0	./.	0|1	0|0	./.	./.	0|0	0|1	0|1	0|0	0|0	0|0	0|0	0|0	0|1	./.	0|0	0|0	0|0	0|0
34753	54	.	G	A	20	PASS	.	GT	0|0	0|0	0|0	0|0	0|0	1|1	0|0	./.	./.	0|0	./.	0|1	1|1	./.	0|1	0|0	0|0	0|0	1|1	./.	0|0	./.	0|0	./.	0|0	0|0	0|0	0|0	./.	0|0	0|0	0|0	0|0
34857	26	.	G	A	20	PASS	.	GT	0|0	1|1	1|1	0|1	1|1	1|1	0|1	0|0	1|1	0|0	./.	0|1	./.	0|0	0|0	1|1	0|0	./.	0|1	0|0	0|0	1|1	1|1	./.	0|0	0|0	0|0	0|0	0|0	1|1	1|1	0|0	1|1
35023	69	.	A	C	20	PASS	.	GT	0|0	1|0	0|0	0|0	0|0	0|0	0|0	0|0	0|0	./.	1|1	0|0	./.	1|0	0|0	0|0	0|0	./.	0|0	./.	1|0	0|0	0|0	0|0	./.	0|0	0|0	1|0	0|0	0|0	./.	1|0	0|0
35075	91	.	G	C	20	PASS	.	GT	0|0	0|1	0|0	0|0	0|0	0|0	0|0	0|0	0|0	./.	0|1	0|0	0|0	0|0	0|0	0|0	./.	0|0	0|0	0|0	0|0	0|0	0|0	./.	0|1	0|0	0|0	0|0	0|0	0|0	0|0	0|0	./.
35175	58	.	C	T	20	PASS	.	GT	1|0	1|0	0|0	0|0	0|0	0|0	0|0	1|0	0|0	0|0	0|0	1|0	1|0	0|0	0|0	1|0	0|0	0|0	1|0	0|0	0|0	0|0	./.	0|0	0|0	1|0	0|0	0|0	0|0	0|0	./.	0|0	0|0
35175	89	.	C	T	20	PASS	.	GT	0|0	0|0	1|0	0|0	0|0	0|0	0|0	0|0	1|0	0|0	0|0	0|0	0|0	0|0	0|0	0|0	0|0	0|0	0|0	0|0	0|0	0|0	./.	0|0	0|0	0|0	1|0	0|0	1|0	0|0	./.	0|0	0|0
35205	1	.	T	G	20	PASS	.	GT	0|0	1|0	./.	0|0	1|1	0|0	0|0	0|0	0|0	0|0	0|0	1|1	0|0	0|0	0|0	0|0	./.	0|0	./.	0|0	./.	0|0	0|0	0|0	0|0	./.	0|0	./.	0|0	0|0	0|0	0|0	0|0
35205	6	.	T	A	20	PASS	.	GT	0|0	0|0	./.	0|1	0|0	0|1	0|0	0|1	0|1	0|0	0|1	0|0	1|1	0|0	0|1	0|1	./.	./.	./.	0|0	./.	0|1	0|1	0|0	1|1	./.	0|1	./.	1|1	0|1	1|1	1|1	0|1
35205	13	.	T	C	20	PASS	.	GT	0|1	0|1	./.	0|0	0|0	0|1	0|1	0|1	0|1	0|0	0|1	0|0	0|0	1|1	0|1	0|1	./.	./.	./.	0|1	./.	1|1	0|0	1|1	0|0	./.	0|1	./.	0|0	0|1	0|0	0|0	0|1
35205	28	.	T	C	20	PASS	.	GT	0|0	0|0	./.	0|1	0|0	0|1	0|0	0|1	0|1	0|0	0|1	0|0	1|1	0|0	0|1	0|1	./.	./.	./.	0|0	./.	0|0	0|1	0|0	1|1	./.	0|0	./.	1|1	0|1	1|1	1|1	0|1
35205	64	.	C	G	20	PASS	.	GT	0|0	1|0	./.	0|0	1|1	0|0	0|0	0|0	0|0	0|0	0|0	1|1	0|0	1|0	0|0	0|0	./.	0|0	./.	0|0	./.	0|0	0|0	0|0	0|0	./.	0|0	./.	0|0	0|0	0|0	0|0	0|0
35359	26	.	A	G	20	PASS	.	GT	0|0	0|0	1|0	./.	0|0	0|0	0|0	0|0	0|0	0|0	0|0	0|0	./.	./.	0|0	./.	./.	./.	0|0	0|0	0|0	1|1	0|0	./.	1|0	0|0	0|0	0|0	0|0	./.	0|0	1|1	0|0
35415	13	.	A	C	20	PASS	.	GT	1|0	0|0	0|0	0|0	0|0	0|0	0|0	0|0	0|0	0|0	0|0	0|0	./.	0|0	./.	0|0	./.	0|0	0|0	0|0	1|0	1|0	./.	./.	0|0	0|0	0|0	0|0	./.	0|0	0|0	./.	0|0
35580	25	.	C	T	20	PASS	.	GT	0|0	./.	0|0	0|0	0|0	0|0	0|0	0|0	./.	0|0	0|0	0|0	0|0	0|0	0|0	0|0	0|0	1|1	1|1	0|0	0|0	0|0	0|0	0|0	0|0	0|0	1|1	0|0	0|0	0|0	0|0	0|0	./.
35580	77	.	T	C	20	PASS	.	GT	0|0	./.	0|0	1|1	1|1	0|0	0|0	0|0	./.	0|1	0|0	0|0	0|0	0|0	0|0	0|0	0|0	0|0	0|0	0|0	0|0	1|1	0|0	0|0	0|0	0|0	0|0	0|0	0|0	0|0	0|0	0|0	./.
35601	22	.	T	G	20	PASS	.	GT	1|1	0|0	0|0	./.	0|0	0|0	1|0	1|0	0|0	0|0	0|0	1|0	0|0	0|0	0|0	0|0	./.	0|0	0|0	1|0	0|0	0|0	./.	0|0	./.	0|0	0|0	1|0	0|0	0|0	1|0	1|0	1|1
35659	35	.	A	G	20	PASS	.	GT	0|0	0|0	1|0	0|0	0|0	1|0	1|0	0|0	1|0	0|0	0|0	0|0	1|0	0|0	0|0	./.	0|0	0|0	1|1	0|0	./.	0|0	0|0	1|0	1|0	./.	0|0	./.	0|0	1|0	0|0	1|0	0|0
35659	89	.	G	A	20	PASS	.	GT	0|0	0|1	0|0	0|1	0|0	0|0	0|0	0|1	0|0	0|0	0|0	0|0	0|0	0|0	0|0	./.	0|0	0|1	0|0	0|1	./.	0|0	0|1	0|0	0|0	./.	0|0	./.	0|0	0|0	0|1	0|0	0|0
35783	66	.	T	G	20	PASS	.	GT	0|0	0|0	1|0	0|0	0|0	0|0	0|0	0|0	0|0	./.	0|0	0|0	0|0	0|0	0|0	0|0	0|0	0|0	0|0	0|0	0|0	0|0	./.	0|0	1|0	0|0	1|0	0|0	0|0	1|0	0|0	0|0	0|0
35961	90	.	T	C	20	PASS	.	GT	./.	0|0	0|0	0|0	0|0	0|0	0|1	0|0	0|1	0|0	0|0	0|0	0|0	0|0	0|1	0|0	0|0	0|1	0|0	0|0	0|0	0|0	./.	./.	./.	0|0	0|0	0|0	0|0	0|0	0|0	0|0	0|0
36283	34	.	C	G	20	PASS	.	GT	./.	0|0	1|1	1|0	1|0	0|0	1|1	1|0	./.	./.	./.	0|0	0|0	1|0	0|0	0|0	0|0	1|1	1|0	0|0	0|0	1|1	0|0	0|0	./.	1|1	1|1	1|1	1|1	./.	1|1	0|0	0|0
36297	14	.	A	G	20	PASS	.	GT	1|0	1|1	1|0	./.	1|0	1|0	./.	0|0	0|0	./.	0|0	0|0	1|0	./.	1|0	./.	1|1	0|0	0|0	1|0	1|0	1|1	1|1	1|0	0|0	1|0	./.	1|0	1|1	./.	1|0	1|1	1|1
36297	22	.	C	T	20	PASS	.	GT	0|0	0|0	0|0	./.	1|0	1|0	./.	1|0	0|0	./.	1|0	0|0	1|0	0|0	1|0	./.	0|0	0|0	1|0	1|0	0|0	0|0	0|0	1|0	0|0	0|0	./.	1|0	0|0	./.	0|0	0|0	0|0
36297	47	.	C	A	20	PASS	.	GT	0|0	0|0	0|0	./.	0|0	0|0	./.	0|0	1|1	./.	0|1	1|1	0|0	0|0	0|0	./.	0|0	1|1	0|1	0|0	0|1	0|0	0|0	0|0	1|1	0|1	./.	0|0	0|0	./.	0|0	0|0	0|0
36297	71	.	G	C	20	PASS	.	GT	0|0	0|0	0|0	./.	0|1	0|1	./.	0|1	0|0	./.	0|1	0|0	0|0	0|0	0|1	./.	0|0	0|0	0|1	0|1	0|0	0|0	0|0	0|1	0|0	0|0	./.	0|1	0|0	./.	0|0	0|0	0|0
36509	41	.	T	C	20	PASS	.	GT	0|0	0|0	0|0	./.	0|1	0|0	0|1	0|1	0|0	0|1	0|0	./.	0|0	0|0	./.	0|0	1|1	0|0	0|0	0|0	./.	./.	0|0	0|1	1|1	0|0	0|0	./.	0|1	./.	1|1	0|0	1|1
36583	13	.	A	G	20	PASS	.	GT	0|0	./.	0|0	0|0	1|1	0|0	1|1	1|1	0|0	1|1	0|0	./.	./.	0|0	0|0	0|0	0|0	0|0	./.	0|0	./.	0|0	0|0	1|1	1|1	1|1	0|0	0|0	0|0	0|0	./.	./.	./.
36583	91	.	A	G	20	PASS	.	GT	0|0	./.	0|0	0|0	1|1	0|0	1|1	1|1	0|0	1|1	0|0	./.	./.	0|0	0|0	0|0	0|0	0|0	./.	0|0	./.	0|0	0|0	1|1	0|0	1|1	0|0	0|0	0|0	0|0	./.	./.	./.
36592	62	.	T	A	20	PASS	.	GT	0|0	0|0	1|1	./.	0|0	0|1	0|1	0|1	0|1	1|1	./.	0|0	0|1	./.	./.	0|0	./.	0|1	0|1	0|0	0|0	./.	0|0	0|1	0|0	0|0	0|0	0|1	0|0	./.	0|0	./.	0|0
36746	42	.	A	G	20	PASS	.	GT	0|0	1|1	0|0	1|0	0|0	0|0	0|0	0|0	0|0	0|0	./.	./.	0|0	0|0	0|0	./.	0|0	0|0	0|0	0|0	./.	1|0	0|0	0|0	./.	0|0	./.	./.	0|0	0|0	0|0	0|0	1|1
36746	73	.	A	G	20	PASS	.	GT	0|0	0|0	0|0	0|0	0|0	0|0	0|0	1|0	0|0	1|0	./.	./.	0|0	0|0	1|0	./.	0|0	0|0	0|0	0|0	./.	0|0	1|0	0|0	./.	0|0	./.	./.	0|0	0|0	0|0	0|0	0|0
36746	74	.	G	A	20	PASS	.	GT	0|0	0|0	0|0	0|0	0|0	0|0	0|0	0|1	0|0	0|1	./.	./.	0|0	0|0	0|0	./.	0|0	0|0	0|0	0|0	./.	0|0	0|0	0|0	./.	0|0	./.	./.	0|0	0|0	0|0	0|1	0|0
36773	44	.	T	C	20	PASS	.	GT	./.	./.	0|0	./.	./.	./.	0|0	1|1	0|0	0|0	0|0	0|0	0|0	0|1	0|0	0|0	0|0	0|1	0|0	0|0	0|0	0|0	0|0	0|0	0|0	0|0	./.	1|1	./.	0|0	./.	0|1	0|0
36798	33	.	T	A	20	PASS	.	GT	1|1	./.	0|0	0|0	0|1	0|0	0|0	0|0	0|0	0|0	0|1	0|0	0|0	0|0	0|0	./.	0|0	0|1	1|1	0|0	0|0	0|1	0|0	./.	0|0	0|0	0|0	0|0	0|0	0|0	./.	0|0	0|0
36798	82	.	A	G	20	PASS	.	GT	0|0	./.	1|0	0|0	0|0	0|0	0|0	0|0	0|0	0|0	0|0	1|1	1|1	0|0	0|0	./.	0|0	0|0	0|0	0|0	0|0	0|0	0|0	./.	0|0	0|0	0|0	0|0	0|0	0|0	0|0	0|0	0|0
36952	21	.	C	T	20	PASS	.	GT	0|0	1|0	1|1	1|1	0|0	0|0	0|0	0|0	0|0	./.	0|0	0|0	1|1	0|0	1|1	1|0	./.	1|1	0|0	./.	./.	1|0	0|0	./.	./.	./.	0|0	0|0	1|0	0|0	1|0	0|0	1|1
36952	36	.	T	C	20	PASS	.	GT	0|0	0|0	0|0	0|0	0|0	0|0	0|0	0|0	0|0	./.	0|0	0|0	0|0	0|0	0|0	0|0	./.	0|0	0|0	./.	./.	0|0	0|0	./.	./.	./.	0|1	0|0	0|0	0|0	0|0	1|1	0|0
37095	9	.	A	T	20	PASS	.	GT	0|0	./.	0|0	0|0	0|0	0|0	1|0	1|0	0|0	0|0	0|0	0|0	./.	0|0	0|0	0|0	./.	0|0	0|0	./.	1|0	./.	0|0	./.	0|0	0|0	0|0	1|1	0|0	0|0	0|0	0|0	0|0
37095	11	.	C	T	20	PASS	.	GT	0|0	./.	0|0	0|0	0|0	0|0	0|0	0|0	1|0	1|0	0|0	./.	1|1	0|0	0|0	1|0	1|1	0|0	1|0	./.	1|0	./.	0|0	./.	0|0	0|0	0|0	0|0	1|0	0|0	0|0	0|0	0|0
37095	26	.	G	T	20	PASS	.	GT	0|0	./.	0|0	0|0	0|0	0|0	0|0	0|0	0|1	0|1	0|0	./.	1|1	0|0	0|0	0|1	1|1	0|0	0|1	./.	0|1	./.	0|1	./.	0|0	0|0	0|0	0|0	0|1	0|0	0|0	0|0	0|0
37208	14	.	G	T	20	PASS	.	GT	0|0	0|0	./.	./.	0|0	0|0	0|0	./.	0|1	0|0	0|0	0|0	0|0	0|0	0|0	./.	0|0	0|0	0|1	0|0	0|0	0|0	0|0	1|1	0|0	0|0	0|0	0|0	0|0	0|0	0|1	0|0	./.
37208	66	.	G	T	20	PASS	.	GT	1|1	0|1	./.	./.	1|1	0|0	0|1	./.	0|1	0|1	1|1	0|0	0|1	0|1	0|1	./.	0|0	0|0	0|1	0|0	0|0	0|1	0|1	1|1	0|1	0|0	0|1	./.	1|1	0|0	0|1	0|1	./.
37208	87	.	T	A	20	PASS	.	GT	0|0	0|0	./.	./.	0|0	0|0	0|0	./.	0|1	0|0	0|0	0|0	0|1	0|0	0|0	./.	0|0	0|0	0|0	0|0	0|0	0|0	0|0	0|0	0|1	0|0	0|0	0|0	0|0	0|0	0|0	0|1	./.
37222	75	.	T	C	20	PASS	.	GT	1|1	0|0	0|0	0|0	0|0	0|0	0|0	0|0	0|0	0|0	./.	0|0	./.	./.	0|0	./.	0|0	0|0	0|0	0|0	./.	0|0	./.	0|0	0|0	1|1	0|0	0|0	./.	0|0	0|0	0|0	./.
37297	8	.	T	C	20	PASS	.	GT	1|1	./.	0|0	0|0	0|0	0|0	0|0	0|0	1|1	0|0	0|0	0|0	1|1	0|1	0|0	./.	1|1	0|0	0|0	0|0	0|0	./.	0|0	0|1	0|0	0|0	0|0	0|0	0|0	0|0	0|1	0|0	0|0
37297	16	.	G	A	20	PASS	.	GT	0|0	./.	0|0	0|0	0|0	0|0	0|0	0|0	0|0	0|0	0|0	0|0	0|0	0|0	0|0	./.	0|0	0|0	1|1	0|0	0|0	./.	0|1	0|0	0|0	0|1	0|0	0|0	0|0	0|0	0|0	0|0	0|0
37297	77	.	A	T	20	PASS	.	GT	1|0	./.	0|0	0|0	0|0	0|0	0|0	0|0	1|1	0|0	0|0	0|0	0|0	0|0	0|0	./.	1|1	0|0	0|0	0|0	0|0	./.	0|0	0|0	0|0	0|0	0|0	0|0	0|0	0|0	0|0	0|0	0|0
37359	27	.	C	T	20	PASS	.	GT	0|0	./.	0|0	1|1	0|0	0|0	./.	1|0	1|0	1|0	1|1	./.	1|0	0|0	./.	0|0	0|0	1|0	0|0	1|0	0|0	1|0	0|0	1|1	0|0	0|0	0|0	./.	0|0	./.	./.	0|0	./.
37462	49	.	G	T	20	PASS	.	GT	0|0	./.	0|0	./.	0|0	0|0	0|0	0|0	1|1	0|0	0|0	0|0	0|0	0|1	./.	0|0	0|0	0|0	0|0	0|0	0|0	0|1	0|0	0|0	0|0	0|0	0|0	0|0	./.	1|1	0|0	0|0	0|0
38067	12	.	T	C	20	PASS	.	GT	0|0	./.	0|1	0|0	0|0	0|0	0|0	1|1	0|0	./.	./.	0|0	0|0	0|0	0|1	0|0	./.	0|0	./.	0|0	./.	0|0	./.	1|1	0|0	0|0	0|0	0|1	1|1	./.	1|1	0|0	0|0
38067	37	.	C	T	20	PASS	.	GT	0|0	./.	0|0	1|0	0|0	0|0	0|0	0|0	0|0	./.	./.	0|0	0|0	0|0	0|0	0|0	./.	1|1	./.	0|0	./.	1|1	./.	0|0	0|0	0|0	0|0	0|0	0|0	./.	0|0	0|0	0|0
38067	39	.	G	A	20	PASS	.	GT	0|0	./.	0|0	0|0	0|1	0|0	0|0	0|0	0|0	./.	./.	0|0	0|0	0|0	0|0	0|0	./.	0|0	./.	0|0	./.	0|0	./.	0|0	0|0	0|0	0|0	0|0	0|0	./.	0|0	1|1	0|0
38069	90	.	G	A	20	PASS	.	GT	0|0	0|0	0|0	1|1	./.	0|0	0|0	0|0	0|0	0|0	./.	0|0	0|0	./.	0|0	1|1	./.	0|0	0|0	0|0	./.	0|0	0|0	0|0	0|0	0|0	0|0	0|0	./.	1|1	./.	0|1	./.
38164	2	.	T	C	20	PASS	.	GT	0|0	0|1	0|1	0|1	0|1	0|1	0|0	1|1	0|1	0|0	0|0	0|0	0|0	0|1	0|0	0|0	0|0	0|0	0|1	0|0	0|1	0|1	0|0	0|0	0|1	./.	0|1	0|0	0|0	0|1	1|1	0|0	0|0
38305	5	.	T	C	20	PASS	.	GT	./.	./.	0|0	./.	0|1	0|1	0|1	0|1	0|1	0|1	0|1	0|0	0|1	0|1	0|1	0|1	0|0	0|1	0|0	0|1	./.	0|1	1|1	1|1	0|1	0|0	./.	1|1	0|1	1|1	0|0	0|0	0|0
38305	50	.	A	G	20	PASS	.	GT	./.	./.	1|0	./.	0|0	0|0	0|0	0|0	0|0	0|0	0|0	0|0	0|0	0|0	0|0	0|0	0|0	0|0	0|0	0|0	./.	0|0	0|0	1|1	0|0	0|0	./.	0|0	0|0	0|0	0|0	1|0	0|0
38305	86	.	C	G	20	PASS	.	GT	./.	./.	0|0	./.	1|0	1|0	1|0	1|0	1|0	1|0	1|0	0|0	1|0	0|0	0|0	1|0	0|0	1|0	0|0	1|0	./.	1|0	1|1	1|1	1|0	0|0	./.	1|1	1|0	1|1	0|0	0|0	0|0
38305	87	.	C	T	20	PASS	.	GT	./.	./.	0|0	./.	0|0	1|0	0|0	0|0	0|0	0|0	0|0	0|0	0|0	0|0	0|0	0|0	0|0	0|0	0|0	0|0	./.	0|0	0|0	1|1	0|0	0|0	./.	0|0	0|0	1|1	0|0	0|0	0|0
38320	12	.	A	G	20	PASS	.	GT	0|0	1|0	0|0	0|0	0|0	0|0	./.	0|0	0|0	./.	0|0	1|0	1|0	1|0	0|0	0|0	0|0	./.	0|0	0|0	./.	0|0	./.	./.	./.	0|0	0|0	0|0	0|0	0|0	1|0	0|0	0|0
38512	7	.	G	C	20	PASS	.	GT	./.	./.	0|0	0|0	0|0	./.	0|0	0|0	1|1	0|0	0|0	0|1	./.	0|0	0|0	0|0	0|0	0|1	0|1	0|0	0|0	./.	1|1	1|1	0|0	1|1	./.	1|1	./.	0|0	./.	1|1	0|0
38533	39	.	G	C	20	PASS	.	GT	./.	./.	./.	0|0	0|0	./.	0|0	0|0	0|0	0|0	0|0	0|0	0|1	0|1	0|0	0|0	0|0	0|1	./.	0|0	./.	0|0	0|0	0|0	0|0	0|0	0|0	./.	0|0	./.	0|0	0|0	0|0
38533	62	.	A	G	20	PASS	.	GT	./.	./.	./.	0|0	0|0	./.	1|0	1|0	0|0	1|1	0|0	1|1	1|0	0|0	0|0	0|0	1|1	0|0	./.	0|0	./.	0|0	0|0	0|0	0|0	0|0	0|0	./.	0|0	./.	1|0	1|0	0|0
38533	77	.	T	C	20	PASS	.	GT	./.	./.	./.	1|1	0|0	./.	0|1	0|1	0|1	0|0	0|1	0|0	0|1	0|1	0|1	0|0	0|0	0|1	./.	0|0	./.	0|0	0|1	1|1	0|0	0|1	0|1	./.	1|1	./.	0|1	0|0	1|1
38533	83	.	G	A	20	PASS	.	GT	./.	./.	./.	0|0	0|0	./.	0|1	0|1	0|0	1|1	0|0	0|0	0|1	0|0	0|0	0|0	0|0	0|0	./.	0|0	./.	0|0	0|0	0|0	0|0	0|0	0|0	./.	0|0	./.	0|0	0|1	0|0
38549	3	.	T	A	20	PASS	.	GT	0|0	./.	0|0	0|0	0|0	0|1	./.	0|1	0|1	./.	1|1	0|0	0|0	0|1	0|1	0|1	0|1	0|1	0|1	1|1	0|0	0|0	0|1	0|1	0|1	0|1	0|0	./.	0|1	0|0	0|1	0|0	./.
38549	11	.	G	T	20	PASS	.	GT	1|1	./.	1|1	1|1	1|1	0|1	0|1	0|0	0|1	./.	0|0	1|1	0|1	0|1	1|1	0|0	0|0	0|1	0|1	0|0	0|0	0|1	0|0	0|0	0|1	0|1	0|1	./.	0|0	1|1	0|1	0|0	./.
38549	45	.	C	T	20	PASS	.	GT	0|0	./.	0|0	0|0	0|0	0|0	0|0	1|0	0|0	./.	1|0	0|0	0|0	0|0	0|0	0|0	0|0	0|0	0|0	0|0	0|0	0|0	0|0	0|0	0|0	1|0	0|0	./.	0|0	0|0	0|0	0|0	./.
38549	79	.	A	G	20	PASS	.	GT	0|0	./.	0|0	0|0	0|0	1|0	./.	1|0	1|0	./.	0|0	0|0	0|0	1|0	1|0	1|0	1|0	1|0	1|0	1|1	0|0	1|0	1|0	1|0	1|0	1|0	0|0	./.	1|1	0|0	1|0	0|0	./.
38603	12	.	C	T	20	PASS	.	GT	./.	0|0	1|1	0|0	1|0	0|0	0|0	0|0	0|0	0|0	0|0	0|0	0|0	0|0	0|0	./.	0|0	./.	./.	0|0	./.	0|0	0|0	0|0	1|1	0|0	0|0	./.	0|0	0|0	./.	0|0	0|0
38603	38	.	C	T	20	PASS	.	GT	./.	1|1	0|0	0|0	0|0	1|1	0|0	0|0	0|0	0|0	1|1	1|1	0|0	1|1	0|0	./.	1|1	./.	./.	0|0	./.	1|0	0|0	0|0	0|0	0|0	0|0	./.	0|0	0|0	./.	0|0	1|1
38603	51	.	C	A	20	PASS	.	GT	./.	1|1	0|0	0|0	0|0	1|1	0|0	0|0	0|0	0|0	1|1	1|1	0|0	0|0	0|0	./.	0|0	./.	./.	0|0	./.	0|0	0|0	0|0	0|0	0|0	0|0	./.	0|0	0|0	./.	0|0	0|0
38603	55	.	G	A	20	PASS	.	GT	./.	1|1	1|1	0|0	1|1	1|1	0|0	0|0	0|0	0|0	1|1	1|1	0|0	1|1	0|0	./.	1|1	./.	./.	0|0	./.	1|1	0|0	0|0	1|1	0|0	1|1	./.	0|0	0|0	./.	0|0	1|1
38603	72	.	G	A	20	PASS	.	GT	./.	0|0	0|0	0|0	0|0	0|0	0|0	0|0	0|0	0|0	0|0	0|0	0|0	0|0	0|0	./.	1|1	./.	./.	0|0	./.	0|0	0|0	0|0	0|0	0|0	0|0	./.	0|0	0|0	./.	0|0	1|1
38715	85	.	C	A	20	PASS	.	GT	0|0	0|0	0|1	0|0	0|0	0|1	0|0	0|1	0|0	./.	0|0	0|0	0|0	0|0	./.	./.	0|0	./.	0|0	0|1	0|0	./.	0|0	./.	./.	0|1	0|1	0|0	./.	0|0	1|1	0|1	0|1
38905	69	.	G	C	20	PASS	.	GT	1|1	./.	0|1	./.	./.	0|0	0|0	0|0	./.	0|1	0|0	0|0	0|0	./.	0|0	1|1	0|1	1|1	0|1	0|1	0|0	0|0	./.	0|0	0|1	0|0	1|1	0|0	0|0	0|1	0|1	0|1	0|0
38905	82	.	T	C	20	PASS	.	GT	0|1	./.	0|0	./.	./.	0|0	0|0	0|0	./.	0|0	0|0	0|0	0|0	./.	0|0	0|0	0|0	1|1	0|0	0|0	0|0	0|0	./.	0|0	0|0	0|0	0|0	0|0	0|0	0|0	0|0	0|0	0|0
38905	86	.	G	A	20	PASS	.	GT	0|1	./.	0|1	./.	./.	0|0	0|0	0|0	./.	0|0	0|0	0|0	0|0	./.	0|0	1|1	0|1	0|0	0|0	0|1	0|0	0|0	./.	0|0	0|1	0|0	1|1	0|0	0|0	0|1	0|1	0|1	0|0
39061	36	.	G	A	20	PASS	.	GT	0|0	0|0	0|0	./.	./.	0|0	0|0	0|0	0|0	0|0	0|0	0|0	0|0	1|1	0|0	0|1	0|0	./.	0|0	0|0	0|0	0|0	1|1	0|0	./.	0|0	0|0	0|1	./.	./.	0|0	0|0	./.
39077	15	.	C	A	20	PASS	.	GT	0|0	0|0	0|1	./.	1|1	./.	./.	0|0	0|1	1|1	./.	0|1	0|0	0|0	0|0	1|1	0|0	0|0	./.	./.	0|0	0|0	0|0	0|1	0|1	./.	0|0	0|1	./.	1|1	0|1	0|0	0|0
39077	24	.	G	T	20	PASS	.	GT	0|0	0|0	0|0	./.	0|0	./.	0|0	0|0	0|0	0|0	./.	0|1	0|0	1|1	0|0	0|0	1|1	0|0	./.	./.	0|0	0|0	0|0	0|1	0|0	./.	1|1	0|0	./.	0|0	0|0	0|0	0|0
39215	20	.	G	A	20	PASS	.	GT	0|1	./.	0|0	0|0	0|0	0|0	0|0	0|0	0|0	./.	0|0	0|0	0|0	0|0	0|0	0|0	./.	./.	0|0	./.	./.	0|0	0|0	./.	0|0	0|1	0|0	0|0	1|1	./.	0|0	0|0	0|0
39215	62	.	A	G	20	PASS	.	GT	1|0	./.	1|0	1|0	1|1	1|0	0|0	0|0	1|0	./.	0|0	1|1	0|0	0|0	0|0	1|0	./.	./.	1|0	./.	./.	1|0	1|0	./.	1|1	1|0	1|0	1|0	0|0	./.	1|0	0|0	1|0
39215	86	.	T	C	20	PASS	.	GT	0|0	./.	0|0	0|0	1|1	0|0	0|0	0|0	0|1	./.	0|0	0|0	0|0	0|0	0|0	0|0	./.	./.	0|0	./.	./.	0|1	0|0	./.	0|0	0|0	0|0	0|0	0|0	./.	0|1	0|0	0|0
39230	42	.	A	G	20	PASS	.	GT	1|0	./.	0|0	1|1	0|0	1|0	1|1	0|0	0|0	1|0	./.	0|0	1|1	1|1	./.	0|0	0|0	0|0	0|0	0|0	0|0	./.	0|0	0|0	1|1	0|0	0|0	0|0	0|0	1|0	1|1	0|0	./.
39230	78	.	A	G	20	PASS	.	GT	1|0	./.	1|0	0|0	1|1	1|0	0|0	1|1	1|1	1|0	./.	0|0	0|0	0|0	./.	1|1	0|0	1|1	1|0	1|1	1|0	./.	1|1	1|0	0|0	0|0	1|1	0|0	1|0	0|0	0|0	1|1	./.
39813	84	.	G	T	20	PASS	.	GT	0|0	./.	0|0	0|0	0|0	0|0	./.	0|0	0|0	0|0	./.	0|0	0|0	0|0	0|0	0|0	0|0	1|1	0|0	0|0	./.	1|1	0|0	./.	0|0	0|0	0|0	0|0	./.	./.	./.	0|0	0|0
39836	43	.	C	A	20	PASS	.	GT	1|1	1|1	0|1	0|0	0|0	0|0	0|0	0|0	0|0	./.	./.	0|0	0|0	./.	0|0	0|0	0|0	0|0	0|0	0|0	0|0	1|1	0|0	0|0	./.	./.	./.	0|0	./.	./.	1|1	0|0	1|1
39836	50	.	G	A	20	PASS	.	GT	0|0	0|0	0|1	0|1	0|1	0|0	0|0	0|0	0|1	./.	./.	1|1	0|1	./.	0|0	1|1	0|0	1|1	0|0	0|0	0|0	0|0	0|0	1|1	./.	./.	./.	0|1	./.	./.	0|0	1|1	0|0
39930	55	.	A	T	20	PASS	.	GT	0|0	0|0	1|1	./.	1|1	./.	1|0	0|0	0|0	1|0	0|0	1|1	0|0	./.	1|0	0|0	1|0	1|0	1|1	1|0	1|0	1|0	0|0	0|0	1|0	1|0	1|1	0|0	1|1	0|0	./.	0|0	./.
39930	64	.	G	T	20	PASS	.	GT	0|0	0|0	0|0	./.	0|0	./.	0|1	0|1	0|1	0|1	0|0	0|0	0|1	0|1	0|0	0|0	0|0	0|0	0|0	0|0	0|0	0|0	0|0	0|0	0|0	0|1	0|0	0|0	0|0	0|0	./.	0|0	./.
40175	2	.	A	T	20	PASS	.	GT	0|0	0|0	0|0	0|0	0|0	0|0	1|0	0|0	0|0	0|0	0|0	0|0	0|0	1|1	0|0	0|0	0|0	0|0	0|0	0|0	0|0	0|0	0|0	./.	1|0	0|0	0|0	0|0	./.	1|1	0|0	0|0	0|0
40175	53	.	T	G	20	PASS	.	GT	0|0	0|0	1|0	0|0	0|0	1|0	0|0	0|0	1|0	0|0	1|0	0|0	1|0	0|0	0|0	0|0	0|0	0|0	0|0	0|0	1|0	0|0	0|0	0|0	0|0	0|0	0|0	1|0	./.	0|0	0|0	0|0	1|0
40175	65	.	G	A	20	PASS	.	GT	0|1	0|0	0|0	0|0	1|1	0|0	./.	0|0	0|0	0|0	0|0	0|0	0|0	0|0	0|0	0|0	0|0	0|0	0|0	0|0	0|0	0|0	0|0	0|0	0|0	0|0	0|0	0|0	./.	0|0	0|0	0|1	0|0
40200	42	.	C	A	20	PASS	.	GT	0|0	0|0	0|1	0|0	0|0	./.	0|0	./.	0|0	0|1	0|0	0|0	0|0	0|1	0|0	0|1	0|0	0|0	0|0	0|0	0|0	0|0	0|0	0|0	0|0	./.	0|0	./.	0|0	0|1	0|0	0|0	0|0
40347	22	.	A	G	20	PASS	.	GT	0|0	./.	0|0	0|0	0|0	0|0	1|0	0|0	0|0	0|0	0|0	./.	0|0	1|1	0|0	0|0	0|0	0|0	0|0	0|0	./.	0|0	0|0	0|0	./.	0|0	0|0	0|0	0|0	0|0	0|0	0|0	0|0
40347	58	.	G	T	20	PASS	.	GT	0|0	./.	0|0	0|0	0|0	0|0	0|0	0|0	0|0	0|0	0|0	./.	0|0	0|0	0|0	0|0	0|0	0|0	0|0	0|0	./.	0|0	0|0	0|1	./.	0|0	0|0	0|0	0|0	0|0	0|0	0|0	1|1
40393	18	.	C	A	20	PASS	.	GT	0|0	0|0	0|0	0|1	./.	0|0	0|0	0|0	0|1	0|0	0|0	./.	0|0	0|0	./.	0|0	./.	./.	./.	0|0	0|1	0|0	0|0	0|0	0|0	0|0	0|1	./.	0|0	0|0	0|0	0|0	0|0
40393	88	.	G	A	20	PASS	.	GT	0|0	0|0	0|0	0|0	./.	0|1	0|0	0|0	0|0	0|0	0|1	./.	0|0	0|0	./.	0|0	0|0	./.	./.	0|0	0|0	1|1	0|0	0|0	0|0	0|0	0|0	./.	0|0	0|0	0|0	0|1	0|0
40633	18	.	G	A	20	PASS	.	GT	0|0	0|0	0|0	0|0	0|0	./.	0|0	0|0	0|0	0|0	0|0	./.	1|1	0|1	0|0	./.	0|0	1|1	0|0	0|1	0|0	1|1	0|1	0|0	0|0	./.	./.	0|0	0|0	0|0	0|0	./.	0|1
40633	29	.	G	T	20	PASS	.	GT	0|0	0|0	0|0	0|0	0|0	./.	0|0	0|0	0|0	0|0	0|0	./.	0|0	0|0	0|0	./.	0|0	0|0	0|0	0|1	0|0	0|0	0|1	0|0	0|0	./.	0|0	0|0	0|0	0|0	0|0	./.	0|1
40679	29	.	A	G	20	PASS	.	GT	0|0	1|0	0|0	0|0	0|0	0|0	0|0	0|0	0|0	0|0	0|0	0|0	./.	0|0	0|0	0|0	0|0	0|0	0|0	./.	0|0	0|0	1|0	./.	1|0	0|0	0|0	0|0	0|0	0|0	./.	0|0	0|0
40880	1	.	C	T	20	PASS	.	GT	1|0	1|0	0|0	0|0	0|0	1|0	1|0	0|0	1|0	0|0	1|1	0|0	./.	0|0	1|0	0|0	./.	1|0	0|0	0|0	0|0	0|0	0|0	./.	./.	0|0	0|0	0|0	1|1	0|0	1|1	1|0	0|0
40880	52	.	A	C	20	PASS	.	GT	0|0	0|0	0|0	0|0	0|0	0|0	1|0	1|1	0|0	0|0	0|0	0|0	./.	1|0	0|0	0|0	./.	0|0	0|0	0|0	1|0	0|0	0|0	./.	./.	1|1	0|0	0|0	0|0	1|0	0|0	1|0	0|0
40880	70	.	A	T	20	PASS	.	GT	1|0	1|0	0|0	0|0	0|0	1|0	1|0	0|0	1|0	1|1	1|1	0|0	./.	0|0	1|0	0|0	./.	1|0	0|0	1|1	0|0	0|0	0|0	./.	./.	0|0	0|0	0|0	1|1	0|0	1|1	1|0	0|0
40880	90	.	T	A	20	PASS	.	GT	0|1	0|1	0|0	0|0	0|0	0|1	0|1	0|0	0|1	1|1	1|1	0|0	./.	0|0	1|1	0|0	./.	0|1	0|0	0|0	0|0	./.	./.	./.	./.	0|0	0|0	0|0	1|1	0|0	1|1	0|1	0|0
40975	12	.	T	C	20	PASS	.	GT	0|0	0|0	0|0	1|1	0|0	0|0	0|0	0|1	0|0	0|1	0|1	./.	./.	0|0	./.	0|0	0|0	0|0	0|1	0|1	0|0	0|0	0|0	0|0	0|0	0|1	./.	./.	0|0	./.	1|1	./.	0|0
40975	21	.	G	A	20	PASS	.	GT	0|0	0|0	0|0	1|1	0|0	0|0	0|0	0|1	0|0	0|1	0|1	./.	./.	0|0	./.	0|0	0|0	0|0	0|1	0|1	0|0	0|0	1|1	0|0	0|0	0|1	./.	./.	0|0	./.	1|1	./.	0|0
40975	60	.	C	T	20	PASS	.	GT	1|0	0|0	0|0	1|1	1|1	0|0	1|0	1|1	0|0	1|0	1|0	./.	./.	1|0	./.	0|0	0|0	1|0	1|1	1|0	0|0	0|0	1|0	0|0	1|0	1|0	./.	./.	0|0	./.	1|1	./.	0|0
40993	24	.	C	A	20	PASS	.	GT	0|0	0|0	0|0	0|0	0|1	0|0	0|0	0|0	0|0	./.	1|1	0|0	./.	0|0	0|0	0|0	0|0	0|0	0|0	0|0	./.	0|0	0|0	./.	0|0	0|0	0|0	0|0	./.	0|0	./.	0|0	1|1
40993	76	.	C	T	20	PASS	.	GT	0|0	0|0	1|1	0|0	0|0	0|0	0|0	1|0	0|0	./.	0|0	0|0	./.	1|1	0|0	0|0	0|0	0|0	0|0	0|0	./.	0|0	0|0	./.	0|0	1|0	0|0	0|0	./.	0|0	./.	0|0	0|0
41125	9	.	A	G	20	PASS	.	GT	0|0	./.	0|0	0|0	0|0	0|0	0|0	0|0	0|0	0|0	0|0	0|0	0|0	./.	0|0	0|0	./.	0|0	1|1	0|0	0|0	0|0	0|0	0|0	0|0	0|0	./.	1|0	0|0	0|0	0|0	0|0	0|0
41125	44	.	C	A	20	PASS	.	GT	0|0	./.	0|0	0|0	0|0	0|0	0|0	1|1	0|0	0|0	0|0	0|0	0|0	./.	0|0	0|0	./.	0|0	0|0	0|0	0|0	0|0	0|1	0|0	0|1	0|0	./.	0|0	0|1	0|0	0|0	0|0	0|0
41125	90	.	C	T	20	PASS	.	GT	0|0	./.	0|0	0|0	0|0	0|0	0|0	1|1	0|0	0|0	0|0	0|0	0|0	./.	0|0	0|0	./.	0|0	0|0	0|0	0|0	0|0	0|0	0|0	1|0	0|0	./.	0|0	1|0	0|0	0|0	0|0	0|0
41239	25	.	T	G	20	PASS	.	GT	1|1	0|0	0|0	0|0	1|1	0|0	0|0	1|1	0|0	0|0	0|0	1|0	./.	1|0	1|1	1|1	0|0	1|0	1|1	1|0	1|1	./.	0|0	0|0	1|0	0|0	1|0	1|1	1|0	1|1	1|0	0|0	1|1
41239	69	.	T	A	20	PASS	.	GT	1|1	0|0	0|0	0|0	1|1	0|0	0|0	0|0	0|0	0|0	0|0	0|1	./.	0|1	0|0	0|0	0|0	0|0	0|0	0|0	0|0	./.	0|0	0|0	0|0	0|0	0|0	0|0	0|0	0|0	0|0	0|0	0|0
41239	75	.	T	G	20	PASS	.	GT	0|0	0|0	0|0	0|0	0|0	0|0	0|0	0|0	0|0	0|0	0|0	0|0	./.	0|0	0|0	1|1	0|0	0|0	1|1	0|0	1|1	./.	0|0	0|0	0|0	0|0	0|0	0|0	0|0	0|0	0|0	0|0	1|1
41400	45	.	G	A	20	PASS	.	GT	./.	0|0	0|1	0|1	0|0	0|0	0|1	./.	./.	0|1	0|0	0|1	./.	0|0	0|0	0|0	./.	0|0	./.	0|0	0|0	0|0	1|1	0|0	0|0	./.	0|0	0|1	./.	1|1	0|1	0|0	0|0
41400	71	.	T	G	20	PASS	.	GT	./.	0|0	0|0	0|0	0|0	0|0	0|0	./.	./.	0|0	0|0	0|0	./.	0|0	1|0	0|0	./.	1|0	./.	0|0	0|0	1|0	0|0	0|0	0|0	./.	0|0	0|0	./.	0|0	0|0	1|0	1|0
41400	79	.	A	G	20	PASS	.	GT	./.	0|0	0|0	1|0	1|0	0|0	1|0	./.	./.	0|0	0|0	0|0	./.	1|0	1|0	0|0	./.	1|0	./.	0|0	1|1	1|1	0|0	0|0	0|0	./.	1|0	1|0	./.	0|0	0|0	1|0	1|1
41602	91	.	A	T	20	PASS	.	GT	./.	./.	1|0	0|0	0|0	0|0	0|0	0|0	0|0	0|0	0|0	0|0	./.	0|0	0|0	0|0	0|0	./.	./.	0|0	1|0	0|0	1|0	./.	0|0	0|0	1|0	0|0	0|0	0|0	0|0	0|0	0|0
41742	47	.	G	A	20	PASS	.	GT	1|1	1|1	1|1	0|1	0|0	1|1	0|0	0|1	./.	0|0	./.	./.	1|1	0|1	0|0	0|1	0|0	0|1	0|1	1|1	0|0	0|0	0|0	./.	0|0	./.	0|0	./.	./.	0|0	0|1	0|0	0|0
41742	56	.	A	G	20	PASS	.	GT	0|0	0|0	1|1	0|0	0|0	0|0	0|0	0|0	./.	0|0	./.	./.	0|0	0|0	0|0	0|0	0|0	0|0	0|0	0|0	0|0	0|0	0|0	./.	0|0	./.	0|0	0|0	./.	0|0	1|0	0|0	0|0
41742	86	.	C	T	20	PASS	.	GT	0|0	0|0	0|0	0|0	0|0	0|0	0|0	0|0	./.	0|0	./.	./.	0|0	0|0	0|0	0|0	0|0	0|0	0|0	0|0	0|0	0|0	0|0	./.	0|0	./.	1|1	0|0	./.	0|0	0|0	1|0	1|0
41787	22	.	G	A	20	PASS	.	GT	1|1	./.	0|0	0|0	0|0	0|0	0|0	0|0	0|0	0|0	0|0	./.	0|0	0|0	0|0	./.	0|0	./.	0|0	./.	./.	0|0	./.	0|0	0|0	0|0	0|1	0|0	0|0	./.	0|0	0|0	0|0
41815	44	.	C	A	20	PASS	.	GT	0|0	0|0	0|0	./.	0|0	0|0	0|0	1|1	1|1	0|0	0|0	0|0	0|1	./.	./.	0|0	0|0	0|0	./.	0|0	0|0	0|0	0|0	0|0	0|0	./.	0|0	0|0	0|0	0|0	./.	0|0	0|0
41854	62	.	G	C	20	PASS	.	GT	0|1	0|0	./.	0|0	0|0	0|0	0|0	0|0	0|0	0|0	1|1	0|0	0|1	./.	0|0	0|0	./.	0|0	0|0	./.	0|0	./.	1|1	0|0	0|0	0|0	1|1	0|0	./.	0|0	0|0	./.	./.
41854	69	.	G	A	20	PASS	.	GT	0|0	0|0	./.	1|1	0|0	0|0	1|1	0|0	0|0	0|1	0|0	0|0	0|0	./.	0|0	0|0	./.	0|0	0|0	./.	0|0	./.	0|0	0|0	0|0	0|0	0|0	0|0	./.	0|0	0|0	./.	./.
41889	18	.	G	A	20	PASS	.	GT	0|0	0|1	0|0	0|0	0|0	0|0	0|0	0|0	0|0	0|1	0|0	0|0	./.	./.	0|0	1|1	0|0	0|1	0|0	0|0	0|0	0|0	./.	./.	0|0	./.	0|0	./.	0|0	0|0	0|0	0|0	0|0
41889	25	.	G	T	20	PASS	.	GT	0|0	0|0	0|0	0|0	0|0	0|0	0|0	0|0	0|0	0|1	0|0	0|0	./.	./.	0|0	0|0	0|0	0|0	0|0	0|0	0|0	0|1	./.	./.	0|0	./.	0|0	./.	0|0	0|0	0|0	0|1	0|0
41889	55	.	C	T	20	PASS	.	GT	0|0	1|0	1|0	1|1	0|0	0|0	1|0	1|0	0|0	1|0	0|0	0|0	./.	./.	0|0	0|0	0|0	0|0	0|0	0|0	0|0	0|0	./.	./.	1|0	./.	1|0	./.	0|0	0|0	0|0	0|0	0|0
41889	58	.	T	C	20	PASS	.	GT	0|0	0|0	0|0	0|0	0|0	0|0	0|0	0|0	0|1	0|0	0|0	0|0	./.	./.	0|0	0|0	0|0	0|0	0|1	1|1	0|0	0|0	./.	./.	0|0	./.	0|0	./.	0|0	0|0	0|0	0|0	0|0
41934	5	.	C	T	20	PASS	.	GT	1|1	1|0	0|0	0|0	1|0	1|0	0|0	0|0	0|0	1|1	1|1	0|0	1|0	0|0	./.	./.	0|0	1|1	0|0	1|0	./.	0|0	0|0	./.	1|0	1|0	0|0	0|0	./.	0|0	1|1	1|0	0|0
41961	40	.	A	G	20	PASS	.	GT	0|0	0|0	0|0	0|0	./.	0|0	./.	0|0	1|1	1|1	./.	0|0	0|0	0|0	1|0	0|0	0|0	0|0	0|0	0|0	./.	./.	0|0	1|1	./.	./.	0|0	0|0	0|0	0|0	./.	1|0	0|0
41961	75	.	T	C	20	PASS	.	GT	0|0	0|0	1|1	1|1	./.	0|0	./.	0|0	0|0	0|0	./.	0|0	0|0	1|1	0|0	0|0	0|0	1|1	0|0	0|0	./.	./.	0|0	0|0	./.	./.	0|1	1|1	1|1	0|0	./.	0|0	0|0
42086	75	.	T	A	20	PASS	.	GT	1|1	./.	0|1	./.	0|1	0|1	1|1	0|0	0|1	0|0	./.	0|0	./.	0|1	0|1	1|1	./.	0|0	1|1	0|0	./.	0|0	0|0	./.	0|0	0|0	0|1	1|1	0|0	1|1	0|0	0|0	./.
42137	6	.	T	C	20	PASS	.	GT	0|0	0|0	0|0	0|0	0|0	0|0	0|0	0|1	./.	0|1	0|0	0|0	0|0	0|0	0|0	0|0	0|0	0|0	0|0	0|0	./.	0|0	0|0	0|1	0|1	0|1	0|0	0|0	0|0	0|0	0|0	0|1	0|0
42137	43	.	G	A	20	PASS	.	GT	0|0	0|0	0|0	0|0	0|0	0|0	0|0	0|0	./.	0|0	1|1	0|0	0|0	0|0	0|0	0|0	0|0	0|0	0|0	0|0	./.	0|0	0|0	0|0	0|0	0|0	1|1	0|1	0|0	0|0	0|0	0|1	0|1
42253	49	.	A	T	20	PASS	.	GT	0|0	./.	0|0	0|0	0|0	0|0	./.	0|0	0|0	0|0	0|0	./.	0|0	./.	0|0	0|0	0|0	0|0	0|0	0|0	0|0	1|1	0|0	./.	0|0	0|0	0|0	0|0	0|0	0|0	0|0	1|0	./.
42253	57	.	G	A	20	PASS	.	GT	0|0	./.	0|0	0|0	0|0	0|0	./.	0|1	0|0	0|0	0|0	./.	0|0	./.	1|1	0|0	0|0	0|0	0|1	0|0	0|0	0|0	0|0	./.	0|0	0|1	0|0	0|0	0|0	0|0	0|0	0|0	./.
42253	58	.	T	C	20	PASS	.	GT	0|0	./.	0|1	0|0	0|0	0|0	./.	0|1	1|1	0|0	0|0	./.	0|0	./.	1|1	1|1	0|0	0|0	0|1	1|1	0|0	0|0	0|0	./.	0|0	0|1	1|1	1|1	0|0	1|1	1|1	0|1	./.
42269	27	.	G	A	20	PASS	.	GT	0|0	0|0	0|1	0|0	0|0	0|1	0|0	0|0	./.	0|0	1|1	./.	0|1	./.	0|1	0|1	0|0	0|0	0|0	0|0	./.	0|1	./.	./.	0|0	0|1	0|0	./.	0|0	./.	1|1	0|0	0|0
42269	67	.	A	C	20	PASS	.	GT	0|0	0|0	1|0	0|0	0|0	1|0	0|0	0|0	./.	0|0	1|1	./.	1|0	./.	1|0	1|0	1|1	0|0	0|0	0|0	./.	1|0	./.	./.	0|0	1|0	1|0	./.	0|0	./.	1|1	0|0	0|0
42269	77	.	C	A	20	PASS	.	GT	1|1	1|1	0|0	1|1	0|0	0|1	0|0	0|0	./.	0|1	0|0	./.	0|1	./.	0|0	0|1	0|0	0|0	1|1	0|1	./.	0|1	./.	./.	0|0	0|0	0|1	./.	0|0	./.	0|0	0|0	0|0
42568	80	.	T	C	20	PASS	.	GT	./.	0|0	0|0	0|0	0|0	0|0	0|0	0|0	0|0	0|0	0|0	./.	0|0	./.	0|0	1|1	0|0	0|0	./.	0|0	./.	./.	1|1	./.	0|0	0|0	0|0	0|0	0|0	0|0	0|0	0|0	0|0
42625	79	.	G	T	20	PASS	.	GT	1|1	0|0	1|1	0|0	0|0	0|1	0|0	0|0	0|0	./.	1|1	0|0	1|1	0|1	1|1	0|0	1|1	./.	./.	0|1	./.	0|0	0|0	0|0	./.	0|0	1|1	0|0	./.	0|0	0|0	0|1	0|0
43062	30	.	C	A	20	PASS	.	GT	0|1	0|0	0|0	./.	0|0	0|1	0|1	./.	0|1	0|0	./.	1|1	./.	1|1	0|0	1|1	0|0	0|0	1|1	0|0	0|0	0|0	0|1	./.	0|0	0|0	0|0	0|1	./.	0|0	0|1	./.	0|0
43062	47	.	A	T	20	PASS	.	GT	0|0	0|0	0|0	./.	0|0	1|0	0|0	0|0	1|0	0|0	./.	0|0	./.	0|0	0|0	0|0	0|0	0|0	0|0	1|1	0|0	1|0	0|0	./.	1|0	0|0	0|0	0|0	./.	0|0	0|0	./.	1|0
43062	77	.	T	C	20	PASS	.	GT	0|1	0|0	0|0	./.	0|0	0|0	0|1	./.	0|1	0|0	./.	1|1	./.	1|1	0|0	0|0	0|0	0|0	1|1	0|0	0|0	0|0	0|1	./.	0|0	0|0	0|0	0|1	./.	0|0	0|1	./.	0|0
43069	10	.	G	C	20	PASS	.	GT	0|1	0|1	1|1	0|0	0|0	0|1	0|0	0|1	1|1	0|0	1|1	0|0	0|0	0|0	0|0	0|0	0|0	0|0	0|0	0|0	0|0	0|0	0|0	1|1	0|1	0|1	0|0	./.	./.	./.	1|1	0|0	1|1
43069	34	.	T	A	20	PASS	.	GT	0|1	0|1	1|1	0|0	0|0	0|1	0|0	0|1	1|1	0|0	1|1	0|0	0|0	0|0	0|0	0|0	0|0	0|0	0|0	0|0	0|0	0|0	0|0	1|1	0|1	0|1	0|0	./.	./.	./.	1|1	0|0	0|1
43143	1	.	T	A	20	PASS	.	GT	0|1	1|1	0|1	./.	./.	0|0	0|0	0|0	0|0	0|1	0|0	0|0	./.	./.	0|0	0|0	0|0	0|0	0|0	0|0	0|0	0|0	0|0	0|0	0|1	0|1	0|0	0|1	0|0	1|1	0|0	0|1	0|0
43143	5	.	C	T	20	PASS	.	GT	1|0	0|0	1|0	./.	./.	1|1	1|0	1|0	0|0	1|0	1|0	0|0	./.	./.	1|1	1|1	1|1	1|0	1|0	0|0	1|1	1|0	1|1	1|0	1|0	0|0	0|0	1|0	1|1	0|0	0|0	0|0	0|0
43153	41	.	A	T	20	PASS	.	GT	0|0	0|0	./.	0|0	0|0	0|0	./.	0|0	0|0	1|0	./.	0|0	0|0	./.	./.	./.	0|0	0|0	1|1	0|0	0|0	0|0	0|0	./.	0|0	0|0	0|0	0|0	0|0	0|0	0|0	./.	0|0
43153	67	.	A	T	20	PASS	.	GT	0|0	0|0	./.	1|1	0|0	1|1	./.	1|1	1|1	1|0	./.	0|0	1|1	./.	./.	./.	1|0	1|0	0|0	0|0	0|0	0|0	0|0	./.	1|1	1|1	1|1	1|1	1|1	0|0	0|0	./.	0|0
43153	74	.	G	T	20	PASS	.	GT	1|1	1|1	./.	0|0	1|1	0|0	./.	0|0	0|0	0|1	./.	1|1	0|0	./.	./.	./.	0|0	0|0	1|1	1|1	1|1	1|1	0|0	./.	0|0	0|0	0|0	0|0	0|0	1|1	1|1	./.	0|0
43178	21	.	G	C	20	PASS	.	GT	0|0	0|0	0|0	0|0	0|0	0|0	0|0	0|1	0|0	0|0	0|0	0|0	0|0	0|0	0|0	0|0	0|0	0|0	0|0	0|0	0|0	0|0	0|0	./.	0|1	0|0	0|0	0|0	./.	0|0	0|1	0|0	0|1
43178	51	.	G	A	20	PASS	.	GT	1|1	0|1	0|0	0|1	1|1	0|0	0|1	0|1	0|1	0|0	0|1	0|1	0|0	0|0	0|1	0|1	0|0	0|0	0|0	0|1	0|0	0|1	0|0	./.	0|1	0|1	0|1	0|1	./.	0|0	0|1	0|0	0|1
43343	4	.	A	G	20	PASS	.	GT	./.	1|1	./.	0|0	1|1	./.	0|0	1|0	1|1	1|0	./.	0|0	./.	1|1	1|1	0|0	0|0	0|0	1|1	1|0	1|1	1|1	1|1	1|1	0|0	0|0	./.	1|0	0|0	0|0	1|0	0|0	./.
43343	68	.	G	A	20	PASS	.	GT	./.	1|1	./.	0|0	1|1	./.	0|0	1|1	1|1	1|1	./.	0|0	./.	0|0	0|0	0|0	0|0	0|0	0|0	1|1	0|1	1|1	1|1	1|1	0|0	0|0	./.	0|0	0|0	0|0	0|1	0|0	./.
43663	61	.	G	A	20	PASS	.	GT	0|0	0|1	0|1	1|1	0|1	0|1	0|0	./.	./.	./.	1|1	0|1	0|1	./.	0|0	0|1	./.	./.	./.	0|0	0|1	0|1	./.	0|1	0|1	0|1	0|1	0|1	0|1	0|0	0|1	0|1	1|1
43801	51	.	T	C	20	PASS	.	GT	0|0	0|1	0|0	0|1	0|1	0|0	0|0	0|0	0|0	0|1	0|0	0|1	0|0	0|0	0|0	0|1	0|0	0|0	./.	0|0	0|1	0|0	0|1	0|0	0|1	0|1	0|1	0|0	0|0	0|0	0|1	0|0	0|0
43874	16	.	T	C	20	PASS	.	GT	0|0	0|0	./.	./.	0|0	1|1	1|1	1|1	0|0	0|0	0|0	./.	./.	0|0	./.	0|0	0|0	0|0	0|0	0|0	1|1	./.	0|1	0|0	1|1	0|1	0|0	0|0	0|0	./.	./.	0|0	0|0
43950	20	.	T	C	20	PASS	.	GT	0|0	./.	0|1	0|0	0|0	./.	0|0	./.	0|0	0|1	0|0	0|0	0|0	0|0	0|0	0|0	./.	./.	./.	0|0	0|0	0|0	./.	0|0	0|0	0|0	./.	0|0	0|0	0|0	0|0	0|1	0|0
43950	69	.	A	C	20	PASS	.	GT	1|0	./.	0|0	0|0	0|0	./.	1|0	./.	0|0	0|0	0|0	0|0	0|0	0|0	0|0	0|0	./.	./.	0|0	0|0	0|0	0|0	./.	1|0	1|0	0|0	./.	1|0	0|0	0|0	0|0	0|0	0|0
44220	38	.	A	C	20	PASS	.	GT	0|0	0|0	0|0	0|0	0|0	0|0	0|0	0|0	1|1	0|0	0|0	0|0	./.	./.	0|0	0|0	0|0	0|0	./.	0|0	./.	0|0	0|0	0|0	1|0	0|0	./.	0|0	./.	0|0	./.	./.	0|0
44746	46	.	C	T	20	PASS	.	GT	0|0	1|0	./.	./.	0|0	./.	0|0	0|0	0|0	0|0	./.	0|0	0|0	0|0	0|0	1|0	0|0	0|0	0|0	./.	0|0	0|0	0|0	0|0	1|0	./.	./.	0|0	0|0	./.	1|0	0|0	0|0
45009	87	.	G	T	20	PASS	.	GT	./.	0|0	0|0	1|1	0|0	1|1	0|0	0|0	0|0	0|0	0|0	0|0	0|0	1|1	0|0	0|0	0|1	0|0	0|0	0|0	./.	0|0	0|0	1|1	1|1	0|0	1|1	1|1	1|1	0|0	1|1	0|1	0|0
45165	24	.	A	G	20	PASS	.	GT	0|0	1|1	0|0	./.	0|0	0|0	0|0	0|0	0|0	1|0	0|0	./.	./.	0|0	./.	0|0	0|0	0|0	0|0	0|0	0|0	0|0	1|1	1|1	0|0	0|0	./.	./.	./.	0|0	0|0	0|0	./.
45750	55	.	C	T	20	PASS	.	GT	0|0	0|0	0|0	0|0	1|0	0|0	0|0	0|0	./.	1|1	./.	1|0	./.	1|1	1|0	./.	1|1	0|0	./.	1|1	0|0	1|0	0|0	0|0	1|1	0|0	0|0	1|0	0|0	0|0	1|1	0|0	0|0
45782	14	.	A	T	20	PASS	.	GT	0|0	0|0	0|0	0|0	0|0	1|0	0|0	1|1	1|1	0|0	1|1	./.	0|0	1|0	0|0	1|0	1|0	0|0	1|1	1|0	0|0	0|0	./.	./.	./.	1|0	./.	1|0	./.	0|0	0|0	0|0	./.
46249	3	.	C	T	20	PASS	.	GT	./.	./.	1|0	0|0	0|0	1|0	0|0	./.	1|0	0|0	0|0	0|0	./.	0|0	0|0	0|0	0|0	1|0	./.	1|1	./.	0|0	0|0	./.	0|0	1|1	0|0	0|0	./.	0|0	0|0	0|0	1|1
46249	12	.	G	A	20	PASS	.	GT	./.	./.	0|0	0|0	0|0	0|0	0|0	./.	0|0	1|1	1|1	0|1	./.	1|1	0|0	0|0	0|0	0|0	./.	0|0	./.	0|0	0|0	./.	0|0	0|0	0|0	1|1	./.	0|0	0|0	0|0	0|0
46249	52	.	C	A	20	PASS	.	GT	./.	./.	0|1	0|0	0|0	0|1	0|0	./.	0|1	0|0	0|0	0|0	./.	0|0	0|0	0|0	0|0	0|1	./.	1|1	./.	0|0	0|0	./.	0|0	0|0	0|0	0|0	./.	0|0	0|0	0|0	1|1
46361	84	.	C	T	20	PASS	.	GT	1|0	0|0	1|0	0|0	0|0	0|0	0|0	0|0	0|0	0|0	0|0	0|0	1|0	0|0	0|0	0|0	0|0	0|0	0|0	0|0	0|0	0|0	0|0	0|0	0|0	1|0	1|0	0|0	0|0	0|0	0|0	0|0	0|0
46573	27	.	G	A	20	PASS	.	GT	0|0	./.	0|0	0|0	0|0	0|0	1|1	0|0	0|1	0|0	./.	0|0	0|0	0|0	./.	0|0	./.	0|0	0|0	0|0	0|0	0|0	1|1	0|0	0|1	0|1	0|0	1|1	./.	0|0	0|0	0|1	0|0
46573	57	.	G	A	20	PASS	.	GT	0|0	./.	0|0	0|0	0|0	0|0	0|0	0|0	0|1	0|0	./.	1|1	0|0	0|0	./.	0|0	./.	0|1	0|0	0|0	1|1	0|1	0|0	0|0	0|1	0|1	0|0	0|0	./.	1|1	0|0	0|1	0|0
46573	72	.	A	G	20	PASS	.	GT	1|1	./.	0|0	0|0	0|0	1|1	0|0	1|0	0|0	0|0	./.	0|0	0|0	0|0	./.	0|0	./.	0|0	0|0	0|0	0|0	0|0	0|0	0|0	0|0	0|0	0|0	0|0	./.	0|0	1|1	0|0	0|0
46661	53	.	A	C	20	PASS	.	GT	0|0	1|0	0|0	0|0	0|0	0|0	0|0	0|0	./.	0|0	1|0	0|0	0|0	0|0	0|0	0|0	./.	0|0	0|0	0|0	./.	1|0	0|0	0|0	0|0	./.	1|1	0|0	./.	0|0	0|0	0|0	0|0
46790	65	.	C	T	20	PASS	.	GT	0|0	./.	0|0	0|0	0|0	0|0	0|0	0|0	0|0	./.	0|0	0|0	./.	0|0	./.	0|0	0|0	0|0	1|0	./.	./.	1|0	./.	0|0	0|0	0|0	0|0	0|0	0|0	0|0	./.	1|1	0|0
46790	88	.	A	C	20	PASS	.	GT	0|0	./.	0|0	0|0	0|0	0|0	0|0	0|0	0|0	./.	1|0	0|0	./.	0|0	./.	0|0	1|1	1|1	0|0	./.	./.	0|0	./.	0|0	0|0	0|0	1|0	1|1	1|1	0|0	./.	0|0	0|0
46804	4	.	G	T	20	PASS	.	GT	./.	./.	./.	0|0	1|1	0|0	./.	0|1	0|0	0|0	0|0	1|1	0|0	0|1	1|1	0|0	1|1	0|0	0|0	0|0	./.	0|1	0|0	0|0	1|1	./.	0|0	1|1	1|1	1|1	./.	./.	0|1
46804	88	.	T	G	20	PASS	.	GT	./.	./.	./.	0|0	1|1	0|0	./.	0|0	0|0	0|0	0|0	1|0	0|0	1|0	0|0	1|0	1|1	0|0	0|0	0|0	./.	0|0	0|0	0|0	0|0	./.	0|0	1|1	0|0	1|1	./.	./.	1|0
46878	82	.	T	C	20	PASS	.	GT	0|0	./.	0|0	0|0	0|0	./.	0|0	0|1	0|0	0|0	0|0	./.	0|0	./.	0|0	0|0	0|0	0|0	0|0	0|0	0|0	0|0	0|0	1|1	0|0	0|0	./.	0|0	./.	0|0	./.	0|0	0|0
46883	71	.	T	A	20	PASS	.	GT	./.	0|0	0|0	./.	0|0	0|0	0|0	./.	0|0	1|1	0|0	0|1	./.	0|0	./.	./.	0|0	0|0	0|0	0|0	0|0	0|0	0|0	0|0	0|0	0|0	./.	0|0	0|0	0|0	0|0	./.	0|0
46883	84	.	C	G	20	PASS	.	GT	./.	0|0	0|0	./.	0|0	0|0	0|0	./.	0|0	0|0	1|1	0|0	./.	1|0	./.	./.	0|0	0|0	0|0	0|0	0|0	0|0	0|0	0|0	0|0	0|0	./.	0|0	0|0	0|0	1|1	./.	0|0
46883	90	.	C	A	20	PASS	.	GT	./.	0|0	0|0	./.	1|1	0|1	0|0	./.	0|0	0|0	0|0	0|0	./.	0|0	./.	./.	0|1	0|0	0|0	0|1	0|1	0|0	0|0	0|1	0|0	0|0	./.	0|0	0|0	0|0	0|0	./.	0|0
46907	37	.	G	T	20	PASS	.	GT	0|0	0|0	0|1	1|1	0|0	0|0	0|0	1|1	0|0	0|0	./.	./.	0|0	0|0	./.	0|0	0|0	./.	0|1	0|0	0|0	./.	0|0	0|0	1|1	0|1	0|0	0|0	0|0	./.	0|1	0|0	0|0
46929	67	.	T	A	20	PASS	.	GT	0|0	0|1	0|1	0|0	./.	0|0	0|0	0|0	0|1	0|0	0|0	0|0	0|0	0|0	0|0	0|0	0|0	0|0	0|0	0|0	0|0	0|0	0|0	0|0	0|1	0|0	0|0	0|0	0|1	0|0	0|0	0|0	0|0
46929	68	.	T	A	20	PASS	.	GT	0|0	0|1	0|1	0|0	./.	0|0	0|0	0|0	0|1	0|0	0|1	0|0	0|0	0|1	0|0	0|0	0|0	0|0	0|0	0|0	0|0	0|0	0|0	0|0	0|1	0|0	0|0	0|0	0|1	0|0	0|0	0|0	0|0
46938	89	.	C	T	20	PASS	.	GT	0|0	./.	1|1	./.	1|0	1|1	0|0	1|1	1|1	0|0	0|0	./.	1|1	./.	1|1	0|0	0|0	1|0	1|0	./.	0|0	1|0	1|0	0|0	1|0	1|0	1|0	0|0	1|1	./.	0|0	1|1	1|0
46943	40	.	T	C	20	PASS	.	GT	0|0	0|0	0|0	0|0	1|1	0|0	0|1	0|0	0|0	0|0	./.	0|0	0|0	0|0	./.	./.	0|0	0|0	./.	0|0	0|0	0|0	0|0	0|0	./.	0|0	0|0	0|0	./.	./.	0|0	./.	0|0
47098	1	.	C	G	20	PASS	.	GT	./.	0|0	0|0	0|0	0|0	1|0	0|0	0|0	./.	0|0	1|1	0|0	./.	0|0	1|0	1|0	1|1	0|0	0|0	0|0	./.	0|0	./.	./.	./.	./.	0|0	1|1	0|0	0|0	0|0	1|1	0|0
47098	47	.	A	G	20	PASS	.	GT	./.	0|0	0|0	1|0	1|1	1|0	0|0	0|0	./.	0|0	1|1	1|0	./.	1|0	1|1	1|1	1|1	1|0	0|0	0|0	0|0	1|1	./.	./.	./.	./.	0|0	1|1	1|1	0|0	0|0	1|1	1|0
47126	32	.	A	C	20	PASS	.	GT	./.	0|0	./.	0|0	0|0	0|0	0|0	0|0	1|0	0|0	0|0	0|0	0|0	0|0	0|0	1|0	0|0	0|0	1|0	0|0	0|0	1|0	0|0	0|0	0|0	0|0	0|0	1|1	./.	./.	1|0	0|0	0|0
47126	36	.	C	T	20	PASS	.	GT	0|0	0|0	./.	0|0	0|0	0|0	./.	1|0	0|0	0|0	0|0	1|0	0|0	0|0	0|0	1|0	0|0	0|0	0|0	0|0	0|0	0|0	0|0	0|0	0|0	0|0	0|0	0|0	./.	./.	0|0	0|0	0|0
47126	42	.	G	T	20	PASS	.	GT	./.	0|1	./.	0|0	0|0	0|0	0|0	0|0	0|0	0|0	0|0	0|1	0|0	0|0	0|0	0|0	0|1	0|0	0|1	0|0	0|1	0|0	0|0	0|1	0|0	0|1	0|0	0|0	./.	./.	0|1	0|0	0|0
47126	44	.	C	T	20	PASS	.	GT	0|0	0|0	./.	1|1	0|0	0|0	0|0	0|0	0|0	0|0	0|0	0|0	0|0	0|0	0|0	0|0	1|0	1|0	0|0	0|0	0|0	0|0	1|0	0|0	0|0	0|0	0|0	0|0	./.	./.	0|0	0|0	0|0
47126	84	.	T	A	20	PASS	.	GT	0|0	0|0	./.	1|1	0|0	0|0	0|0	0|0	0|0	0|0	0|0	0|0	0|0	0|0	0|0	0|0	0|1	0|0	0|0	0|0	0|0	0|0	0|1	0|0	0|0	0|0	0|0	0|0	./.	./.	0|0	0|0	0|0
47211	18	.	G	A	20	PASS	.	GT	0|1	./.	0|1	0|0	./.	0|1	0|1	0|1	0|1	0|1	0|0	0|1	0|1	0|1	0|1	0|0	0|1	0|0	0|1	0|1	0|0	0|0	0|0	0|1	0|1	0|0	0|1	0|1	0|0	0|0	0|1	0|1	0|0
47224	67	.	G	A	20	PASS	.	GT	1|1	./.	0|0	1|1	./.	./.	0|0	0|0	0|0	0|0	./.	1|1	0|0	0|0	./.	./.	0|0	0|0	0|0	0|0	0|0	0|0	./.	0|0	0|0	0|0	0|0	0|0	0|0	0|0	1|1	1|1	./.
47799	10	.	C	T	20	PASS	.	GT	1|1	0|0	./.	0|0	0|0	0|0	0|0	0|0	0|0	1|0	./.	./.	./.	1|1	./.	0|0	1|1	0|0	./.	1|1	0|0	./.	0|0	./.	0|0	0|0	1|1	0|0	0|0	0|0	0|0	0|0	1|1
47799	36	.	C	T	20	PASS	.	GT	0|0	0|0	./.	0|0	0|0	0|0	0|0	0|0	0|0	0|0	./.	./.	./.	0|0	./.	0|0	0|0	0|0	./.	0|0	0|0	./.	0|0	./.	0|0	1|1	0|0	1|0	0|0	0|0	1|1	0|0	0|0
47799	62	.	A	G	20	PASS	.	GT	0|0	1|1	./.	0|0	0|0	0|0	0|0	0|0	0|0	0|0	./.	./.	./.	0|0	./.	0|0	0|0	0|0	./.	0|0	0|0	./.	1|1	./.	0|0	0|0	0|0	0|0	0|0	0|0	0|0	1|0	0|0
47824	70	.	C	A	20	PASS	.	GT	./.	1|1	1|1	./.	0|1	1|1	0|1	0|1	0|0	0|1	./.	0|1	0|1	./.	0|0	./.	0|0	1|1	0|0	0|1	./.	0|0	0|0	0|1	0|1	0|1	./.	0|0	./.	0|0	0|0	1|1	0|0
47864	34	.	T	G	20	PASS	.	GT	0|0	0|0	0|0	0|0	1|0	./.	0|0	0|0	0|0	0|0	0|0	./.	./.	0|0	0|0	0|0	./.	1|1	0|0	./.	0|0	0|0	./.	./.	0|0	0|0	0|0	0|0	0|0	0|0	0|0	0|0	./.
48241	70	.	T	C	20	PASS	.	GT	0|0	0|0	./.	0|0	0|0	0|0	./.	0|0	0|1	0|0	0|0	0|0	./.	0|0	0|0	0|0	1|1	0|0	0|0	0|0	0|0	0|0	0|0	0|0	0|0	0|0	0|0	0|0	./.	./.	./.	0|0	./.
48241	81	.	C	T	20	PASS	.	GT	0|0	0|0	./.	0|0	1|0	1|1	./.	1|0	0|0	1|0	0|0	0|0	./.	0|0	0|0	1|1	0|0	1|0	1|0	1|0	1|0	1|0	0|0	0|0	0|0	0|0	1|1	0|0	./.	./.	./.	1|1	./.
48413	8	.	A	G	20	PASS	.	GT	0|0	./.	1|0	0|0	1|0	0|0	./.	1|0	1|0	1|0	1|0	0|0	1|0	0|0	1|1	1|0	0|0	1|0	1|0	1|0	1|0	1|1	1|0	0|0	1|0	0|0	./.	0|0	1|1	./.	1|0	0|0	1|0
48413	51	.	A	T	20	PASS	.	GT	0|0	./.	0|0	0|0	1|0	0|0	./.	0|0	1|0	1|0	1|0	0|0	1|0	0|0	1|0	0|0	0|0	1|0	1|0	0|0	1|0	0|0	1|0	0|0	0|0	0|0	./.	0|0	1|1	./.	1|0	0|0	0|0
48413	76	.	G	A	20	PASS	.	GT	0|0	./.	0|1	0|0	0|1	0|0	./.	0|0	0|1	0|1	0|1	0|0	0|1	0|0	1|1	0|0	0|0	0|1	0|1	0|0	0|1	1|1	0|1	0|0	0|0	0|0	./.	0|0	1|1	./.	0|1	0|0	0|0
48889	5	.	C	G	20	PASS	.	GT	0|0	0|0	./.	0|0	0|0	0|0	0|0	0|0	0|0	0|0	./.	0|0	0|0	0|0	1|0	./.	0|0	./.	1|1	1|0	1|1	./.	0|0	./.	1|0	0|0	1|1	0|0	0|0	0|0	./.	0|0	0|0
48889	63	.	A	G	20	PASS	.	GT	0|0	0|0	./.	0|0	1|1	0|0	0|0	0|0	1|1	0|0	./.	0|0	0|0	1|1	0|0	./.	1|1	./.	0|0	0|0	0|0	./.	0|0	./.	0|0	0|0	0|0	1|1	0|0	0|0	./.	0|0	0|0
49048	81	.	G	T	20	PASS	.	GT	1|1	0|0	0|0	0|0	0|0	0|0	0|0	0|0	0|1	0|0	0|0	./.	0|0	0|0	./.	0|0	0|0	0|0	./.	0|0	./.	0|0	0|0	1|1	0|0	0|0	0|0	./.	./.	0|0	0|0	0|0	./.
49048	89	.	C	T	20	PASS	.	GT	0|0	0|0	0|0	0|0	0|0	0|0	0|0	0|0	1|0	0|0	0|0	./.	0|0	0|0	./.	0|0	0|0	0|0	./.	0|0	./.	0|0	0|0	1|1	0|0	0|0	0|0	./.	./.	0|0	0|0	0|0	./.
49603	76	.	C	T	20	PASS	.	GT	0|0	./.	0|0	./.	0|0	0|0	0|0	0|0	0|0	./.	0|0	0|0	1|0	0|0	1|1	0|0	0|0	0|0	./.	./.	0|0	0|0	0|0	0|0	0|0	0|0	1|0	./.	./.	./.	0|0	0|0	0|0
49613	60	.	C	A	20	PASS	.	GT	0|0	0|0	./.	0|0	0|0	0|0	0|0	0|0	0|0	0|0	0|0	./.	0|0	0|0	0|1	1|1	0|0	0|0	0|0	./.	0|0	0|0	./.	0|0	./.	0|0	0|0	./.	0|0	0|0	0|0	0|0	./.
49621	37	.	C	T	20	PASS	.	GT	1|1	0|0	0|0	0|0	0|0	0|0	0|0	1|0	0|0	0|0	1|1	0|0	0|0	0|0	0|0	0|0	0|0	./.	0|0	0|0	1|1	./.	0|0	0|0	0|0	./.	0|0	0|0	0|0	./.	0|0	0|0	0|0
49621	46	.	T	A	20	PASS	.	GT	0|0	0|1	1|1	0|0	0|1	0|0	0|0	0|1	1|1	0|1	0|0	1|1	1|1	0|0	0|1	1|1	0|0	./.	0|1	0|1	0|0	./.	1|1	1|1	0|0	0|0	1|1	0|0	./.	./.	0|1	0|1	1|1
49621	86	.	T	A	20	PASS	.	GT	1|1	0|0	0|0	0|0	0|1	0|0	0|0	0|1	0|0	0|0	1|1	0|0	0|0	0|0	0|0	0|0	0|0	./.	0|0	0|0	1|1	./.	0|0	0|0	1|1	./.	0|0	1|1	0|1	./.	0|0	0|0	0|0
49724	7	.	A	T	20	PASS	.	GT	0|0	0|0	0|0	0|0	1|0	0|0	0|0	0|0	0|0	0|0	0|0	1|1	./.	./.	1|0	1|0	./.	0|0	1|0	0|0	0|0	0|0	0|0	0|0	0|0	1|0	0|0	0|0	0|0	./.	./.	0|0	0|0
49724	20	.	G	C	20	PASS	.	GT	0|0	0|0	0|0	0|0	0|0	0|0	0|0	0|0	0|1	0|1	0|0	0|0	./.	./.	0|0	0|1	./.	0|0	0|0	0|1	0|0	0|0	0|0	0|0	0|0	0|0	0|0	0|0	0|0	./.	./.	0|0	0|0
49724	68	.	T	C	20	PASS	.	GT	1|1	0|0	0|1	0|0	0|0	0|0	0|0	0|0	0|0	0|0	0|0	0|0	./.	./.	0|0	0|0	./.	0|0	0|0	0|0	0|0	0|0	0|0	0|1	./.	0|1	0|0	0|0	0|0	./.	./.	0|0	0|0
49793	74	.	G	T	20	PASS	.	GT	0|1	0|1	0|0	./.	0|0	0|0	0|0	./.	./.	0|0	0|0	0|0	0|0	0|0	0|0	0|0	./.	0|0	0|0	0|0	0|0	0|0	1|1	./.	0|0	0|0	0|0	0|0	0|0	./.	0|0	0|0	0|0
50026	34	.	G	C	20	PASS	.	GT	0|0	0|0	0|0	0|0	0|0	0|0	0|0	0|0	0|0	0|0	0|0	0|0	0|0	0|0	./.	0|1	0|0	0|0	0|1	./.	0|0	0|0	0|0	0|0	0|0	0|1	0|0	0|0	0|0	0|0	0|1	0|0	0|0
50026	44	.	C	A	20	PASS	.	GT	0|0	0|0	0|0	0|0	0|0	0|0	0|1	0|0	0|0	0|0	0|0	0|1	0|0	0|0	./.	0|0	0|0	0|0	0|0	./.	0|0	0|0	0|1	0|0	0|0	0|0	0|1	0|0	0|0	0|0	0|0	0|0	0|1
50026	61	.	C	T	20	PASS	.	GT	0|0	1|1	0|0	1|0	0|0	0|0	0|0	1|0	0|0	1|0	1|0	0|0	0|0	1|1	./.	1|0	0|0	0|0	1|0	./.	0|0	0|0	0|0	0|0	1|0	1|0	1|1	0|0	0|0	0|0	1|0	1|0	0|0
50101	34	.	A	T	20	PASS	.	GT	0|0	0|0	1|1	0|0	1|0	0|0	1|0	0|0	0|0	1|1	./.	1|0	0|0	0|0	./.	0|0	0|0	0|0	1|0	1|0	1|1	1|1	0|0	0|0	0|0	0|0	1|1	0|0	./.	1|1	0|0	1|0	0|0
50101	38	.	C	A	20	PASS	.	GT	0|0	0|0	0|1	0|1	0|1	0|0	0|1	0|0	0|1	1|1	./.	0|1	0|0	0|0	0|1	0|0	0|1	1|1	1|1	0|1	1|1	1|1	1|1	1|1	0|0	0|1	1|1	0|0	./.	1|1	0|0	1|1	0|0
50101	55	.	A	T	20	PASS	.	GT	0|0	0|0	1|0	1|0	1|0	0|0	1|0	0|0	1|0	1|1	./.	1|0	0|0	0|0	1|0	0|0	0|0	1|1	1|0	1|0	1|1	1|1	1|1	1|1	0|0	0|0	1|1	0|0	./.	1|1	0|0	1|0	0|0
50101	80	.	T	G	20	PASS	.	GT	1|1	1|1	0|0	1|0	1|0	1|1	1|0	1|0	1|0	0|0	./.	1|0	1|1	1|1	0|0	1|1	1|0	0|0	0|0	1|0	0|0	0|0	0|0	0|0	1|1	1|0	0|0	1|1	./.	0|0	1|1	0|0	1|1
50101	82	.	G	A	20	PASS	.	GT	0|0	0|0	0|1	0|1	0|1	0|0	0|1	0|0	0|1	1|1	./.	0|1	0|0	0|0	0|1	0|0	0|0	1|1	0|1	0|1	1|1	1|1	1|1	1|1	0|0	0|0	1|1	0|0	./.	1|1	0|0	1|1	0|0
50110	13	.	C	T	20	PASS	.	GT	0|0	0|0	0|0	1|1	./.	0|0	0|0	0|0	0|0	0|0	0|0	0|0	0|0	./.	0|0	0|0	./.	./.	1|0	1|0	0|0	0|0	1|0	./.	1|0	1|0	0|0	0|0	0|0	0|0	0|0	0|0	0|0
50110	15	.	A	T	20	PASS	.	GT	0|0	0|0	0|0	1|1	./.	1|0	0|0	0|0	0|0	0|0	0|0	0|0	0|0	./.	0|0	0|0	./.	./.	1|0	1|0	0|0	0|0	1|0	./.	1|0	1|0	0|0	0|0	0|0	0|0	0|0	0|0	0|0
50515	73	.	T	A	20	PASS	.	GT	1|1	0|0	0|0	0|1	1|1	0|0	0|1	0|1	1|1	0|1	0|1	0|0	0|1	0|0	0|0	0|0	0|1	0|1	./.	./.	./.	./.	0|0	./.	0|1	1|1	0|0	0|0	./.	./.	0|0	0|0	./.
50515	83	.	T	A	20	PASS	.	GT	0|0	0|0	0|0	0|0	0|0	0|0	0|0	0|0	0|0	0|0	0|0	0|0	0|0	1|1	0|0	1|1	0|0	0|0	./.	./.	./.	./.	0|0	./.	0|0	0|0	0|0	0|0	./.	./.	0|0	0|0	./.
50572	33	.	G	T	20	PASS	.	GT	0|0	0|0	0|0	0|0	./.	./.	0|0	0|0	0|1	0|0	./.	0|0	0|0	./.	./.	0|0	0|0	0|0	0|0	0|0	1|1	0|0	0|0	0|0	0|0	0|0	0|0	./.	0|0	./.	0|0	0|0	./.
50572	63	.	A	G	20	PASS	.	GT	0|0	0|0	1|1	1|1	./.	./.	1|0	1|0	1|0	0|0	./.	1|1	0|0	./.	./.	1|1	1|1	0|0	1|1	0|0	1|1	0|0	1|1	0|0	1|0	0|0	0|0	./.	1|1	./.	0|0	0|0	./.
50632	66	.	G	T	20	PASS	.	GT	0|0	0|0	./.	./.	0|0	0|1	./.	0|0	./.	0|0	0|0	1|1	./.	0|0	0|1	0|0	0|0	0|0	0|0	0|0	0|0	1|1	0|0	0|0	0|0	0|0	0|1	0|1	1|1	./.	0|1	0|1	./.
50703	28	.	C	T	20	PASS	.	GT	0|0	0|0	0|0	./.	0|0	0|0	0|0	0|0	0|0	0|0	0|0	0|0	0|0	./.	./.	0|0	0|0	1|1	0|0	0|0	0|0	1|0	0|0	0|0	0|0	0|0	0|0	0|0	0|0	0|0	0|0	0|0	0|0
50703	83	.	A	C	20	PASS	.	GT	0|0	0|0	0|0	./.	0|0	0|0	0|0	0|0	0|0	0|0	0|0	0|0	0|0	./.	./.	0|0	0|0	1|1	0|0	0|0	0|0	1|0	0|0	0|0	0|0	0|0	0|0	1|0	0|0	0|0	1|0	0|0	0|0
50776	73	.	A	C	20	PASS	.	GT	0|0	0|0	1|0	0|0	0|0	0|0	1|0	./.	1|0	0|0	1|0	0|0	./.	1|0	./.	0|0	1|0	0|0	1|0	1|0	1|1	./.	./.	0|0	1|0	0|0	./.	1|0	0|0	1|1	0|0	1|0	./.
51004	76	.	T	C	20	PASS	.	GT	0|0	1|1	0|0	0|0	./.	./.	0|0	0|0	0|1	0|0	0|0	0|0	0|0	0|1	0|0	1|1	0|0	./.	0|0	0|0	0|0	0|0	0|0	0|0	./.	./.	0|1	0|0	./.	./.	./.	0|0	0|0
51251	64	.	G	A	20	PASS	.	GT	0|0	./.	0|0	./.	0|0	0|0	0|0	0|0	0|0	0|0	0|0	0|0	0|1	./.	1|1	0|0	./.	0|0	0|1	0|0	0|0	0|0	0|0	0|0	0|0	0|0	0|1	./.	0|0	0|0	0|0	0|0	0|0
51349	15	.	C	T	20	PASS	.	GT	./.	0|0	0|0	0|0	0|0	0|0	1|0	1|1	./.	./.	1|0	./.	./.	0|0	1|0	0|0	1|0	0|0	./.	1|0	0|0	0|0	0|0	0|0	0|0	0|0	0|0	0|0	0|0	0|0	0|0	./.	0|0
51349	23	.	C	A	20	PASS	.	GT	./.	0|1	0|0	0|1	0|0	0|0	0|0	0|0	./.	./.	0|0	./.	./.	0|1	0|0	0|1	0|1	0|1	1|1	0|0	0|0	0|1	0|0	0|0	0|0	0|0	0|0	0|0	0|0	0|1	0|0	./.	0|0
51349	28	.	T	C	20	PASS	.	GT	./.	0|0	0|0	0|0	0|0	0|0	0|1	0|0	./.	./.	0|0	./.	./.	0|0	0|1	0|0	0|0	0|0	0|0	0|1	0|0	0|0	0|0	0|0	0|0	0|0	0|0	0|0	0|0	0|0	0|0	./.	0|0
51349	47	.	C	T	20	PASS	.	GT	./.	0|0	1|0	0|0	1|1	0|0	0|0	0|0	./.	./.	0|0	./.	./.	0|0	0|0	0|0	0|0	0|0	0|0	0|0	0|0	0|0	0|0	0|0	1|0	0|0	0|0	0|0	0|0	0|0	0|0	./.	0|0
51349	51	.	C	A	20	PASS	.	GT	./.	0|0	0|0	0|0	0|0	0|1	0|0	0|0	./.	./.	0|0	./.	./.	0|1	0|0	0|0	0|0	0|0	0|0	0|0	0|0	0|1	0|0	0|0	0|1	0|1	0|0	0|1	0|0	0|1	0|0	./.	0|1
51349	63	.	C	T	20	PASS	.	GT	./.	0|0	0|0	0|0	0|0	1|0	0|0	0|0	./.	./.	0|0	./.	./.	0|0	0|0	0|0	0|0	0|0	0|0	1|0	0|0	0|0	1|0	0|0	0|0	0|0	0|0	0|0	0|0	0|0	0|0	./.	0|0
51349	87	.	T	G	20	PASS	.	GT	./.	0|0	1|0	0|0	1|1	0|0	0|0	0|0	./.	./.	1|0	./.	./.	0|0	0|0	0|0	0|0	0|0	0|0	0|0	0|0	0|0	0|0	0|0	1|0	0|0	0|0	0|0	0|0	0|0	0|0	./.	0|0
51609	6	.	G	A	20	PASS	.	GT	./.	0|0	0|0	1|1	0|0	0|0	0|0	./.	0|0	0|0	0|0	0|0	0|1	0|1	0|0	0|0	0|0	0|0	0|0	1|1	0|0	0|0	0|0	0|0	0|0	0|0	0|1	0|0	0|0	0|0	./.	./.	./.
51609	53	.	C	A	20	PASS	.	GT	./.	0|0	0|0	0|0	0|0	0|1	0|0	0|0	0|1	1|1	1|1	0|1	0|1	0|0	0|0	0|0	0|1	0|1	0|0	0|0	0|1	0|1	0|0	0|0	0|0	1|1	0|0	1|1	1|1	1|1	./.	./.	./.
51688	11	.	A	T	20	PASS	.	GT	./.	1|1	0|0	./.	1|0	0|0	0|0	0|0	0|0	0|0	1|1	./.	0|0	1|0	./.	0|0	./.	0|0	0|0	0|0	./.	0|0	0|0	0|0	0|0	0|0	0|0	1|1	0|0	./.	./.	1|0	0|0
51688	25	.	T	C	20	PASS	.	GT	./.	1|1	0|0	./.	0|1	1|1	0|1	0|1	1|1	0|0	1|1	./.	0|0	1|1	./.	1|1	./.	1|1	0|0	0|0	./.	0|0	0|0	0|0	1|1	0|0	0|1	1|1	0|0	./.	./.	0|1	0|0
51688	64	.	G	A	20	PASS	.	GT	./.	0|0	0|0	./.	0|0	0|0	0|1	0|0	0|0	0|0	0|0	./.	0|0	0|0	./.	0|0	./.	0|0	1|1	0|0	./.	1|1	0|0	1|1	0|0	0|1	0|1	0|0	0|0	./.	./.	0|0	0|0
51729	24	.	G	T	20	PASS	.	GT	0|0	./.	0|0	./.	0|0	./.	0|0	./.	0|1	0|0	./.	0|0	0|0	./.	0|0	./.	0|0	0|0	0|0	0|0	0|0	0|0	0|0	0|0	0|0	0|0	0|1	0|0	0|0	./.	0|0	0|0	0|1
52428	8	.	T	C	20	PASS	.	GT	0|0	0|0	0|0	0|0	0|0	0|0	0|1	0|1	0|0	0|0	0|0	0|1	0|0	0|0	0|0	0|0	0|0	0|0	0|0	0|0	0|0	0|0	0|0	0|1	0|0	0|0	0|0	0|0	0|1	0|0	0|0	0|1	0|0
52428	76	.	G	A	20	PASS	.	GT	0|1	0|1	0|1	0|0	0|1	0|1	./.	0|1	0|0	0|1	0|0	0|0	0|1	0|1	0|0	0|0	1|1	0|0	0|1	0|1	0|1	0|0	0|1	0|0	0|0	0|0	1|1	0|0	0|0	0|0	0|0	0|1	0|1
53074	54	.	G	A	20	PASS	.	GT	0|1	0|1	0|1	0|0	0|1	0|0	0|1	0|0	0|0	0|0	0|1	./.	0|0	0|1	0|0	./.	./.	0|0	0|0	./.	./.	0|1	0|1	1|1	0|1	0|1	0|1	0|1	0|1	0|1	0|1	0|1	./.
53074	71	.	T	A	20	PASS	.	GT	0|0	0|0	0|0	0|0	0|0	0|0	0|1	0|0	0|0	0|0	0|0	./.	0|0	0|0	0|0	0|0	./.	0|0	0|0	./.	./.	0|0	0|1	0|0	0|1	0|0	0|0	0|0	0|0	0|0	0|1	0|0	0|0
53176	20	.	T	A	20	PASS	.	GT	0|1	0|0	./.	./.	0|1	0|1	1|1	1|1	1|1	0|0	0|0	1|1	0|1	1|1	./.	0|0	0|1	1|1	0|0	0|1	0|0	0|0	0|1	./.	./.	./.	0|0	0|0	1|1	0|0	0|1	0|0	0|0
53176	22	.	C	T	20	PASS	.	GT	0|0	0|0	./.	./.	1|0	0|0	0|0	0|0	0|0	1|0	0|0	0|0	0|0	0|0	./.	1|1	1|0	0|0	0|0	0|0	0|0	1|1	0|0	./.	./.	./.	0|0	0|0	0|0	0|0	0|0	0|0	0|0
53176	26	.	G	A	20	PASS	.	GT	0|1	0|0	./.	./.	0|0	0|0	0|0	0|0	1|1	0|0	0|0	0|0	0|0	0|0	./.	0|0	0|0	0|0	0|0	0|1	0|0	0|0	0|0	./.	./.	./.	0|0	0|0	0|0	0|0	0|0	0|0	0|0
53176	64	.	C	T	20	PASS	.	GT	0|0	0|0	./.	./.	0|0	0|0	1|0	1|1	0|0	0|0	0|0	0|0	0|0	1|1	./.	0|0	0|0	1|1	0|0	0|0	0|0	0|0	1|0	./.	./.	./.	0|0	1|0	0|0	0|0	1|0	0|0	1|0
53491	72	.	A	C	20	PASS	.	GT	1|0	0|0	0|0	0|0	0|0	./.	0|0	./.	./.	0|0	1|0	0|0	0|0	0|0	0|0	0|0	0|0	0|0	0|0	0|0	1|0	0|0	1|0	0|0	1|0	1|0	1|0	./.	./.	0|0	0|0	0|0	1|0
53537	15	.	G	T	20	PASS	.	GT	0|0	0|1	0|0	1|1	0|1	./.	0|1	1|1	0|0	0|1	0|0	./.	./.	0|1	1|1	0|1	0|0	0|1	0|1	./.	0|1	0|1	0|0	1|1	0|0	0|0	0|0	0|0	./.	1|1	./.	0|1	./.
53537	77	.	A	G	20	PASS	.	GT	0|0	1|0	0|0	1|1	1|0	./.	0|0	1|1	0|0	1|0	./.	./.	./.	1|0	1|1	0|0	0|0	1|0	1|0	./.	0|0	1|0	0|0	1|1	0|0	0|0	0|0	0|0	./.	1|1	./.	1|0	./.
54049	35	.	G	T	20	PASS	.	GT	0|0	0|1	0|0	0|0	0|0	0|1	./.	0|1	0|0	0|0	0|1	0|0	./.	0|0	0|0	0|0	1|1	0|0	0|1	./.	0|1	0|0	0|0	0|0	0|0	0|0	0|0	0|0	0|0	./.	0|0	0|0	./.
54049	70	.	A	G	20	PASS	.	GT	1|0	0|0	0|0	1|1	0|0	1|0	./.	1|0	0|0	0|0	1|0	0|0	./.	0|0	0|0	1|1	0|0	1|1	./.	0|0	1|0	1|1	1|1	1|1	1|0	1|0	1|1	1|0	1|1	./.	1|0	1|1	./.
54049	72	.	A	T	20	PASS	.	GT	0|0	1|0	0|0	0|0	0|0	1|0	./.	0|0	0|0	0|0	1|0	0|0	./.	0|0	0|0	0|0	1|1	0|0	1|0	./.	1|0	0|0	0|0	0|0	0|0	0|0	0|0	0|0	0|0	./.	0|0	0|0	./.
54226	52	.	G	C	20	PASS	.	GT	0|0	./.	0|0	0|0	0|1	0|0	1|1	0|0	./.	0|0	0|0	0|0	0|0	0|0	0|0	1|1	0|0	0|0	0|0	0|0	0|0	0|0	0|0	./.	0|0	0|0	0|0	0|1	./.	./.	./.	0|0	./.
54226	61	.	A	T	20	PASS	.	GT	1|0	./.	0|0	0|0	1|0	0|0	0|0	0|0	./.	0|0	0|0	0|0	0|0	0|0	0|0	0|0	0|0	0|0	0|0	1|1	0|0	0|0	0|0	./.	0|0	0|0	1|1	0|0	./.	./.	./.	0|0	./.
54226	66	.	T	A	20	PASS	.	GT	0|0	./.	1|1	0|1	0|0	1|1	0|0	0|1	./.	0|1	0|0	0|0	0|0	0|0	0|0	0|0	0|0	0|0	0|0	0|0	0|0	0|0	0|0	./.	0|0	0|0	0|0	0|0	./.	./.	./.	0|0	./.
54226	73	.	T	C	20	PASS	.	GT	1|1	./.	0|0	0|0	1|1	0|0	./.	0|0	./.	0|0	0|0	0|1	1|1	0|0	0|0	1|1	0|0	0|0	0|0	1|1	1|1	1|1	0|0	./.	1|1	0|1	1|1	0|1	./.	./.	./.	0|0	./.
54356	50	.	G	A	20	PASS	.	GT	0|0	./.	0|0	0|0	0|0	1|1	0|0	0|0	0|0	0|0	0|0	0|0	0|0	./.	1|1	1|1	0|0	0|0	./.	0|0	0|0	./.	0|0	0|0	./.	./.	1|1	0|0	0|0	0|0	1|1	./.	0|0
54356	85	.	A	G	20	PASS	.	GT	0|0	./.	1|1	0|0	0|0	0|0	0|0	1|1	0|0	1|0	1|0	0|0	1|0	./.	0|0	0|0	0|0	1|1	./.	0|0	0|0	./.	0|0	1|1	./.	./.	0|0	0|0	0|0	1|1	0|0	1|0	0|0
54413	19	.	G	A	20	PASS	.	GT	1|1	0|0	0|0	0|0	0|0	0|0	0|0	0|0	./.	0|0	0|0	0|1	0|0	0|0	./.	0|0	./.	0|0	0|0	./.	0|0	0|0	0|0	0|0	0|0	./.	0|0	0|0	0|0	0|0	0|0	0|0	0|0
54413	40	.	A	C	20	PASS	.	GT	0|0	1|1	1|0	1|0	1|0	1|0	0|0	1|0	./.	0|0	1|0	0|0	1|0	1|0	./.	1|0	./.	0|0	1|0	./.	1|0	1|0	1|0	1|1	1|0	./.	1|1	1|0	1|1	0|0	1|0	1|0	1|0
54413	88	.	A	C	20	PASS	.	GT	0|0	1|1	1|0	1|0	1|0	1|0	0|0	1|0	./.	0|0	0|0	0|0	1|0	1|0	./.	1|0	./.	0|0	0|0	./.	1|0	1|0	1|0	1|1	0|0	./.	1|1	1|0	1|1	0|0	1|0	1|0	0|0
54456	51	.	T	A	20	PASS	.	GT	1|1	0|0	0|1	0|0	0|0	1|1	0|0	0|1	0|1	0|0	0|0	1|1	0|0	1|1	1|1	1|1	1|1	0|0	0|1	1|1	0|1	1|1	./.	0|0	1|1	1|1	0|1	0|0	0|0	1|1	0|0	0|0	1|1
55187	46	.	G	A	20	PASS	.	GT	0|0	0|0	0|0	0|0	0|0	0|0	0|0	0|0	0|0	0|0	0|0	0|0	1|1	0|1	0|0	0|0	./.	0|0	0|0	1|1	0|0	0|0	./.	1|1	0|1	0|0	1|1	0|0	./.	./.	./.	./.	./.
55187	79	.	T	G	20	PASS	.	GT	0|0	0|0	0|0	0|0	0|0	0|0	0|0	0|0	0|0	0|0	0|0	0|0	1|1	1|0	0|0	1|1	./.	0|0	0|0	1|1	0|0	0|0	./.	1|1	1|0	0|0	1|1	0|0	./.	./.	./.	./.	./.
55216	70	.	T	C	20	PASS	.	GT	./.	./.	0|0	0|0	0|0	0|0	0|1	./.	./.	0|0	./.	0|0	0|0	0|0	0|0	0|0	0|0	./.	0|0	0|0	0|0	0|0	0|0	0|0	0|0	0|0	0|0	0|0	0|0	1|1	0|0	0|0	0|0
55238	59	.	C	G	20	PASS	.	GT	./.	0|0	0|0	0|0	0|0	1|0	0|0	0|0	1|0	0|0	1|1	./.	0|0	./.	0|0	0|0	0|0	0|0	1|1	0|0	./.	0|0	1|1	./.	0|0	0|0	./.	1|1	0|0	0|0	1|1	1|1	0|0
55238	79	.	C	A	20	PASS	.	GT	./.	0|0	1|1	0|0	1|1	0|0	1|1	0|1	0|1	1|1	0|0	./.	0|0	./.	0|1	0|0	0|0	0|0	0|0	1|1	./.	1|1	0|0	./.	0|0	1|1	./.	0|0	0|0	0|0	0|0	0|0	1|1
55446	60	.	C	T	20	PASS	.	GT	./.	./.	1|0	./.	0|0	0|0	0|0	./.	./.	0|0	0|0	0|0	0|0	0|0	0|0	0|0	./.	0|0	0|0	0|0	0|0	0|0	0|0	./.	0|0	0|0	1|0	0|0	./.	1|0	0|0	0|0	0|0
55446	62	.	T	C	20	PASS	.	GT	./.	./.	0|0	./.	0|0	0|0	0|0	./.	./.	0|1	0|0	0|1	0|0	0|0	0|0	0|0	./.	0|0	0|0	0|1	1|1	1|1	0|0	./.	0|0	0|1	0|1	0|1	./.	0|1	1|1	0|0	0|1
55519	56	.	A	T	20	PASS	.	GT	0|0	0|0	1|1	0|0	1|1	1|1	1|1	0|0	0|0	1|0	./.	1|0	0|0	0|0	./.	1|0	0|0	0|0	0|0	1|0	./.	0|0	0|0	0|0	0|0	1|0	./.	0|0	0|0	0|0	0|0	./.	0|0
56372	2	.	T	A	20	PASS	.	GT	./.	./.	1|1	0|1	0|0	0|0	0|0	0|0	1|1	0|0	0|0	0|0	0|0	0|0	./.	0|0	./.	0|0	0|0	0|0	0|1	0|0	0|0	./.	0|0	0|0	0|0	./.	./.	0|0	1|1	0|0	1|1
56372	77	.	C	A	20	PASS	.	GT	./.	./.	1|1	0|1	0|0	0|0	0|0	0|0	1|1	0|0	0|0	0|0	0|0	0|0	./.	0|0	./.	0|0	0|0	0|0	0|1	0|0	1|1	./.	0|0	1|1	0|0	./.	./.	0|0	1|1	1|1	1|1
56564	11	.	T	A	20	PASS	.	GT	0|0	0|0	0|0	0|0	0|0	0|0	0|0	0|0	./.	1|1	./.	./.	0|0	0|0	./.	./.	0|0	0|0	./.	0|0	0|1	0|0	0|0	0|0	./.	0|0	0|0	0|0	0|0	./.	0|0	0|0	0|0
56564	16	.	G	T	20	PASS	.	GT	0|0	0|0	0|0	0|0	1|1	1|1	0|0	0|0	./.	0|0	./.	./.	0|0	0|0	./.	./.	0|0	0|0	./.	0|0	0|1	0|0	0|0	0|0	./.	0|0	0|0	0|0	0|0	./.	0|0	1|1	1|1
56564	88	.	A	G	20	PASS	.	GT	0|0	0|0	0|0	0|0	1|1	0|0	0|0	0|0	./.	0|0	./.	./.	0|0	0|0	./.	./.	0|0	0|0	./.	0|0	1|0	0|0	0|0	0|0	./.	0|0	0|0	0|0	0|0	./.	0|0	0|0	1|1
56571	39	.	C	T	20	PASS	.	GT	./.	0|0	0|0	0|0	0|0	0|0	1|0	0|0	0|0	0|0	./.	0|0	1|1	0|0	0|0	0|0	0|0	0|0	0|0	1|1	0|0	0|0	1|0	./.	0|0	0|0	./.	0|0	./.	./.	0|0	./.	1|1
56571	57	.	C	A	20	PASS	.	GT	./.	0|0	0|0	0|0	0|0	0|0	0|1	1|1	0|0	0|0	./.	0|0	1|1	0|0	0|0	0|0	0|0	1|1	0|1	1|1	0|0	0|0	0|1	./.	0|0	0|0	./.	0|0	./.	./.	0|0	./.	1|1
56696	38	.	A	C	20	PASS	.	GT	./.	./.	0|0	0|0	0|0	0|0	0|0	1|1	./.	./.	0|0	0|0	1|1	0|0	1|1	1|0	0|0	0|0	1|0	0|0	1|1	0|0	./.	0|0	0|0	0|0	0|0	./.	0|0	./.	0|0	1|0	1|0
56752	7	.	C	T	20	PASS	.	GT	1|0	0|0	1|0	0|0	1|0	0|0	./.	1|0	0|0	0|0	1|1	./.	./.	1|1	0|0	./.	1|1	0|0	1|0	1|0	./.	1|1	0|0	0|0	0|0	0|0	0|0	0|0	0|0	./.	0|0	1|0	./.
56752	20	.	A	G	20	PASS	.	GT	0|0	0|0	1|0	0|0	1|0	1|0	./.	1|1	./.	1|0	1|1	./.	./.	1|1	1|0	./.	0|0	1|1	1|1	0|0	./.	1|1	1|1	0|0	0|0	1|0	0|0	0|0	0|0	./.	0|0	1|0	./.
56842	25	.	C	A	20	PASS	.	GT	0|0	0|0	0|0	0|0	0|0	0|0	0|0	0|0	0|0	0|0	0|0	./.	0|0	0|0	0|0	0|1	0|0	0|1	0|0	0|0	0|0	0|0	./.	0|0	0|0	0|0	0|0	0|1	./.	0|1	./.	0|0	0|0
56842	38	.	G	A	20	PASS	.	GT	1|1	1|1	0|0	0|1	0|0	0|1	0|1	0|0	1|1	0|0	0|0	./.	0|0	0|0	0|0	0|0	0|0	0|0	0|1	0|1	0|0	1|1	./.	0|0	0|0	0|0	./.	0|0	./.	0|0	./.	0|1	0|0
56842	59	.	A	C	20	PASS	.	GT	0|0	0|0	0|0	0|0	0|0	0|0	0|0	0|0	0|0	0|0	0|0	./.	0|0	1|0	0|0	0|0	0|0	0|0	1|0	0|0	0|0	0|0	./.	0|0	0|0	0|0	0|0	1|0	./.	0|0	./.	0|0	0|0
56842	83	.	G	A	20	PASS	.	GT	0|0	0|0	0|0	0|0	0|0	0|0	0|0	0|1	0|0	0|0	0|0	./.	0|0	0|0	0|0	0|1	0|0	0|1	0|1	0|0	0|1	0|0	./.	0|1	0|1	0|1	./.	0|0	./.	0|0	./.	0|0	./.
57077	89	.	C	T	20	PASS	.	GT	./.	./.	0|0	0|0	0|0	0|0	0|0	0|0	0|0	0|0	./.	./.	0|0	0|0	0|0	0|0	0|0	1|0	0|0	0|0	./.	1|1	0|0	0|0	0|0	0|0	0|0	0|0	./.	0|0	0|0	./.	0|0
57240	34	.	G	A	20	PASS	.	GT	0|0	./.	0|0	0|0	./.	0|0	0|0	0|0	./.	0|0	0|0	0|0	0|0	0|0	./.	0|0	./.	0|0	0|0	0|0	0|0	0|0	0|1	0|0	0|1	0|0	0|0	0|0	0|1	./.	0|0	0|0	./.
57440	74	.	T	C	20	PASS	.	GT	0|0	0|1	0|0	0|0	0|0	./.	0|0	0|0	0|1	0|0	0|1	0|0	0|0	0|0	0|0	0|0	./.	./.	0|0	./.	0|0	0|0	0|0	0|0	0|0	./.	./.	0|1	1|1	./.	./.	0|1	0|0
57440	88	.	C	T	20	PASS	.	GT	0|0	0|0	0|0	0|0	0|0	./.	0|0	1|1	0|0	0|0	0|0	0|0	0|0	0|0	0|0	0|0	./.	./.	0|0	./.	0|0	1|1	0|0	0|0	0|0	./.	./.	0|0	0|0	./.	./.	0|0	0|0
57844	12	.	G	A	20	PASS	.	GT	0|0	0|0	0|0	0|0	0|0	0|1	0|1	0|1	0|0	0|0	0|1	0|0	0|1	0|1	0|0	0|0	0|0	0|1	0|0	0|0	0|0	0|0	0|1	0|1	0|1	./.	0|0	./.	0|0	0|0	0|1	./.	./.
57896	30	.	T	A	20	PASS	.	GT	./.	1|1	0|1	0|0	0|0	0|0	0|0	./.	./.	0|0	0|0	./.	0|0	0|0	0|0	0|0	0|0	0|0	0|0	0|0	./.	./.	./.	0|0	0|0	0|0	1|1	0|0	0|0	0|0	0|0	0|1	0|0
57896	39	.	G	A	20	PASS	.	GT	./.	0|0	0|0	1|1	0|0	0|1	0|0	./.	./.	0|1	0|0	./.	0|0	0|0	0|0	0|0	0|0	0|0	0|0	0|0	./.	./.	./.	1|1	1|1	0|0	0|0	0|0	1|1	1|1	0|0	0|0	0|0
57969	64	.	G	A	20	PASS	.	GT	0|0	./.	0|1	./.	0|0	0|0	1|1	0|0	0|0	0|0	0|0	./.	0|0	./.	1|1	0|0	1|1	0|0	0|0	0|1	./.	0|0	0|0	0|0	0|0	0|0	0|0	0|0	./.	./.	0|0	0|0	0|0
57990	56	.	G	A	20	PASS	.	GT	0|0	0|0	0|0	0|0	0|1	0|0	./.	0|0	0|1	0|0	0|0	0|0	0|0	0|0	0|0	0|0	0|1	0|0	0|0	0|0	1|1	0|1	0|0	0|0	0|0	0|0	0|0	0|0	0|0	0|0	0|0	0|0	0|0
57990	82	.	T	C	20	PASS	.	GT	0|0	0|1	0|0	0|0	0|0	0|0	./.	0|1	0|1	0|1	0|0	0|1	0|1	0|1	0|0	0|1	0|1	0|1	0|0	1|1	0|0	0|0	0|1	0|1	0|1	0|1	0|1	0|1	0|0	0|0	0|1	0|0	0|0
57990	88	.	G	A	20	PASS	.	GT	0|1	0|1	0|0	0|0	0|1	0|1	./.	0|1	0|0	0|0	0|1	0|1	0|0	0|1	0|1	0|0	0|0	0|0	0|1	0|0	0|0	0|1	0|0	0|0	0|0	0|0	0|1	0|1	0|1	0|1	0|1	0|1	0|0
58006	78	.	C	T	20	PASS	.	GT	0|0	./.	0|0	0|0	0|0	./.	./.	0|0	0|0	0|0	./.	./.	0|0	1|0	0|0	./.	0|0	0|0	0|0	0|0	0|0	0|0	./.	0|0	0|0	0|0	1|1	0|0	0|0	0|0	0|0	0|0	0|0
58037	12	.	G	A	20	PASS	.	GT	0|1	./.	0|0	0|0	0|0	0|0	0|0	./.	0|0	0|1	./.	./.	0|0	0|0	0|0	0|0	./.	0|0	1|1	./.	0|0	0|0	./.	0|0	0|1	0|0	./.	0|0	0|0	0|0	0|0	0|0	0|0
58037	63	.	A	G	20	PASS	.	GT	0|0	./.	0|0	1|1	1|0	1|0	1|0	./.	1|0	0|0	./.	./.	0|0	0|0	1|0	0|0	./.	1|0	0|0	./.	0|0	0|0	./.	0|0	0|0	0|0	./.	1|0	1|0	0|0	0|0	1|0	0|0
58037	89	.	G	A	20	PASS	.	GT	0|0	./.	0|0	1|1	0|0	0|0	0|0	./.	0|1	0|0	./.	./.	0|0	0|0	0|0	0|0	./.	0|0	0|0	./.	0|0	0|0	./.	0|0	0|0	0|0	./.	0|0	0|0	0|0	0|0	0|0	0|0
58145	26	.	T	C	20	PASS	.	GT	0|0	./.	./.	0|0	0|0	0|0	0|0	0|0	0|0	0|1	0|0	0|0	./.	0|1	0|0	0|1	0|1	./.	0|1	0|0	0|0	0|0	0|0	0|1	./.	0|0	0|1	0|1	0|1	0|0	0|0	0|1	0|0
58300	62	.	A	T	20	PASS	.	GT	1|1	0|0	0|0	0|0	1|0	1|0	0|0	0|0	0|0	0|0	./.	./.	0|0	0|0	0|0	0|0	0|0	1|0	0|0	0|0	./.	0|0	0|0	./.	0|0	0|0	0|0	0|0	0|0	./.	0|0	./.	0|0
58300	84	.	T	C	20	PASS	.	GT	1|1	0|0	0|0	0|0	0|1	0|1	0|0	0|0	0|1	0|1	./.	./.	0|0	0|0	0|1	0|0	0|0	1|1	0|0	0|0	./.	1|1	0|0	./.	0|0	0|0	0|0	0|0	0|1	./.	0|0	./.	0|0
58475	6	.	A	C	20	PASS	.	GT	0|0	0|0	0|0	0|0	0|0	0|0	0|0	0|0	0|0	1|0	0|0	1|0	0|0	0|0	0|0	0|0	1|0	0|0	0|0	0|0	0|0	0|0	./.	./.	0|0	0|0	./.	1|0	0|0	0|0	0|0	./.	./.
58475	41	.	G	A	20	PASS	.	GT	0|0	0|0	0|0	0|0	0|0	0|0	0|0	0|0	0|0	0|0	0|0	0|0	0|0	0|0	0|1	0|0	0|1	0|0	0|0	0|0	0|0	0|0	./.	./.	0|1	0|0	./.	0|0	0|0	0|0	0|0	./.	./.
58509	79	.	G	A	20	PASS	.	GT	0|1	0|1	0|1	0|1	0|1	0|0	0|1	0|1	0|1	0|1	0|0	0|0	0|0	0|1	0|1	0|1	0|1	0|1	0|1	0|1	0|0	0|1	0|1	0|1	0|0	0|1	0|1	0|1	0|1	0|0	0|0	0|1	0|0
58602	79	.	G	T	20	PASS	.	GT	0|0	0|0	1|1	0|0	0|0	0|1	0|0	0|0	0|1	0|1	./.	./.	0|0	0|0	0|0	0|0	0|0	0|1	0|1	./.	./.	0|1	0|0	0|1	0|0	0|0	./.	0|0	./.	./.	0|0	0|1	./.
58602	88	.	G	A	20	PASS	.	GT	1|1	0|0	0|0	0|0	0|0	0|0	0|0	0|0	0|0	0|0	./.	./.	0|0	0|0	0|0	0|0	0|0	0|0	0|0	./.	./.	0|0	0|0	0|0	0|0	0|0	./.	0|0	./.	./.	0|1	0|0	./.
58877	20	.	C	A	20	PASS	.	GT	0|0	./.	0|1	0|0	./.	0|0	0|0	0|1	0|0	0|0	0|0	0|0	0|0	0|0	0|0	0|0	./.	0|0	0|0	0|0	0|0	0|0	0|0	0|0	0|1	0|0	0|0	0|0	./.	0|0	0|0	0|0	0|0
58877	51	.	G	C	20	PASS	.	GT	0|0	./.	0|1	0|0	0|0	0|1	0|1	0|0	0|1	0|0	0|1	0|1	0|1	0|0	0|1	0|1	./.	0|1	0|0	0|1	0|0	0|1	0|0	0|1	0|1	0|0	0|1	0|1	./.	0|0	0|1	0|0	./.
58926	88	.	G	T	20	PASS	.	GT	0|1	0|0	0|0	0|0	0|0	1|1	0|0	0|0	0|1	0|0	./.	0|0	0|0	0|0	0|0	0|0	0|0	0|0	./.	./.	0|0	0|1	0|0	0|0	./.	./.	0|0	1|1	./.	0|0	./.	0|1	0|0
59187	16	.	C	A	20	PASS	.	GT	0|0	0|0	0|0	0|0	0|1	0|0	0|0	0|0	0|0	0|0	0|0	./.	./.	0|0	0|0	0|0	./.	0|0	./.	./.	0|0	1|1	./.	0|0	./.	0|0	0|0	0|0	./.	0|0	0|0	0|0	0|0
59359	5	.	G	A	20	PASS	.	GT	./.	1|1	0|0	1|1	0|1	./.	0|1	0|1	0|0	0|1	1|1	0|0	1|1	0|0	0|1	0|0	0|0	0|1	1|1	0|1	0|1	1|1	./.	./.	0|0	0|0	./.	0|0	./.	./.	./.	0|0	0|0
59359	24	.	A	G	20	PASS	.	GT	./.	0|0	0|0	0|0	0|0	./.	1|0	0|0	0|0	1|0	0|0	1|1	0|0	0|0	1|0	0|0	0|0	0|0	0|0	1|0	0|0	0|0	./.	./.	1|1	1|0	./.	1|1	./.	./.	./.	0|0	1|0
59392	48	.	A	C	20	PASS	.	GT	0|0	./.	0|0	0|0	1|0	0|0	0|0	1|1	0|0	1|0	0|0	./.	1|1	./.	0|0	1|1	./.	./.	0|0	1|1	0|0	0|0	1|0	./.	1|0	0|0	1|0	0|0	./.	./.	1|0	0|0	0|0
59469	76	.	G	T	20	PASS	.	GT	0|0	./.	0|0	0|0	0|0	0|0	./.	0|0	0|0	0|0	0|0	0|0	0|0	0|0	./.	0|0	0|0	0|0	0|1	./.	./.	0|0	./.	0|0	0|0	0|0	0|1	0|0	./.	0|0	0|1	0|0	0|0
59615	29	.	T	A	20	PASS	.	GT	0|0	0|0	0|0	./.	./.	./.	0|0	0|0	0|0	1|1	0|0	0|0	0|0	./.	0|0	0|1	./.	./.	0|0	0|0	0|0	0|0	0|0	0|0	0|0	0|0	./.	1|1	0|0	0|0	0|0	0|0	0|0
59615	31	.	A	T	20	PASS	.	GT	0|0	0|0	0|0	./.	./.	./.	0|0	0|0	0|0	0|0	0|0	0|0	0|0	./.	0|0	1|0	./.	./.	0|0	0|0	0|0	0|0	0|0	0|0	0|0	1|1	./.	0|0	0|0	0|0	0|0	1|1	./.
59615	53	.	G	A	20	PASS	.	GT	0|0	0|0	0|0	./.	./.	./.	0|0	0|0	0|0	1|1	0|0	0|0	0|0	./.	0|0	0|0	./.	./.	0|0	0|0	0|0	0|0	0|0	0|0	0|0	0|0	./.	1|1	0|0	0|0	0|0	0|0	0|0
59615	88	.	G	T	20	PASS	.	GT	0|1	0|0	0|0	./.	./.	./.	0|0	0|1	0|0	0|0	0|0	0|0	0|0	./.	0|0	0|0	./.	./.	0|0	0|0	0|0	0|0	0|0	1|1	0|0	0|0	./.	0|0	0|0	0|0	0|0	0|0	0|0
59756	19	.	A	G	20	PASS	.	GT	1|1	1|1	0|0	./.	1|1	1|0	0|0	0|0	0|0	1|0	0|0	1|1	1|1	1|1	0|0	0|0	1|0	1|0	./.	0|0	./.	1|1	1|0	0|0	0|0	./.	1|0	1|1	./.	./.	./.	0|0	0|0
59756	39	.	G	A	20	PASS	.	GT	1|1	1|1	0|0	./.	0|1	0|1	0|0	0|0	0|0	0|1	0|0	0|0	1|1	1|1	0|0	0|0	0|1	0|1	./.	0|0	./.	1|1	0|0	0|0	0|0	./.	0|0	0|0	./.	./.	./.	0|0	0|0
59756	67	.	T	A	20	PASS	.	GT	0|0	0|0	0|0	./.	0|0	0|1	0|0	1|1	0|0	0|0	0|0	1|1	0|0	0|0	0|0	0|0	0|0	0|0	./.	0|0	./.	0|0	0|0	1|1	0|0	./.	0|0	0|0	./.	./.	./.	0|0	0|0
59756	90	.	G	A	20	PASS	.	GT	0|0	0|0	0|0	./.	0|0	0|1	0|0	0|0	0|0	0|0	0|0	0|0	0|0	0|0	0|0	0|0	0|0	0|0	./.	0|0	./.	0|0	0|0	1|1	0|0	./.	0|0	0|0	./.	./.	./.	0|0	0|0
59771	79	.	G	C	20	PASS	.	GT	0|0	1|1	1|1	1|1	0|0	0|0	0|0	1|1	0|1	./.	./.	0|0	0|0	0|0	./.	0|0	0|0	1|1	1|1	1|1	./.	1|1	0|0	1|1	0|1	0|1	./.	0|0	0|1	./.	0|0	0|1	0|0
59833	28	.	C	A	20	PASS	.	GT	0|0	0|0	0|0	0|0	0|0	0|0	./.	./.	0|0	0|0	0|0	0|0	./.	0|0	0|0	0|0	0|0	0|0	0|0	./.	0|0	0|1	./.	0|0	./.	0|0	0|1	0|0	0|1	0|0	./.	0|0	0|0
59904	33	.	A	T	20	PASS	.	GT	1|0	1|0	./.	1|0	1|0	1|0	0|0	0|0	0|0	0|0	0|0	1|0	1|0	0|0	0|0	0|0	0|0	0|0	0|0	1|0	0|0	0|0	0|0	0|0	0|0	1|0	0|0	0|0	./.	0|0	0|0	1|0	0|0
59904	48	.	G	A	20	PASS	.	GT	0|1	0|1	0|1	0|1	0|1	0|1	0|0	0|0	0|1	0|0	0|0	0|1	0|1	0|0	0|1	0|0	0|0	0|0	0|0	0|1	0|1	0|0	0|1	0|0	0|1	0|1	0|0	0|0	./.	0|1	0|0	0|1	1|1
60468	35	.	G	A	20	PASS	.	GT	0|0	0|0	0|0	0|0	0|0	0|0	0|1	0|1	0|0	0|0	0|0	0|0	./.	0|0	0|0	0|0	0|0	0|1	0|0	0|0	0|0	0|0	0|0	0|0	0|0	0|0	0|0	0|1	0|0	0|0	0|0	./.	0|0
60468	50	.	C	T	20	PASS	.	GT	0|0	0|0	0|0	0|0	1|0	1|0	1|0	0|0	0|0	0|0	0|0	0|0	./.	1|0	0|0	0|0	0|0	0|0	0|0	0|0	0|0	0|0	0|0	0|0	0|0	0|0	0|0	0|0	0|0	0|0	0|0	./.	0|0
60468	73	.	T	G	20	PASS	.	GT	1|0	0|0	1|0	0|0	1|0	1|0	1|0	1|0	1|0	1|0	1|1	1|0	./.	1|0	1|0	1|0	0|0	1|1	1|0	0|0	1|1	0|0	1|0	0|0	1|0	1|0	0|0	1|0	0|0	1|0	0|0	./.	0|0
60468	81	.	C	T	20	PASS	.	GT	0|0	0|0	0|0	0|0	0|0	0|0	1|0	0|0	0|0	0|0	0|0	0|0	./.	0|0	0|0	0|0	0|0	0|0	0|0	0|0	0|0	1|1	0|0	0|0	0|0	0|0	0|0	1|0	0|0	0|0	0|0	./.	0|0
60510	25	.	G	T	20	PASS	.	GT	1|1	0|1	0|0	0|1	0|1	0|0	./.	0|1	1|1	1|1	0|0	0|0	0|0	./.	0|0	0|1	0|0	0|1	./.	0|1	./.	0|0	./.	./.	./.	0|0	0|0	0|0	0|1	0|0	./.	0|1	0|0
60510	80	.	C	G	20	PASS	.	GT	1|1	1|0	1|0	1|0	1|0	0|0	./.	1|0	1|1	1|0	0|0	1|0	0|0	./.	1|1	0|0	0|0	1|1	./.	1|0	./.	0|0	./.	./.	./.	0|0	0|0	0|0	1|0	1|0	./.	1|1	0|0
60510	89	.	T	A	20	PASS	.	GT	0|0	0|1	0|0	0|0	0|0	0|0	./.	0|0	0|0	0|0	0|0	0|0	0|1	./.	0|0	0|0	0|0	0|0	./.	0|0	./.	0|0	./.	./.	./.	0|0	0|0	0|1	0|0	0|0	0|0	0|0	0|1
60545	46	.	A	G	20	PASS	.	GT	0|0	./.	0|0	0|0	0|0	1|0	./.	0|0	1|1	1|1	0|0	1|1	0|0	0|0	0|0	0|0	0|0	0|0	0|0	./.	./.	0|0	1|0	0|0	./.	0|0	./.	0|0	0|0	1|0	./.	1|1	1|1
60545	47	.	T	A	20	PASS	.	GT	0|0	./.	0|0	0|0	0|0	0|1	./.	0|0	1|1	0|0	0|0	0|1	0|0	0|0	0|0	0|0	0|0	0|0	0|0	./.	./.	0|0	0|1	0|0	./.	0|0	./.	0|0	0|0	0|0	./.	1|1	1|1
60591	69	.	G	A	20	PASS	.	GT	0|0	./.	0|1	./.	0|1	0|0	1|1	0|0	./.	1|1	0|0	1|1	0|0	0|0	0|1	1|1	0|0	1|1	0|1	0|0	./.	./.	1|1	0|0	1|1	1|1	1|1	0|0	./.	1|1	0|1	0|0	./.
60591	89	.	A	G	20	PASS	.	GT	1|1	./.	1|0	./.	0|0	1|1	0|0	1|1	./.	0|0	1|1	0|0	0|0	1|1	1|0	0|0	1|1	0|0	1|0	1|1	./.	./.	0|0	0|0	0|0	0|0	0|0	1|1	./.	0|0	1|0	1|1	./.
60666	48	.	C	T	20	PASS	.	GT	./.	./.	0|0	1|0	1|0	1|1	./.	0|0	1|0	0|0	0|0	0|0	0|0	./.	./.	0|0	./.	0|0	1|0	0|0	1|0	0|0	1|0	1|1	1|0	0|0	0|0	0|0	0|0	./.	0|0	0|0	0|0
60666	85	.	A	T	20	PASS	.	GT	./.	./.	0|0	1|0	0|0	0|0	./.	0|0	0|0	0|0	1|1	0|0	0|0	./.	./.	0|0	./.	0|0	0|0	0|0	0|0	0|0	0|0	0|0	0|0	0|0	0|0	0|0	0|0	0|0	0|0	0|0	0|0
60689	3	.	G	T	20	PASS	.	GT	0|0	0|0	0|0	1|1	0|0	0|0	0|1	0|0	0|1	0|1	1|1	0|0	0|0	./.	./.	0|0	0|0	1|1	0|0	./.	./.	0|0	0|1	0|0	./.	./.	0|0	0|1	0|0	1|1	0|0	./.	./.
60689	21	.	C	A	20	PASS	.	GT	0|0	0|0	0|1	0|0	0|0	0|0	0|0	0|1	0|0	0|1	0|0	0|0	0|0	./.	./.	0|0	0|1	0|0	0|0	./.	./.	0|0	0|0	0|0	./.	./.	0|0	0|0	0|0	0|0	0|0	./.	./.
60689	32	.	C	T	20	PASS	.	GT	0|0	1|1	1|0	0|0	0|0	1|1	0|0	0|0	1|0	1|0	0|0	1|0	0|0	./.	./.	0|0	1|0	0|0	1|1	./.	./.	1|1	1|0	0|0	./.	./.	0|0	1|0	1|1	0|0	1|1	./.	./.
61255	4	.	A	G	20	PASS	.	GT	0|0	0|0	0|0	0|0	0|0	0|0	0|0	0|0	0|0	0|0	0|0	0|0	0|0	0|0	0|0	0|0	0|0	0|0	0|0	1|0	0|0	0|0	0|0	0|0	0|0	0|0	1|0	0|0	0|0	0|0	1|0	1|0	./.
61360	81	.	G	A	20	PASS	.	GT	0|0	./.	0|0	0|0	0|0	0|0	0|0	0|1	0|0	0|1	0|0	./.	./.	0|0	0|1	./.	0|0	0|0	0|0	0|1	./.	0|0	0|0	0|0	0|0	0|0	0|0	./.	0|0	./.	0|0	0|1	0|0
61473	2	.	T	A	20	PASS	.	GT	0|0	0|0	0|0	0|0	./.	0|1	0|0	0|0	0|0	0|0	0|1	0|0	0|0	./.	0|1	0|0	0|0	0|0	0|0	0|0	./.	0|0	0|0	0|0	0|0	0|0	0|0	0|1	0|0	0|0	0|0	0|0	./.
61473	35	.	A	T	20	PASS	.	GT	0|0	0|0	1|1	0|0	./.	1|0	1|0	0|0	0|0	0|0	1|0	0|0	./.	./.	1|0	1|0	0|0	0|0	0|0	0|0	./.	0|0	0|0	1|1	0|0	0|0	0|0	1|0	0|0	0|0	0|0	1|0	./.
61473	40	.	G	A	20	PASS	.	GT	0|0	0|0	1|1	0|0	./.	0|1	0|1	0|0	0|0	0|0	0|1	0|0	0|0	./.	0|1	0|1	0|0	0|0	0|0	0|0	./.	0|1	0|0	1|1	0|0	0|0	0|0	0|1	0|0	0|0	0|0	0|1	./.
61668	7	.	A	C	20	PASS	.	GT	1|0	0|0	1|0	0|0	1|0	0|0	1|0	1|0	1|0	1|0	1|1	0|0	1|0	0|0	0|0	./.	0|0	1|0	1|0	0|0	1|0	./.	./.	0|0	0|0	0|0	1|0	0|0	0|0	./.	1|0	1|0	0|0
61668	16	.	T	C	20	PASS	.	GT	0|0	./.	0|0	0|0	0|0	0|1	0|1	./.	0|0	0|0	0|0	0|1	0|0	0|1	0|0	./.	0|0	0|0	0|1	0|1	0|0	./.	./.	0|1	0|1	0|0	0|0	0|1	0|1	./.	0|0	0|1	./.
61668	17	.	G	C	20	PASS	.	GT	0|0	0|0	0|0	0|0	0|0	0|0	0|0	0|0	0|0	0|0	0|0	0|0	0|0	0|0	0|0	./.	0|1	0|0	0|0	0|0	0|1	./.	./.	0|0	0|1	0|0	0|0	0|0	0|0	./.	0|0	0|0	./.
61668	22	.	T	C	20	PASS	.	GT	0|0	0|0	0|0	0|0	0|1	0|1	0|0	0|0	0|0	0|1	0|0	0|0	0|1	0|0	0|1	./.	0|1	0|0	0|1	0|0	0|1	./.	./.	0|0	0|0	0|0	0|1	0|0	0|0	./.	0|0	0|1	0|0
61668	48	.	G	A	20	PASS	.	GT	0|1	0|0	0|0	0|0	0|0	0|0	0|0	0|1	0|1	0|1	0|0	0|1	0|1	0|1	0|0	./.	0|0	0|1	0|0	0|0	0|1	./.	./.	0|1	0|0	0|0	0|0	0|0	0|0	./.	0|0	0|0	0|0
62080	30	.	C	A	20	PASS	.	GT	0|1	0|0	0|1	0|0	0|1	0|1	0|1	0|0	0|0	0|1	0|1	0|1	0|0	0|1	0|1	0|1	0|0	0|1	0|1	0|1	0|1	0|1	0|1	0|1	./.	0|1	0|0	0|1	0|0	0|0	0|1	0|0	0|1
62807	57	.	G	C	20	PASS	.	GT	./.	./.	./.	0|0	0|0	1|1	0|0	0|0	0|0	0|0	./.	0|0	1|1	0|0	0|0	0|1	0|1	0|0	0|0	0|0	0|0	0|0	0|0	0|1	0|0	0|0	./.	0|0	./.	./.	0|0	0|0	./.
63061	11	.	C	T	20	PASS	.	GT	0|0	0|0	./.	1|1	0|0	./.	./.	1|0	./.	1|0	./.	0|0	0|0	1|0	0|0	0|0	./.	1|0	0|0	0|0	1|0	./.	0|0	0|0	0|0	0|0	./.	0|0	1|0	1|1	1|0	1|0	0|0
63061	54	.	G	A	20	PASS	.	GT	0|0	0|0	./.	0|0	0|1	./.	./.	0|0	./.	0|0	./.	0|1	0|1	0|0	0|0	0|0	./.	0|0	0|0	0|0	0|0	./.	0|1	0|1	0|0	0|0	./.	0|1	0|0	0|0	0|0	0|0	0|1
63061	68	.	C	T	20	PASS	.	GT	0|0	0|0	./.	0|0	1|0	./.	./.	0|0	./.	0|0	./.	1|0	1|0	1|0	0|0	0|0	./.	0|0	0|0	0|0	0|0	./.	1|0	1|0	0|0	0|0	./.	1|0	0|0	0|0	0|0	0|0	1|0
63065	63	.	T	A	20	PASS	.	GT	0|1	0|0	1|1	0|0	0|1	./.	0|0	0|0	0|1	0|0	0|0	0|0	0|1	0|0	0|0	0|0	./.	0|1	0|0	0|0	0|0	0|0	1|1	0|0	0|1	./.	./.	0|0	0|1	./.	0|0	0|0	0|0
63065	87	.	A	G	20	PASS	.	GT	1|0	0|0	1|1	0|0	1|0	./.	0|0	0|0	1|0	0|0	0|0	0|0	1|0	0|0	0|0	0|0	./.	0|0	0|0	0|0	0|0	0|0	1|1	0|0	1|0	./.	./.	0|0	1|0	./.	0|0	0|0	0|0
63240	23	.	G	C	20	PASS	.	GT	0|0	./.	0|0	0|1	0|0	0|1	./.	0|0	0|1	0|0	0|0	0|1	0|0	0|0	0|0	0|0	0|0	0|1	0|0	0|0	./.	0|0	0|0	./.	0|1	0|0	0|0	0|0	0|1	./.	./.	0|1	0|0
63243	57	.	G	C	20	PASS	.	GT	./.	0|0	0|0	1|1	./.	./.	./.	0|0	0|0	0|0	0|0	./.	0|0	0|0	0|0	0|0	0|0	0|1	./.	0|0	0|0	0|0	0|0	0|0	./.	./.	0|0	0|0	0|0	0|0	0|0	0|0	1|1
63408	57	.	A	G	20	PASS	.	GT	1|1	0|0	./.	0|0	0|0	0|0	0|0	0|0	1|0	0|0	0|0	0|0	1|0	0|0	./.	0|0	1|1	./.	./.	0|0	0|0	0|0	0|0	0|0	0|0	0|0	0|0	./.	./.	./.	0|0	0|0	0|0
63408	72	.	C	T	20	PASS	.	GT	0|0	0|0	./.	0|0	0|0	0|0	1|1	0|0	0|0	0|0	0|0	0|0	0|0	0|0	./.	0|0	0|0	./.	./.	0|0	0|0	0|0	1|1	1|1	1|0	1|0	1|0	./.	./.	./.	0|0	0|0	0|0
63439	8	.	C	A	20	PASS	.	GT	1|1	1|1	0|1	0|0	1|1	0|0	0|1	./.	1|1	0|0	./.	0|1	0|0	0|0	0|0	0|0	0|1	0|0	0|0	0|0	0|1	0|1	0|0	1|1	0|0	0|1	1|1	0|0	0|0	0|0	1|1	0|0	0|0
63439	28	.	A	C	20	PASS	.	GT	1|1	1|1	1|0	0|0	1|1	1|0	1|0	./.	1|1	0|0	./.	1|0	0|0	1|0	0|0	0|0	1|0	0|0	0|0	0|0	1|0	1|0	0|0	1|1	0|0	1|0	1|1	./.	0|0	0|0	1|1	0|0	0|0
63439	36	.	C	T	20	PASS	.	GT	0|0	0|0	0|0	0|0	0|0	1|0	0|0	./.	0|0	0|0	0|0	0|0	0|0	1|0	0|0	0|0	0|0	0|0	1|0	0|0	1|0	0|0	1|0	0|0	0|0	0|0	0|0	0|0	0|0	1|0	0|0	1|0	1|1
63439	44	.	T	C	20	PASS	.	GT	0|0	0|0	0|1	0|0	0|0	0|0	0|1	./.	0|0	0|0	0|0	0|0	0|0	0|0	0|0	0|0	0|0	0|0	0|0	0|0	0|1	0|0	0|0	0|0	0|1	0|1	0|0	0|0	0|1	0|0	0|0	0|0	0|0
63439	71	.	T	G	20	PASS	.	GT	0|0	0|0	0|0	0|0	0|0	1|0	0|0	./.	0|0	1|0	0|0	0|0	0|0	1|0	1|0	0|0	0|0	0|0	1|0	0|0	1|0	0|0	1|0	0|0	0|0	0|0	0|0	1|0	1|0	1|0	0|0	1|0	1|1
63497	40	.	G	C	20	PASS	.	GT	1|1	0|0	1|1	0|0	0|0	0|0	0|0	0|0	0|0	0|0	0|0	0|0	0|0	0|1	0|0	0|1	0|1	0|0	0|0	0|0	0|0	0|0	0|0	0|0	0|0	0|0	0|0	0|0	./.	0|0	./.	0|0	./.
63685	86	.	C	T	20	PASS	.	GT	0|0	./.	0|0	./.	0|0	0|0	0|0	0|0	./.	0|0	0|0	0|0	1|0	1|0	0|0	0|0	0|0	1|1	0|0	0|0	1|0	./.	1|1	0|0	0|0	0|0	1|0	./.	0|0	1|0	0|0	0|0	0|0
64163	14	.	G	A	20	PASS	.	GT	./.	1|1	0|0	0|0	0|0	0|0	0|0	0|0	0|0	0|0	./.	0|0	0|0	0|0	0|0	0|1	0|0	0|0	0|0	0|1	0|0	0|0	0|0	0|0	1|1	0|1	0|0	0|0	0|0	0|0	0|0	./.	1|1
64163	77	.	G	A	20	PASS	.	GT	./.	0|0	0|0	0|0	1|1	0|1	0|0	0|1	0|0	0|0	./.	0|1	0|1	0|0	0|1	0|1	./.	0|0	0|0	0|0	0|1	0|1	0|1	0|0	0|0	0|0	0|0	0|1	0|1	0|0	0|0	./.	0|0
64204	16	.	G	T	20	PASS	.	GT	1|1	1|1	./.	0|1	1|1	0|1	0|0	0|0	0|0	./.	0|1	./.	0|0	0|0	./.	0|0	./.	0|0	0|0	0|1	./.	0|0	0|1	0|0	0|0	0|0	0|1	0|1	0|0	./.	0|0	0|0	0|0
64204	46	.	T	G	20	PASS	.	GT	1|1	1|1	./.	1|0	1|1	1|0	0|0	0|0	0|0	./.	1|0	./.	1|1	0|0	./.	0|0	1|0	0|0	0|0	1|0	./.	0|0	1|0	0|0	0|0	0|0	1|0	1|0	0|0	./.	0|0	0|0	0|0
64204	68	.	C	T	20	PASS	.	GT	0|0	0|0	0|0	0|0	0|0	0|0	0|0	0|0	0|0	0|0	0|0	./.	0|0	0|0	./.	0|0	0|0	0|0	0|0	0|0	./.	0|0	0|0	0|0	1|1	0|0	0|0	1|0	0|0	./.	0|0	0|0	0|0
64258	50	.	G	A	20	PASS	.	GT	0|0	./.	0|0	0|0	0|0	0|0	0|0	0|0	0|0	0|0	0|0	1|1	0|0	0|0	0|0	0|0	0|0	0|0	./.	0|0	0|0	0|0	0|0	0|0	0|0	0|0	0|0	./.	0|1	0|0	./.	0|0	./.
64258	61	.	A	G	20	PASS	.	GT	0|0	./.	0|0	0|0	0|0	0|0	1|0	0|0	0|0	0|0	0|0	0|0	1|0	0|0	0|0	0|0	0|0	0|0	./.	0|0	0|0	0|0	1|1	0|0	1|1	0|0	1|0	./.	1|0	1|0	./.	1|0	./.
64582	11	.	G	A	20	PASS	.	GT	0|0	0|0	0|0	0|0	0|0	./.	0|0	0|0	0|0	0|1	0|0	0|0	0|0	0|0	0|0	0|0	0|0	0|0	0|0	0|0	0|0	0|0	1|1	0|0	0|0	./.	0|0	./.	0|0	0|0	0|0	0|0	./.
64582	81	.	C	A	20	PASS	.	GT	0|0	1|1	0|0	0|0	0|0	./.	0|0	0|0	0|0	0|0	0|1	0|0	0|0	0|0	0|0	0|0	0|0	0|0	0|0	0|0	0|0	0|0	0|0	0|0	0|0	./.	0|0	./.	0|0	0|0	0|0	0|0	./.
64836	23	.	G	C	20	PASS	.	GT	0|0	./.	1|1	0|0	0|0	0|0	0|1	0|0	0|0	0|0	0|0	0|1	0|1	0|1	0|0	./.	0|0	0|0	0|0	0|0	0|0	0|0	0|0	1|1	0|0	0|1	0|0	0|0	0|1	1|1	./.	0|0	0|1
64836	28	.	C	T	20	PASS	.	GT	0|0	./.	0|0	0|0	1|0	0|0	0|0	0|0	1|0	1|0	0|0	0|0	0|0	0|0	1|0	./.	0|0	0|0	0|0	0|0	0|0	0|0	1|0	0|0	0|0	0|0	0|0	0|0	0|0	0|0	./.	0|0	0|0
64836	46	.	G	A	20	PASS	.	GT	0|0	./.	0|0	./.	0|0	0|0	0|1	0|1	0|0	0|0	0|0	0|1	0|0	0|0	0|0	./.	0|0	0|0	0|0	0|1	0|0	0|0	0|0	0|0	0|0	0|0	0|0	0|1	0|0	0|0	./.	0|0	0|1
64836	52	.	T	A	20	PASS	.	GT	0|0	./.	1|1	0|0	0|0	0|0	0|1	0|0	0|0	0|0	0|0	0|0	0|1	0|1	0|0	./.	0|0	0|0	0|0	0|0	0|0	0|0	0|0	0|0	0|0	0|1	0|0	0|0	0|1	0|0	./.	0|0	0|1
64836	56	.	A	G	20	PASS	.	GT	0|0	./.	0|0	0|0	0|0	1|0	0|0	0|0	0|0	0|0	0|0	0|0	0|0	0|0	0|0	./.	0|0	1|0	1|0	1|0	0|0	1|0	0|0	0|0	1|0	1|0	0|0	./.	0|0	0|0	./.	1|0	0|0
65175	70	.	T	A	20	PASS	.	GT	0|0	./.	0|0	0|0	1|1	0|0	0|0	0|1	0|0	0|0	0|0	0|0	0|1	0|0	0|0	0|0	0|0	0|0	0|1	0|0	0|0	0|0	0|1	0|0	0|1	./.	./.	./.	0|0	0|0	./.	0|0	0|1
65175	75	.	G	T	20	PASS	.	GT	0|0	./.	0|0	0|0	0|0	0|0	0|1	0|0	0|0	0|0	0|0	0|0	0|0	0|0	0|1	0|1	1|1	0|0	0|0	0|1	0|0	0|0	./.	0|0	0|0	./.	./.	./.	0|0	0|0	./.	0|0	0|0
65471	85	.	G	A	20	PASS	.	GT	0|0	./.	0|0	0|0	0|0	./.	./.	0|0	0|0	0|0	0|0	0|0	0|0	0|0	0|0	0|0	./.	1|1	0|0	./.	0|0	0|0	0|0	0|1	0|0	0|0	0|0	0|0	./.	./.	0|0	0|0	0|0
65606	79	.	A	C	20	PASS	.	GT	0|0	0|0	0|0	0|0	0|0	1|1	0|0	0|0	0|0	1|1	0|0	0|0	0|0	0|0	1|1	0|0	1|1	0|0	0|0	0|0	0|0	1|1	0|0	0|0	0|0	0|0	0|0	0|0	0|0	1|1	0|0	1|1	0|0
65653	63	.	C	A	20	PASS	.	GT	0|0	0|0	0|0	0|0	0|1	0|0	0|1	0|1	0|0	0|0	0|0	0|0	0|1	0|0	0|0	0|0	0|0	0|0	0|0	0|0	0|0	0|0	./.	0|0	0|0	0|0	0|0	0|0	0|0	0|0	./.	0|0	0|0
65825	17	.	T	A	20	PASS	.	GT	0|0	0|0	./.	1|1	1|1	0|1	0|1	0|0	0|1	1|1	./.	0|0	1|1	0|1	1|1	0|0	1|1	0|1	0|1	0|0	0|1	0|0	0|1	./.	0|1	0|0	./.	0|1	./.	0|1	0|1	./.	0|1
65825	26	.	A	G	20	PASS	.	GT	0|0	0|0	0|0	1|1	1|0	0|0	0|0	0|0	0|0	0|0	./.	0|0	0|0	1|0	1|1	0|0	1|1	1|0	0|0	0|0	1|0	0|0	0|0	./.	1|0	0|0	./.	1|0	./.	0|0	1|0	0|0	0|0
65825	44	.	G	A	20	PASS	.	GT	0|0	0|0	0|1	0|0	0|0	0|0	0|1	0|0	0|0	0|0	./.	0|0	0|0	0|0	0|0	0|0	0|0	0|0	0|0	0|0	0|1	0|1	0|1	./.	0|0	0|0	./.	0|0	./.	0|0	0|0	./.	0|1
65953	40	.	C	T	20	PASS	.	GT	1|0	0|0	./.	0|0	0|0	0|0	1|0	0|0	0|0	./.	0|0	0|0	./.	0|0	0|0	0|0	0|0	0|0	0|0	0|0	0|0	0|0	./.	0|0	./.	0|0	1|0	0|0	1|1	./.	./.	0|0	0|0
66105	38	.	C	A	20	PASS	.	GT	./.	0|0	./.	./.	./.	0|0	0|1	0|1	0|0	0|1	0|0	./.	0|1	0|0	./.	0|1	0|1	0|1	0|0	0|1	0|0	0|0	0|1	0|0	0|1	0|0	0|0	0|0	0|0	0|0	0|0	0|0	0|0
66105	90	.	A	T	20	PASS	.	GT	./.	0|0	0|0	./.	./.	0|0	0|0	1|0	0|0	1|0	0|0	./.	1|0	0|0	./.	1|0	1|0	1|0	0|0	1|0	0|0	0|0	1|0	0|0	1|0	0|0	0|0	1|1	0|0	0|0	0|0	0|0	0|0
66304	5	.	C	A	20	PASS	.	GT	0|0	0|1	0|0	./.	0|1	0|0	0|0	0|0	0|1	0|1	0|0	./.	0|0	./.	./.	0|0	./.	0|0	0|0	0|0	0|0	0|0	0|0	0|0	./.	0|0	0|0	0|0	0|0	./.	0|0	0|0	./.
66304	37	.	T	G	20	PASS	.	GT	0|0	0|0	0|0	./.	0|0	1|0	1|1	1|1	0|0	0|0	0|0	./.	1|1	./.	./.	1|0	./.	1|0	1|0	0|0	1|1	1|0	0|0	0|0	./.	0|0	0|0	0|0	1|0	./.	1|0	0|0	./.
66432	16	.	C	A	20	PASS	.	GT	0|1	0|1	0|0	0|0	0|1	0|0	0|0	0|1	0|1	0|1	./.	0|0	0|0	0|1	0|0	0|0	0|1	0|0	0|0	0|0	0|0	0|0	0|1	0|0	0|0	0|0	0|1	0|0	0|1	0|1	./.	0|1	0|1
66432	19	.	C	T	20	PASS	.	GT	0|0	0|0	0|0	0|0	1|0	1|0	0|0	0|0	1|0	0|0	./.	1|0	0|0	0|0	0|0	0|0	0|0	0|0	0|0	0|0	1|0	0|0	0|0	0|0	0|0	0|0	0|0	0|0	0|0	0|0	./.	0|0	0|0
66474	1	.	C	A	20	PASS	.	GT	0|1	./.	0|0	0|0	0|0	0|0	0|0	0|0	0|0	0|0	0|0	0|0	./.	0|0	0|0	./.	./.	0|0	0|0	0|0	0|0	0|0	0|0	0|0	0|0	1|1	0|0	0|0	0|0	./.	0|1	0|0	0|0
66474	49	.	A	T	20	PASS	.	GT	0|0	./.	0|0	0|0	0|0	0|0	1|1	0|0	0|0	0|0	0|0	0|0	./.	0|0	0|0	./.	./.	0|0	0|0	0|0	0|0	0|0	0|0	1|0	1|0	0|0	0|0	1|0	0|0	./.	1|0	0|0	0|0
66474	52	.	G	A	20	PASS	.	GT	0|1	./.	0|0	0|0	0|0	0|0	0|0	0|0	0|0	0|0	0|0	0|0	./.	0|0	0|0	./.	./.	0|0	0|0	0|0	0|0	0|0	0|0	0|0	0|1	0|0	0|0	0|0	0|0	./.	0|1	0|0	0|0
66474	71	.	G	A	20	PASS	.	GT	0|0	./.	0|0	0|0	0|0	0|0	1|1	0|0	0|0	0|0	0|0	0|0	./.	0|0	0|0	./.	./.	0|0	0|0	0|0	0|0	0|0	0|0	0|1	0|1	0|0	0|0	0|0	0|0	./.	0|1	0|0	0|0
66474	79	.	G	T	20	PASS	.	GT	0|0	./.	0|0	1|1	0|0	0|1	0|0	1|1	0|0	0|1	0|0	0|0	./.	0|0	0|0	./.	./.	0|0	0|0	0|0	0|0	0|0	0|0	0|1	0|1	./.	0|0	0|1	0|1	./.	0|0	0|1	0|1
66694	4	.	T	C	20	PASS	.	GT	0|0	./.	0|0	0|0	0|0	0|0	0|1	0|1	0|0	0|0	0|0	./.	./.	./.	0|0	0|0	./.	0|0	0|0	0|1	0|1	0|1	0|0	./.	0|0	1|1	0|1	0|0	0|0	0|0	0|1	./.	1|1
66694	66	.	T	A	20	PASS	.	GT	0|0	./.	0|0	0|0	0|0	0|0	0|0	0|1	0|1	0|0	0|0	./.	./.	./.	0|0	0|0	./.	0|1	0|0	0|0	0|0	0|1	0|1	./.	0|0	0|0	0|0	1|1	0|0	0|0	0|0	0|0	0|0
66780	10	.	G	A	20	PASS	.	GT	0|0	./.	0|0	0|0	0|0	0|0	0|0	0|0	0|0	0|0	./.	1|1	0|0	0|0	0|0	./.	./.	0|0	0|0	0|0	./.	0|0	0|0	0|0	0|0	0|1	0|0	0|0	0|0	./.	0|0	./.	./.
66879	6	.	C	A	20	PASS	.	GT	0|0	0|0	0|1	0|0	./.	0|1	0|1	0|1	./.	0|0	0|0	0|1	0|1	0|1	./.	0|0	0|1	0|1	./.	0|0	1|1	0|1	0|1	0|1	0|0	0|0	0|1	0|0	1|1	0|0	./.	0|1	0|0
66879	35	.	T	A	20	PASS	.	GT	0|0	0|0	0|0	0|0	./.	0|0	0|0	0|1	./.	0|0	0|0	0|0	0|1	0|0	./.	0|0	0|0	0|0	./.	0|0	0|0	0|0	0|0	0|0	0|0	0|0	0|0	0|1	0|0	0|0	./.	0|0	0|1
66967	89	.	A	C	20	PASS	.	GT	1|0	1|0	1|0	./.	./.	1|0	1|0	1|0	1|0	0|0	1|0	1|0	1|0	1|0	1|0	1|0	1|0	1|0	0|0	1|0	1|1	./.	1|1	1|0	0|0	1|0	1|0	1|0	./.	1|0	1|0	1|0	1|0
67165	78	.	T	G	20	PASS	.	GT	0|0	1|0	./.	0|0	1|0	1|0	1|0	0|0	./.	1|1	1|0	1|1	1|1	0|0	./.	1|0	1|0	0|0	1|0	0|0	1|1	1|0	1|1	./.	0|0	0|0	1|1	1|1	0|0	1|0	1|0	0|0	./.
67263	26	.	G	A	20	PASS	.	GT	0|0	./.	0|0	./.	0|0	1|1	0|0	0|0	./.	0|0	0|0	0|0	0|0	0|0	./.	0|0	0|0	0|0	./.	./.	./.	0|0	0|0	0|0	0|0	0|1	0|0	0|0	0|0	0|0	./.	0|0	0|0
67578	41	.	C	G	20	PASS	.	GT	0|0	1|0	0|0	0|0	1|0	0|0	./.	0|0	./.	1|0	0|0	./.	0|0	./.	1|0	0|0	1|0	0|0	0|0	0|0	./.	./.	./.	0|0	0|0	0|0	0|0	0|0	0|0	0|0	./.	0|0	0|0
67578	86	.	T	C	20	PASS	.	GT	0|0	0|0	0|0	0|0	0|1	0|0	./.	0|1	./.	0|1	0|0	./.	0|0	./.	0|0	0|0	0|0	0|0	0|1	0|0	./.	./.	./.	0|1	0|0	0|0	0|1	0|1	1|1	0|0	./.	0|0	0|0
67696	2	.	C	T	20	PASS	.	GT	./.	0|0	0|0	0|0	0|0	1|0	0|0	1|0	0|0	./.	0|0	0|0	0|0	./.	0|0	0|0	0|0	./.	0|0	0|0	0|0	0|0	0|0	0|0	0|0	0|0	./.	0|0	0|0	1|0	0|0	0|0	0|0
67696	23	.	G	A	20	PASS	.	GT	./.	0|0	0|0	0|0	0|0	0|0	0|0	0|0	1|1	./.	0|0	0|0	0|0	./.	0|0	0|0	0|1	./.	0|1	0|0	0|1	0|1	0|0	0|1	0|0	1|1	./.	0|0	1|1	0|0	0|0	0|0	0|0
67746	71	.	C	A	20	PASS	.	GT	./.	0|0	0|1	0|0	0|0	0|0	0|0	0|0	0|0	0|0	0|1	0|0	0|0	0|0	0|0	0|0	0|1	./.	0|0	0|0	0|0	0|0	0|0	0|0	./.	0|0	0|0	0|0	0|0	./.	./.	0|0	0|0
67746	73	.	C	T	20	PASS	.	GT	./.	1|0	0|0	1|0	1|0	1|0	1|0	1|0	0|0	0|0	0|0	1|0	0|0	0|0	1|0	0|0	1|0	./.	0|0	1|0	0|0	1|0	0|0	0|0	./.	1|0	0|0	1|0	0|0	./.	./.	0|0	0|0
67746	76	.	A	C	20	PASS	.	GT	./.	1|0	1|0	1|0	0|0	1|0	1|0	0|0	1|0	1|0	1|0	1|0	1|0	1|0	1|0	1|0	1|0	./.	1|0	1|0	1|0	1|0	1|0	1|0	./.	1|0	1|0	0|0	1|0	./.	./.	1|0	1|0
68024	57	.	T	C	20	PASS	.	GT	0|1	0|0	0|0	0|1	0|1	0|1	0|1	0|0	0|0	0|1	0|1	0|0	./.	./.	0|1	0|1	0|0	1|1	0|0	1|1	1|1	0|1	0|1	0|1	./.	0|1	0|1	0|1	1|1	./.	0|0	0|1	./.
68024	61	.	G	A	20	PASS	.	GT	0|1	0|0	0|1	0|1	0|0	0|1	0|1	1|1	1|1	0|1	0|1	1|1	./.	./.	0|0	0|1	0|1	0|0	0|1	0|0	0|0	0|0	0|1	0|0	./.	0|1	0|1	0|0	0|0	./.	1|1	0|1	./.
68024	63	.	T	A	20	PASS	.	GT	0|1	0|0	0|1	0|1	0|0	0|1	0|1	1|1	1|1	0|1	0|1	0|0	./.	./.	0|0	0|1	0|1	0|0	0|1	0|0	0|0	0|0	0|1	0|0	./.	0|1	0|1	0|0	0|0	./.	0|1	0|1	./.
68031	82	.	T	A	20	PASS	.	GT	1|1	./.	0|0	0|0	1|1	0|1	0|0	0|1	./.	0|0	0|0	0|0	./.	0|1	1|1	0|1	./.	0|1	1|1	0|0	./.	0|1	0|0	0|0	0|0	1|1	0|0	0|0	./.	./.	0|0	0|0	0|0
68166	5	.	G	T	20	PASS	.	GT	0|0	1|1	0|0	0|1	0|0	0|0	0|1	0|1	0|1	./.	0|0	1|1	./.	0|0	0|0	./.	0|0	0|1	0|0	./.	0|1	0|1	0|0	0|0	1|1	0|0	0|0	./.	0|0	0|0	0|1	0|0	0|0
68267	7	.	A	G	20	PASS	.	GT	1|1	./.	1|0	0|0	0|0	0|0	1|0	0|0	1|0	0|0	0|0	0|0	./.	0|0	./.	0|0	./.	1|0	./.	0|0	0|0	1|0	0|0	0|0	0|0	1|0	0|0	0|0	./.	0|0	0|0	0|0	0|0
68267	60	.	A	G	20	PASS	.	GT	1|1	./.	0|0	0|0	0|0	0|0	1|0	0|0	0|0	0|0	0|0	0|0	./.	0|0	./.	0|0	./.	0|0	./.	0|0	0|0	0|0	0|0	0|0	0|0	0|0	0|0	0|0	./.	0|0	0|0	0|0	0|0
68267	84	.	C	A	20	PASS	.	GT	1|1	./.	0|1	0|0	0|0	0|0	0|1	0|0	0|1	0|0	0|0	0|0	./.	0|0	./.	0|0	./.	0|1	./.	0|0	0|1	0|1	0|0	0|0	0|0	0|1	0|0	0|0	./.	0|0	0|0	0|0	0|0
68401	39	.	T	C	20	PASS	.	GT	0|1	0|1	1|1	0|0	0|0	0|0	1|1	0|0	1|1	./.	0|1	./.	1|1	0|0	0|0	./.	1|1	0|0	0|0	0|1	0|0	0|0	0|1	0|0	0|0	1|1	0|0	0|0	1|1	./.	1|1	0|0	0|1
68401	85	.	T	C	20	PASS	.	GT	0|1	0|1	0|0	1|1	1|1	1|1	0|0	0|0	0|0	./.	0|0	./.	0|0	./.	1|1	./.	0|0	1|1	1|1	0|1	1|1	1|1	0|1	0|0	0|1	0|0	1|1	1|1	0|0	./.	0|0	1|1	0|1
68495	54	.	C	A	20	PASS	.	GT	./.	0|0	./.	./.	0|0	0|0	0|0	0|0	0|0	0|0	0|0	0|0	0|0	./.	./.	0|0	0|0	0|0	0|0	0|0	0|0	0|0	0|0	./.	0|0	0|0	./.	./.	0|0	1|1	0|0	0|1	0|0
68550	13	.	C	T	20	PASS	.	GT	./.	0|0	0|0	0|0	./.	0|0	0|0	0|0	0|0	0|0	./.	0|0	0|0	0|0	1|0	0|0	0|0	0|0	0|0	0|0	0|0	0|0	./.	./.	0|0	0|0	0|0	1|1	0|0	0|0	0|0	0|0	1|1
68550	47	.	T	A	20	PASS	.	GT	./.	0|1	0|1	0|1	./.	1|1	0|0	0|1	0|1	0|1	./.	0|1	0|1	0|1	0|1	0|1	0|0	0|0	0|1	0|1	0|0	0|1	0|0	./.	0|1	0|0	0|0	0|0	0|1	0|1	0|1	1|1	0|0
68550	67	.	A	C	20	PASS	.	GT	./.	0|0	1|0	1|0	./.	0|0	0|0	1|0	1|0	0|0	./.	0|0	1|0	1|0	0|0	0|0	1|1	1|1	1|0	0|0	1|1	1|0	0|0	./.	1|0	0|0	1|0	0|0	1|0	1|0	0|0	0|0	0|0
68767	1	.	A	G	20	PASS	.	GT	./.	0|0	0|0	./.	0|0	0|0	0|0	./.	0|0	1|1	0|0	0|0	0|0	./.	./.	0|0	./.	0|0	0|0	0|0	0|0	0|0	0|0	0|0	1|1	0|0	0|0	0|0	1|1	0|0	0|0	0|0	./.
68767	50	.	A	G	20	PASS	.	GT	./.	0|0	1|0	./.	./.	1|1	0|0	./.	0|0	0|0	1|0	1|0	0|0	./.	./.	1|1	./.	0|0	0|0	1|0	1|1	0|0	1|0	1|0	0|0	0|0	1|1	0|0	0|0	1|1	1|0	1|0	./.
68767	83	.	T	A	20	PASS	.	GT	./.	0|0	0|1	./.	0|0	0|0	1|1	./.	0|0	0|0	0|1	0|1	0|0	./.	./.	0|0	./.	0|0	0|1	0|1	0|0	0|0	0|0	0|1	0|0	0|0	1|1	0|0	0|0	0|0	0|0	0|0	./.
69037	13	.	C	T	20	PASS	.	GT	1|0	1|0	1|0	0|0	1|0	1|1	1|0	1|0	./.	0|0	0|0	0|0	0|0	1|0	./.	1|0	0|0	1|1	0|0	1|0	1|0	./.	1|0	0|0	1|0	1|0	1|1	0|0	./.	0|0	1|1	./.	0|0
69098	53	.	A	C	20	PASS	.	GT	0|0	0|0	0|0	0|0	0|0	0|0	0|0	0|0	0|0	0|0	0|0	0|0	1|0	1|0	0|0	0|0	0|0	1|0	0|0	0|0	0|0	0|0	1|0	0|0	./.	1|0	1|0	1|1	0|0	0|0	1|0	0|0	0|0
69168	27	.	A	G	20	PASS	.	GT	./.	1|1	0|0	0|0	1|1	0|0	0|0	0|0	./.	0|0	./.	1|1	0|0	0|0	1|1	0|0	./.	1|0	0|0	./.	1|1	./.	1|0	1|1	./.	1|1	1|1	0|0	0|0	./.	0|0	0|0	0|0
69168	75	.	T	C	20	PASS	.	GT	./.	0|0	1|1	0|0	0|0	0|0	0|0	1|1	./.	1|1	./.	0|0	0|0	0|0	0|0	0|1	./.	0|1	0|0	./.	0|0	./.	0|0	0|0	./.	0|0	0|0	0|0	0|0	./.	0|0	0|0	0|0
69168	85	.	A	G	20	PASS	.	GT	./.	0|0	0|0	0|0	0|0	0|0	0|0	0|0	./.	0|0	./.	0|0	0|0	0|0	1|0	0|0	./.	0|0	0|0	./.	0|0	./.	0|0	0|0	./.	0|0	1|1	0|0	0|0	./.	0|0	0|0	0|0
69173	6	.	C	A	20	PASS	.	GT	0|1	0|1	0|1	./.	0|0	0|0	0|0	1|1	0|0	0|1	0|0	0|0	1|1	0|1	./.	./.	0|0	0|0	./.	./.	0|0	0|0	0|0	1|1	0|1	0|0	./.	0|0	./.	0|0	0|0	0|0	0|1
69173	33	.	A	T	20	PASS	.	GT	0|0	0|0	0|0	./.	0|0	0|0	0|0	0|0	0|0	0|0	0|0	0|0	0|0	0|0	./.	./.	0|0	0|0	./.	./.	1|0	0|0	1|0	0|0	0|0	0|0	./.	1|0	./.	0|0	1|0	1|0	0|0
69209	39	.	C	T	20	PASS	.	GT	0|0	./.	0|0	0|0	1|0	1|0	1|0	0|0	1|0	0|0	0|0	1|0	0|0	0|0	0|0	./.	0|0	0|0	0|0	1|0	0|0	0|0	0|0	0|0	0|0	0|0	0|0	./.	0|0	1|0	0|0	1|0	0|0
69209	53	.	A	T	20	PASS	.	GT	0|0	./.	1|0	0|0	0|0	0|0	0|0	0|0	1|0	0|0	0|0	0|0	0|0	0|0	0|0	./.	0|0	0|0	0|0	0|0	1|0	0|0	0|0	0|0	0|0	0|0	0|0	./.	1|0	0|0	0|0	0|0	0|0
69289	72	.	A	T	20	PASS	.	GT	./.	./.	0|0	0|0	0|0	./.	./.	0|0	./.	./.	0|0	0|0	0|0	0|0	0|0	0|0	0|0	1|0	1|0	0|0	0|0	1|0	0|0	./.	0|0	0|0	0|0	0|0	0|0	0|0	0|0	0|0	0|0
69313	9	.	A	G	20	PASS	.	GT	1|0	0|0	1|0	./.	1|0	./.	./.	1|1	0|0	0|0	1|0	1|1	0|0	0|0	./.	1|0	0|0	1|1	0|0	1|0	./.	0|0	1|0	1|1	1|0	1|0	1|0	0|0	0|0	0|0	0|0	./.	1|0
69313	29	.	C	G	20	PASS	.	GT	1|1	0|0	1|0	1|0	1|0	./.	./.	1|1	0|0	0|0	1|0	1|1	0|0	1|0	./.	1|0	0|0	1|1	0|0	1|0	./.	0|0	1|0	1|1	1|0	1|0	1|0	1|0	0|0	1|0	0|0	./.	1|0
69313	74	.	A	G	20	PASS	.	GT	0|0	0|0	1|0	0|0	0|0	./.	./.	0|0	1|0	0|0	0|0	0|0	0|0	0|0	./.	1|0	0|0	0|0	0|0	1|0	0|0	1|1	1|0	0|0	1|0	0|0	0|0	1|0	1|1	0|0	1|1	./.	0|0
69316	23	.	T	A	20	PASS	.	GT	0|0	0|0	0|0	0|1	0|0	0|1	./.	0|0	0|0	0|0	0|0	0|0	0|0	0|1	0|0	0|0	0|0	0|0	0|0	0|0	0|0	0|0	0|0	0|0	0|1	0|0	0|1	0|1	0|1	0|0	0|1	0|0	0|0
69516	5	.	C	T	20	PASS	.	GT	0|0	./.	0|0	./.	./.	0|0	1|1	1|1	0|0	1|1	0|0	./.	0|0	0|0	1|0	1|0	1|1	0|0	0|0	0|0	0|0	./.	0|0	0|0	0|0	0|0	1|1	0|0	0|0	./.	0|0	1|1	0|0
69516	70	.	T	G	20	PASS	.	GT	0|0	./.	1|1	./.	./.	0|0	0|0	0|0	0|0	0|0	./.	./.	1|1	1|0	0|0	1|0	0|0	0|0	0|0	0|0	0|0	./.	1|1	1|1	0|0	1|0	1|1	0|0	1|1	./.	0|0	1|1	0|0
69741	18	.	G	A	20	PASS	.	GT	1|1	./.	0|0	0|0	./.	0|0	0|0	0|0	0|0	0|0	0|0	0|0	0|0	0|0	./.	./.	1|1	0|0	0|0	0|0	0|0	0|0	0|0	./.	0|0	./.	0|0	./.	0|0	0|0	1|1	0|0	./.
69745	34	.	T	A	20	PASS	.	GT	./.	1|1	0|0	0|0	./.	0|0	0|1	0|0	0|1	0|0	0|0	0|1	0|0	0|1	0|0	0|0	0|0	0|0	1|1	0|0	0|0	0|0	0|0	./.	0|1	0|1	./.	0|1	0|1	1|1	0|0	0|1	0|0
69755	8	.	A	C	20	PASS	.	GT	0|0	./.	./.	0|0	0|0	0|0	0|0	0|0	0|0	1|0	0|0	0|0	0|0	0|0	./.	0|0	0|0	./.	1|1	0|0	./.	0|0	./.	0|0	./.	0|0	0|0	./.	0|0	0|0	0|0	0|0	0|0
69886	82	.	T	C	20	PASS	.	GT	1|1	0|0	0|1	./.	./.	0|0	0|0	0|0	1|1	0|0	0|1	0|1	0|1	0|0	1|1	./.	0|0	./.	0|0	0|0	./.	0|0	./.	0|0	./.	0|1	0|0	0|0	0|1	0|1	0|0	0|1	0|0
70109	3	.	G	A	20	PASS	.	GT	0|1	0|0	0|0	0|0	0|0	0|0	0|0	0|0	0|0	0|0	0|0	0|0	./.	1|1	0|0	0|0	./.	0|0	0|0	0|0	0|0	0|0	./.	0|0	0|0	0|1	0|0	0|0	./.	0|0	0|0	0|0	0|0
70109	55	.	C	T	20	PASS	.	GT	0|0	1|0	1|0	0|0	0|0	0|0	1|0	0|0	0|0	0|0	0|0	0|0	./.	0|0	0|0	0|0	./.	0|0	0|0	0|0	0|0	0|0	./.	0|0	0|0	1|0	0|0	0|0	./.	0|0	0|0	./.	0|0
70339	23	.	T	A	20	PASS	.	GT	0|0	0|1	0|1	0|1	0|1	0|1	0|1	0|1	1|1	./.	./.	0|0	1|1	1|1	0|1	0|0	0|0	1|1	0|0	0|0	./.	1|1	./.	./.	./.	0|0	./.	0|1	0|1	0|0	0|0	0|0	0|1
70579	65	.	G	T	20	PASS	.	GT	./.	./.	0|0	0|0	0|0	0|0	0|0	0|0	./.	0|0	0|0	0|0	./.	./.	0|0	0|0	0|0	0|0	0|0	1|1	./.	0|0	0|0	./.	0|1	0|0	0|0	0|0	0|0	./.	0|0	0|0	0|0
70665	30	.	C	A	20	PASS	.	GT	1|1	1|1	0|0	0|1	0|0	0|1	0|1	0|1	0|1	0|1	0|1	0|0	0|0	0|1	0|1	0|0	0|0	0|1	0|1	0|1	0|1	0|1	0|1	0|1	0|1	1|1	0|1	0|1	./.	1|1	0|1	0|1	0|1
70728	48	.	C	G	20	PASS	.	GT	0|0	0|0	./.	./.	0|0	0|0	0|0	0|0	0|0	0|0	0|0	0|0	0|0	1|1	0|0	0|0	0|0	1|1	0|0	0|0	0|0	0|0	0|0	0|0	0|0	0|0	0|0	0|0	0|0	./.	0|0	0|0	0|0
70806	86	.	T	C	20	PASS	.	GT	0|0	./.	0|0	0|0	0|0	0|0	0|0	0|0	0|0	./.	1|1	0|0	./.	1|1	0|0	0|0	./.	0|0	0|0	1|1	0|0	0|0	0|0	0|0	./.	0|0	0|0	./.	0|0	0|0	0|0	0|0	0|0
70806	91	.	G	T	20	PASS	.	GT	0|0	./.	0|0	0|0	0|0	0|0	0|0	0|0	0|0	./.	0|0	0|0	./.	0|0	./.	0|0	./.	0|0	0|0	0|0	0|0	0|0	1|1	0|0	./.	0|0	0|0	./.	0|0	0|0	0|1	0|0	0|0
70991	59	.	T	A	20	PASS	.	GT	0|0	./.	0|0	1|1	0|0	0|1	0|0	1|1	./.	./.	0|0	1|1	./.	0|0	0|0	0|0	0|0	0|0	0|0	0|0	./.	0|0	./.	./.	0|0	1|1	0|0	1|1	1|1	./.	0|0	0|0	0|0
70991	82	.	T	C	20	PASS	.	GT	0|0	./.	0|0	0|0	0|0	0|0	0|1	0|0	./.	./.	0|0	0|0	./.	1|1	0|0	0|0	0|0	0|0	0|0	0|0	./.	0|0	./.	./.	0|0	0|0	0|0	0|0	0|0	./.	0|0	0|0	0|0
71030	1	.	A	G	20	PASS	.	GT	0|0	0|0	1|0	1|0	0|0	./.	1|0	1|1	1|0	0|0	0|0	1|0	./.	1|0	./.	1|0	0|0	0|0	1|0	0|0	1|0	0|0	1|0	0|0	1|0	1|0	1|0	0|0	0|0	0|0	1|0	1|1	0|0
71030	7	.	G	T	20	PASS	.	GT	1|1	0|0	0|0	0|1	0|0	./.	0|1	0|0	0|0	0|1	0|1	0|0	./.	0|0	./.	0|0	0|0	0|1	0|1	0|1	0|1	0|0	0|0	1|1	0|1	0|0	0|1	0|1	0|0	0|0	0|1	0|0	0|0
71030	9	.	T	C	20	PASS	.	GT	0|0	1|1	0|1	0|0	0|1	./.	0|0	0|0	0|0	0|1	0|0	0|1	./.	0|1	./.	0|1	0|1	0|0	0|0	0|0	0|1	0|0	0|0	0|0	0|0	0|1	0|0	0|1	0|0	0|0	0|0	0|0	0|0
71030	77	.	G	A	20	PASS	.	GT	0|0	0|0	0|1	0|1	0|1	./.	0|0	0|0	0|1	0|1	0|0	0|0	./.	0|0	./.	0|0	0|1	0|1	0|0	0|1	0|1	0|0	0|0	0|0	0|1	0|0	0|0	0|1	0|0	0|0	0|0	0|0	0|0
71030	80	.	C	T	20	PASS	.	GT	0|0	0|0	1|0	1|0	0|0	./.	0|0	1|1	0|0	0|0	0|0	1|0	./.	1|0	./.	0|0	0|0	0|0	1|0	0|0	0|0	0|0	1|0	0|0	1|0	1|0	1|0	0|0	0|0	0|0	0|0	1|1	0|0
71300	12	.	A	T	20	PASS	.	GT	0|0	./.	0|0	0|0	0|0	0|0	0|0	0|0	0|0	0|0	0|0	0|0	0|0	0|0	./.	0|0	1|1	0|0	0|0	0|0	0|0	0|0	0|0	0|0	0|0	1|0	0|0	0|0	0|0	./.	0|0	0|0	0|0
71300	41	.	G	C	20	PASS	.	GT	0|0	./.	0|0	0|0	0|0	0|0	0|0	0|0	0|0	0|0	0|0	0|0	0|1	0|0	./.	0|0	0|0	0|0	0|0	0|0	0|1	0|0	0|0	0|0	0|0	0|0	0|0	0|0	0|0	./.	0|0	0|0	1|1
71357	29	.	T	G	20	PASS	.	GT	0|0	0|0	0|0	1|1	./.	1|0	1|0	./.	1|1	1|0	1|1	1|0	1|1	./.	0|0	1|0	1|0	./.	1|0	1|1	0|0	./.	0|0	./.	1|0	1|0	1|0	0|0	./.	0|0	0|0	./.	1|1
71357	70	.	T	C	20	PASS	.	GT	1|1	0|0	0|0	0|0	./.	0|0	0|0	./.	0|0	0|0	0|0	0|0	0|0	./.	0|0	0|0	0|1	./.	0|0	0|0	0|0	./.	0|0	./.	0|0	0|0	0|0	0|0	./.	1|1	0|0	./.	0|0
71490	32	.	A	C	20	PASS	.	GT	0|0	./.	0|0	./.	0|0	0|0	0|0	./.	0|0	./.	0|0	0|0	1|0	./.	0|0	0|0	0|0	0|0	0|0	./.	0|0	1|1	1|0	1|1	./.	./.	0|0	0|0	0|0	0|0	0|0	0|0	0|0
71490	40	.	C	T	20	PASS	.	GT	0|0	./.	0|0	./.	1|0	1|0	0|0	./.	0|0	./.	0|0	0|0	1|0	./.	0|0	0|0	1|1	0|0	0|0	./.	0|0	1|1	1|0	1|1	./.	./.	0|0	1|1	0|0	0|0	1|1	1|0	0|0
71714	82	.	T	G	20	PASS	.	GT	0|0	0|0	1|0	0|0	./.	0|0	0|0	0|0	0|0	0|0	./.	./.	0|0	./.	./.	./.	./.	./.	0|0	0|0	0|0	1|0	0|0	1|0	0|0	0|0	0|0	0|0	0|0	0|0	1|1	0|0	0|0
71807	46	.	C	A	20	PASS	.	GT	./.	0|0	0|0	0|0	0|1	0|1	0|1	0|0	./.	0|0	1|1	0|0	0|0	0|0	0|0	0|1	0|0	0|0	0|0	0|0	0|0	./.	0|0	./.	0|0	0|0	0|0	0|0	0|0	./.	0|0	0|0	0|1
71807	51	.	A	G	20	PASS	.	GT	0|0	0|0	1|0	1|0	1|0	0|0	0|0	0|0	./.	0|0	0|0	0|0	0|0	0|0	0|0	0|0	0|0	0|0	0|0	0|0	0|0	./.	0|0	./.	0|0	0|0	0|0	1|0	0|0	./.	0|0	0|0	0|0
72579	69	.	C	A	20	PASS	.	GT	0|0	0|0	0|0	1|1	0|0	0|0	0|0	0|0	./.	0|0	0|0	0|0	0|0	0|0	0|0	1|1	0|0	0|0	0|0	0|0	0|0	0|0	./.	0|0	0|0	./.	0|0	0|0	0|0	0|0	0|0	0|0	0|0
72724	68	.	G	A	20	PASS	.	GT	0|1	0|1	0|0	0|0	0|1	0|1	0|0	0|0	0|0	0|0	0|0	0|0	0|1	0|0	1|1	0|1	./.	./.	0|0	0|0	0|0	./.	./.	0|1	0|0	0|1	0|0	0|1	0|0	0|1	./.	0|0	0|0
72734	3	.	A	G	20	PASS	.	GT	0|0	./.	1|0	1|0	0|0	1|0	0|0	1|1	0|0	0|0	0|0	./.	0|0	./.	0|0	0|0	./.	0|0	0|0	0|0	1|1	0|0	1|0	0|0	./.	0|0	0|0	0|0	./.	0|0	1|1	0|0	0|0
72837	71	.	A	T	20	PASS	.	GT	0|0	./.	1|0	1|1	1|0	./.	0|0	0|0	0|0	0|0	0|0	./.	1|0	0|0	./.	0|0	./.	./.	0|0	1|0	1|0	0|0	0|0	0|0	1|0	1|0	0|0	0|0	0|0	0|0	0|0	0|0	1|1
72837	85	.	T	C	20	PASS	.	GT	0|0	./.	0|1	1|1	0|0	./.	0|0	0|0	0|0	0|0	0|0	./.	0|0	0|0	./.	0|0	./.	./.	0|0	0|0	0|0	0|0	0|0	0|0	0|0	0|0	0|0	0|0	0|0	0|0	0|0	0|0	0|0
73380	28	.	T	C	20	PASS	.	GT	0|0	0|0	0|0	./.	0|0	0|0	./.	0|0	0|0	0|0	0|0	0|0	./.	0|0	1|1	0|0	./.	0|1	0|0	0|0	0|0	0|0	0|0	0|0	0|0	0|0	0|0	0|0	0|0	./.	0|0	0|0	0|1
73380	54	.	C	A	20	PASS	.	GT	0|0	0|0	0|0	./.	0|0	0|0	./.	0|0	0|0	0|1	0|0	0|0	./.	0|0	0|0	0|0	./.	0|0	1|1	0|0	1|1	0|0	0|0	0|0	0|0	0|0	0|0	0|0	1|1	./.	0|0	0|0	0|1
73408	12	.	C	T	20	PASS	.	GT	0|0	0|0	./.	0|0	0|0	0|0	0|0	1|0	0|0	1|0	./.	1|1	1|1	1|0	1|1	1|0	0|0	0|0	0|0	0|0	1|1	0|0	0|0	0|0	1|1	0|0	./.	./.	./.	0|0	1|0	0|0	0|0
73419	25	.	A	C	20	PASS	.	GT	0|0	0|0	0|0	0|0	0|0	./.	./.	0|0	1|0	0|0	0|0	0|0	0|0	./.	0|0	0|0	0|0	0|0	1|1	0|0	./.	0|0	./.	0|0	1|1	0|0	0|0	./.	0|0	0|0	0|0	./.	0|0
73419	36	.	T	A	20	PASS	.	GT	0|0	0|0	0|0	1|1	0|0	./.	./.	0|0	0|0	0|0	0|0	1|1	0|0	./.	0|0	0|0	0|0	0|0	0|0	0|0	./.	0|0	./.	0|0	0|0	0|0	0|0	./.	0|0	0|0	0|0	./.	0|0
73476	82	.	C	A	20	PASS	.	GT	0|1	0|0	0|0	0|0	0|0	0|0	0|0	0|0	0|0	0|0	0|0	0|0	0|0	0|0	0|0	0|0	0|1	0|0	0|0	0|0	0|0	0|0	0|1	0|0	0|0	0|0	0|0	0|0	./.	./.	0|0	0|1	0|0
73582	26	.	C	T	20	PASS	.	GT	./.	0|0	0|0	0|0	0|0	0|0	0|0	0|0	0|0	0|0	0|0	0|0	0|0	0|0	0|0	0|0	./.	0|0	./.	0|0	0|0	./.	0|0	0|0	1|1	1|0	0|0	0|0	0|0	0|0	./.	0|0	0|0
73625	9	.	A	G	20	PASS	.	GT	0|0	1|1	./.	1|0	0|0	./.	0|0	0|0	0|0	./.	0|0	0|0	0|0	1|1	0|0	0|0	./.	0|0	1|0	1|0	./.	1|0	0|0	0|0	./.	1|1	./.	0|0	./.	0|0	0|0	1|0	0|0
73625	68	.	G	A	20	PASS	.	GT	1|1	0|0	./.	0|0	0|0	./.	1|1	0|1	1|1	./.	0|0	0|1	0|0	0|0	1|1	0|0	./.	0|0	0|1	0|1	./.	0|0	0|0	0|0	./.	0|0	./.	0|0	./.	1|1	1|1	0|1	0|1
73633	38	.	C	T	20	PASS	.	GT	0|0	0|0	0|0	./.	1|1	./.	0|0	0|0	0|0	0|0	0|0	1|1	1|1	0|0	0|0	0|0	0|0	0|0	0|0	0|0	0|0	0|0	0|0	0|0	0|0	0|0	./.	0|0	0|0	0|0	0|0	0|0	./.
73633	86	.	C	A	20	PASS	.	GT	0|0	0|0	0|0	./.	0|0	./.	0|0	0|0	0|0	0|0	0|0	0|0	0|0	0|0	0|0	1|1	0|0	0|0	0|0	1|1	0|0	0|0	0|0	0|0	0|0	0|0	./.	0|0	0|0	0|0	0|0	0|0	./.
73849	2	.	T	G	20	PASS	.	GT	0|0	0|0	1|1	./.	0|0	0|0	1|0	1|1	0|0	0|0	0|0	./.	0|0	0|0	1|1	0|0	0|0	./.	0|0	0|0	1|1	./.	0|0	1|1	0|0	1|1	./.	1|1	1|1	1|1	0|0	1|0	./.
74528	16	.	A	C	20	PASS	.	GT	0|0	0|0	1|0	./.	0|0	0|0	1|0	1|0	1|1	0|0	0|0	./.	0|0	0|0	0|0	0|0	0|0	1|1	./.	./.	1|0	0|0	0|0	0|0	1|0	1|1	0|0	1|0	1|0	./.	./.	./.	0|0
74528	41	.	G	T	20	PASS	.	GT	0|0	0|0	0|0	./.	0|0	0|0	0|0	0|0	0|0	0|0	0|0	./.	0|0	0|0	1|1	0|1	0|0	0|0	./.	./.	0|0	0|0	0|0	0|0	0|0	0|0	0|0	0|0	0|1	./.	./.	./.	0|0
74667	22	.	A	G	20	PASS	.	GT	1|0	1|1	0|0	1|0	./.	0|0	0|0	0|0	0|0	0|0	1|0	./.	0|0	0|0	1|0	1|0	./.	1|1	1|1	1|1	0|0	1|1	0|0	0|0	./.	0|0	0|0	1|0	1|1	1|1	0|0	1|0	./.
74667	77	.	T	C	20	PASS	.	GT	0|1	0|0	0|0	0|1	./.	0|0	0|0	0|0	0|0	0|0	0|0	./.	0|0	0|0	0|0	0|0	./.	0|0	1|1	0|0	0|0	0|0	0|0	0|0	0|0	0|0	0|0	0|1	1|1	1|1	0|0	0|0	./.
74667	88	.	A	T	20	PASS	.	GT	0|0	0|0	1|0	0|0	./.	0|0	0|0	0|0	0|0	0|0	0|0	./.	0|0	0|0	0|0	0|0	./.	1|0	0|0	0|0	0|0	0|0	1|1	0|0	0|0	0|0	0|0	1|0	0|0	0|0	0|0	1|0	./.
74734	32	.	G	A	20	PASS	.	GT	./.	0|0	./.	1|1	0|0	0|0	0|0	0|0	0|0	0|0	0|0	1|1	./.	./.	0|0	0|0	./.	0|0	0|0	0|1	0|1	0|1	0|0	0|0	0|0	0|0	0|0	./.	0|0	0|0	0|0	0|0	./.
74734	37	.	A	G	20	PASS	.	GT	./.	0|0	./.	1|1	0|0	0|0	1|0	1|0	0|0	1|0	0|0	1|1	./.	./.	0|0	1|0	./.	1|0	1|0	1|0	1|1	1|1	1|1	1|0	1|0	1|0	1|0	./.	0|0	0|0	0|0	0|0	./.
74826	17	.	C	T	20	PASS	.	GT	./.	./.	0|0	0|0	0|0	0|0	0|0	0|0	0|0	0|0	0|0	./.	0|0	./.	./.	1|0	0|0	0|0	1|0	1|1	1|0	0|0	0|0	0|0	./.	0|0	./.	0|0	0|0	0|0	0|0	0|0	0|0
75062	72	.	C	T	20	PASS	.	GT	0|0	0|0	0|0	0|0	0|0	0|0	0|0	0|0	0|0	0|0	0|0	0|0	0|0	0|0	1|0	0|0	0|0	0|0	0|0	0|0	0|0	0|0	1|0	1|0	0|0	0|0	1|0	0|0	0|0	0|0	0|0	0|0	1|0
75133	4	.	A	C	20	PASS	.	GT	0|0	./.	0|0	0|0	0|0	1|1	0|0	0|0	0|0	./.	0|0	0|0	0|0	0|0	0|0	0|0	0|0	./.	0|0	0|0	./.	0|0	0|0	0|0	1|0	0|0	0|0	./.	0|0	0|0	1|0	1|0	0|0
75133	12	.	C	T	20	PASS	.	GT	0|0	./.	0|0	0|0	0|0	0|0	1|0	0|0	0|0	./.	0|0	0|0	0|0	0|0	1|1	1|0	0|0	./.	0|0	0|0	./.	0|0	0|0	0|0	0|0	0|0	1|1	./.	0|0	0|0	0|0	0|0	0|0
75133	13	.	G	A	20	PASS	.	GT	0|1	./.	1|1	1|1	1|1	0|0	0|1	0|1	0|0	./.	1|1	0|0	0|0	0|0	0|0	0|1	0|0	./.	0|0	0|0	./.	1|1	0|0	0|1	0|1	0|0	0|0	./.	0|0	0|0	0|0	0|0	1|1
75133	72	.	T	C	20	PASS	.	GT	0|0	./.	0|0	0|0	0|0	0|0	0|0	0|0	0|0	./.	0|0	0|0	0|0	0|1	0|0	0|0	1|1	./.	0|0	0|0	./.	0|0	0|0	0|0	0|0	0|0	0|0	./.	0|0	0|0	0|0	0|0	0|0
75288	45	.	T	C	20	PASS	.	GT	0|0	./.	./.	./.	0|0	0|0	0|1	0|1	0|0	0|0	0|0	0|0	0|0	1|1	0|0	./.	0|0	0|0	0|0	0|0	./.	0|1	./.	0|0	0|0	0|0	1|1	0|0	0|0	0|0	0|0	./.	0|0
75288	64	.	C	A	20	PASS	.	GT	0|0	./.	./.	./.	0|0	0|0	0|1	0|0	0|0	0|0	0|0	0|0	0|0	1|1	0|0	./.	0|0	0|0	0|0	0|0	./.	0|0	./.	0|0	0|0	0|0	1|1	0|0	0|0	0|0	0|0	./.	0|0
75288	67	.	C	T	20	PASS	.	GT	0|0	./.	./.	./.	0|0	0|0	1|0	1|0	0|0	0|0	0|0	0|0	0|0	1|1	0|0	./.	0|0	0|0	1|0	0|0	./.	1|0	./.	0|0	0|0	0|0	1|1	0|0	0|0	0|0	0|0	./.	1|1
75360	25	.	G	A	20	PASS	.	GT	0|0	0|0	0|0	0|0	0|0	./.	0|0	0|0	0|0	0|0	0|0	0|0	0|0	0|0	./.	0|0	./.	0|0	0|0	0|0	0|0	0|0	0|1	0|1	0|0	0|1	0|0	0|0	0|0	0|0	0|0	0|0	0|0
75360	50	.	T	C	20	PASS	.	GT	0|0	0|1	0|0	0|0	0|1	./.	0|0	0|0	0|0	0|0	./.	0|1	0|0	0|0	0|1	0|1	./.	0|0	0|0	0|1	0|0	0|0	0|1	0|0	0|1	0|1	0|1	0|0	0|0	1|1	0|0	0|0	0|0
75360	66	.	A	G	20	PASS	.	GT	0|0	1|0	1|0	0|0	0|0	./.	0|0	1|0	1|1	0|0	1|0	1|0	0|0	0|0	0|0	0|0	./.	1|0	0|0	0|0	1|1	0|0	0|0	1|0	0|0	0|0	1|0	0|0	0|0	0|0	0|0	1|0	0|0
75360	89	.	T	A	20	PASS	.	GT	1|1	0|0	0|0	0|0	0|0	./.	0|0	0|1	0|0	1|1	0|0	0|1	0|0	0|0	0|1	0|1	./.	0|0	0|0	0|1	0|0	0|0	0|1	0|1	0|1	0|1	0|0	0|0	0|0	0|0	0|0	0|0	0|1
75578	18	.	T	A	20	PASS	.	GT	0|0	1|1	0|1	./.	./.	0|1	0|0	0|1	0|0	./.	0|0	0|0	0|0	0|0	1|1	0|0	1|1	0|0	0|0	1|1	1|1	1|1	1|1	0|0	0|0	0|1	1|1	0|1	0|1	1|1	0|0	0|0	0|0
75578	49	.	T	C	20	PASS	.	GT	0|0	0|0	0|0	./.	./.	0|1	0|0	0|0	0|0	./.	0|0	0|0	0|0	0|0	0|0	0|0	0|0	0|0	0|0	0|0	1|1	0|0	0|0	0|0	0|0	0|0	1|1	0|0	0|0	0|0	0|0	0|0	0|0
75662	20	.	T	G	20	PASS	.	GT	0|0	1|1	0|0	./.	0|0	0|0	0|0	0|0	1|1	0|0	./.	1|0	1|1	0|0	0|0	./.	./.	0|0	0|0	0|0	./.	./.	0|0	./.	./.	1|0	0|0	0|0	0|0	0|0	0|0	1|0	0|0
75662	35	.	C	T	20	PASS	.	GT	0|0	0|0	1|0	./.	1|0	1|0	1|1	1|0	0|0	1|0	./.	1|0	0|0	1|0	0|0	./.	./.	1|1	1|0	1|0	./.	./.	0|0	./.	./.	1|0	1|0	1|0	0|0	0|0	1|0	0|0	0|0
75897	7	.	T	C	20	PASS	.	GT	0|0	./.	0|0	0|0	0|0	0|0	0|0	0|0	0|0	0|0	0|0	0|0	./.	./.	./.	0|0	0|0	./.	1|1	1|1	./.	0|1	1|1	0|0	0|0	0|0	0|0	0|0	./.	0|0	0|0	0|0	./.
75897	50	.	G	A	20	PASS	.	GT	0|0	./.	0|0	0|0	0|0	0|0	0|0	0|0	0|0	0|0	0|0	0|0	./.	./.	./.	0|0	0|0	./.	1|1	0|0	./.	0|1	0|0	0|0	0|0	0|0	0|0	0|0	./.	0|0	0|0	0|0	./.
75991	36	.	C	T	20	PASS	.	GT	0|0	0|0	0|0	0|0	0|0	0|0	0|0	0|0	0|0	0|0	0|0	0|0	0|0	0|0	./.	0|0	./.	./.	./.	0|0	0|0	0|0	1|0	0|0	0|0	1|0	1|0	0|0	./.	0|0	0|0	0|0	./.
75991	62	.	C	A	20	PASS	.	GT	0|0	0|1	0|0	0|0	1|1	0|1	0|1	0|0	0|0	0|0	1|1	0|0	0|1	0|0	./.	0|1	./.	./.	./.	0|1	0|1	0|1	0|0	0|0	0|1	0|0	0|0	1|1	./.	1|1	0|0	0|1	./.
76080	80	.	G	T	20	PASS	.	GT	0|0	0|0	0|0	0|0	0|0	0|0	0|0	./.	0|0	0|0	./.	0|0	0|0	1|1	0|0	0|0	./.	0|0	0|0	1|1	0|0	0|0	0|0	0|0	0|0	./.	./.	0|0	0|0	0|0	0|0	0|1	./.
76159	33	.	G	T	20	PASS	.	GT	./.	0|0	0|0	1|1	0|0	./.	0|0	./.	1|1	0|0	./.	0|0	0|0	./.	0|0	0|1	0|0	0|1	1|1	./.	./.	0|0	0|0	0|0	0|0	0|0	0|0	0|0	0|0	1|1	0|0	./.	0|0
76483	6	.	C	T	20	PASS	.	GT	0|0	0|0	1|0	0|0	0|0	0|0	0|0	0|0	0|0	0|0	0|0	0|0	0|0	0|0	./.	0|0	0|0	0|0	0|0	0|0	1|0	1|0	0|0	0|0	0|0	0|0	0|0	0|0	0|0	./.	./.	0|0	0|0
76483	14	.	C	A	20	PASS	.	GT	0|0	0|0	0|1	0|0	0|0	0|0	0|0	0|0	0|1	0|0	0|0	0|0	0|0	0|0	./.	0|0	0|0	0|0	0|0	0|0	0|1	0|0	0|1	1|1	0|0	0|1	0|0	0|0	0|1	./.	./.	0|0	0|0
76483	48	.	A	T	20	PASS	.	GT	0|0	0|0	0|0	0|0	0|0	1|1	0|0	0|0	0|0	0|0	0|0	0|0	0|0	0|0	./.	0|0	0|0	0|0	0|0	0|0	0|0	0|0	0|0	0|0	0|0	0|0	0|0	0|0	0|0	./.	./.	1|0	0|0
76483	89	.	G	T	20	PASS	.	GT	0|0	0|0	0|1	0|1	0|0	0|0	0|1	0|0	0|0	0|0	0|1	1|1	0|1	0|0	./.	0|1	1|1	0|0	0|0	0|1	0|0	0|0	0|0	0|0	0|0	0|1	0|0	0|1	0|0	./.	./.	0|1	0|0
76656	59	.	A	G	20	PASS	.	GT	0|0	0|0	0|0	0|0	0|0	0|0	0|0	1|0	./.	0|0	1|1	0|0	0|0	./.	1|1	0|0	0|0	0|0	1|0	0|0	./.	0|0	0|0	0|0	1|1	0|0	1|0	1|0	0|0	./.	0|0	0|0	0|0
76696	11	.	G	A	20	PASS	.	GT	0|0	0|0	0|0	0|0	0|0	1|1	0|0	0|0	./.	0|0	0|0	0|0	0|0	0|0	0|0	0|0	0|0	0|0	./.	0|0	0|0	0|1	0|0	0|0	./.	0|0	0|0	0|0	./.	0|0	0|0	0|0	0|0
76696	30	.	A	G	20	PASS	.	GT	1|0	0|0	0|0	0|0	0|0	0|0	0|0	0|0	./.	0|0	0|0	0|0	0|0	0|0	0|0	0|0	0|0	0|0	./.	0|0	0|0	0|0	0|0	0|0	./.	0|0	0|0	0|0	./.	1|1	0|0	0|0	0|0
76696	64	.	C	A	20	PASS	.	GT	0|0	0|0	1|1	0|0	0|0	0|0	0|0	0|0	./.	0|0	0|0	0|1	0|0	0|0	0|0	0|0	0|1	0|0	./.	0|0	1|1	0|0	0|0	0|0	./.	0|0	1|1	0|0	./.	0|0	0|0	0|1	0|0
76696	69	.	A	T	20	PASS	.	GT	1|0	0|0	0|0	0|0	0|0	1|1	0|0	0|0	./.	0|0	0|0	0|0	1|0	0|0	0|0	0|0	0|0	0|0	./.	0|0	0|0	1|0	0|0	0|0	./.	0|0	0|0	0|0	./.	0|0	0|0	0|0	0|0
76700	12	.	A	T	20	PASS	.	GT	1|0	0|0	0|0	0|0	0|0	0|0	0|0	0|0	0|0	1|1	./.	0|0	1|0	0|0	./.	0|0	0|0	0|0	./.	0|0	./.	0|0	0|0	./.	0|0	0|0	0|0	0|0	0|0	0|0	0|0	0|0	0|0
76700	83	.	C	T	20	PASS	.	GT	0|0	0|0	0|0	1|1	0|0	1|0	0|0	0|0	0|0	0|0	./.	0|0	0|0	0|0	./.	0|0	0|0	0|0	./.	1|0	./.	0|0	0|0	./.	0|0	0|0	0|0	0|0	0|0	0|0	0|0	0|0	0|0
77054	5	.	T	G	20	PASS	.	GT	0|0	0|0	0|0	0|0	0|0	./.	0|0	./.	0|0	0|0	0|0	0|0	0|0	1|1	./.	1|0	0|0	0|0	1|0	0|0	0|0	./.	0|0	0|0	0|0	0|0	0|0	0|0	./.	0|0	0|0	0|0	0|0
77054	42	.	G	C	20	PASS	.	GT	0|0	0|0	0|0	./.	0|1	./.	0|0	./.	0|0	0|0	0|1	0|0	0|1	1|1	./.	0|1	0|0	0|1	1|1	0|0	0|1	./.	0|0	0|1	0|0	0|0	0|0	0|1	./.	0|0	0|0	0|0	0|0
77054	74	.	T	A	20	PASS	.	GT	0|0	0|1	1|1	0|0	0|1	./.	1|1	./.	0|1	0|1	0|0	0|0	0|0	0|0	./.	0|0	0|0	0|0	0|0	0|1	0|0	./.	./.	0|1	1|1	0|0	0|1	0|1	./.	0|0	1|1	0|0	0|0
77136	12	.	T	G	20	PASS	.	GT	1|0	1|0	1|0	./.	./.	1|0	0|0	1|0	1|0	1|0	0|0	1|0	1|0	./.	0|0	1|0	1|0	1|0	1|0	./.	./.	1|0	1|0	1|0	1|0	0|0	1|0	./.	./.	1|0	./.	1|0	1|0
77136	13	.	T	A	20	PASS	.	GT	0|0	0|1	0|1	./.	./.	0|1	0|1	0|1	0|1	0|1	0|1	0|1	0|0	./.	0|1	0|0	0|0	0|0	0|1	./.	./.	0|1	0|1	0|1	0|1	0|1	0|1	./.	./.	0|0	./.	0|1	0|1
77136	72	.	A	G	20	PASS	.	GT	1|0	0|0	1|0	1|0	./.	1|0	1|0	1|0	1|0	1|0	1|1	0|0	0|0	./.	1|0	0|0	0|0	1|0	0|0	./.	./.	1|0	1|0	1|0	1|0	1|1	1|0	./.	./.	1|0	./.	1|0	1|0
77206	5	.	T	C	20	PASS	.	GT	./.	0|0	0|0	0|0	1|1	0|1	0|0	0|0	0|0	1|1	0|0	./.	./.	./.	0|1	1|1	0|0	0|0	0|0	./.	0|0	0|0	0|0	./.	./.	./.	0|1	0|0	0|1	1|1	1|1	0|0	0|0
77206	8	.	G	A	20	PASS	.	GT	./.	0|0	0|0	0|0	0|0	0|0	0|0	0|0	0|0	0|1	0|0	./.	./.	./.	0|0	0|0	0|0	0|0	0|0	./.	0|0	0|0	0|0	./.	./.	./.	0|1	0|0	0|0	0|1	0|0	0|0	0|0
77206	17	.	C	A	20	PASS	.	GT	./.	1|1	0|0	0|0	0|0	0|1	1|1	0|0	1|1	0|0	0|0	./.	./.	./.	0|1	0|0	1|1	0|1	1|1	./.	0|0	0|0	0|1	./.	./.	./.	0|1	0|1	0|0	0|0	0|0	0|0	0|1
77206	58	.	G	A	20	PASS	.	GT	./.	0|0	0|0	0|0	0|0	0|0	0|0	0|0	0|0	0|1	0|0	./.	./.	./.	0|0	1|1	0|0	0|0	0|0	./.	0|0	0|0	0|0	./.	./.	./.	0|0	0|0	0|0	0|1	1|1	0|0	0|0
77206	66	.	G	A	20	PASS	.	GT	./.	0|0	0|0	1|1	0|0	0|0	0|0	1|1	0|0	0|0	0|0	./.	./.	./.	0|1	0|0	0|0	0|1	0|0	./.	1|1	0|0	0|1	./.	./.	./.	0|0	0|1	0|1	0|0	0|0	1|1	0|1
77405	24	.	G	T	20	PASS	.	GT	0|0	0|0	0|1	0|0	0|0	./.	0|0	0|1	0|0	0|0	0|1	./.	0|0	0|0	0|0	0|0	0|0	0|0	0|0	0|0	0|1	0|1	0|0	0|0	0|0	./.	0|1	0|1	0|1	./.	./.	0|0	./.
77405	57	.	G	A	20	PASS	.	GT	0|0	0|0	0|0	0|0	0|0	./.	0|0	0|0	0|0	0|0	0|0	./.	0|0	0|0	0|0	0|0	0|0	0|1	0|0	0|0	0|0	0|0	0|0	1|1	0|0	./.	0|0	0|0	0|0	./.	./.	0|0	./.
77785	67	.	G	A	20	PASS	.	GT	0|0	0|0	0|0	0|0	0|0	0|0	./.	0|0	0|0	0|0	./.	./.	./.	0|0	0|1	0|0	./.	0|0	1|1	0|0	0|0	0|0	0|0	0|0	0|1	0|0	0|0	0|0	0|0	./.	0|0	0|0	0|0
77785	68	.	C	A	20	PASS	.	GT	0|0	0|0	1|1	0|0	0|0	0|0	./.	./.	0|0	0|0	./.	./.	./.	0|0	0|1	1|1	./.	0|0	0|0	0|0	1|1	0|1	0|0	0|0	0|0	0|1	0|0	0|0	0|0	./.	0|0	0|0	0|0
77923	7	.	A	C	20	PASS	.	GT	0|0	0|0	0|0	0|0	1|0	./.	./.	1|0	0|0	./.	0|0	0|0	0|0	./.	0|0	0|0	0|0	0|0	0|0	./.	./.	0|0	0|0	./.	./.	0|0	0|0	0|0	1|0	0|0	0|0	0|0	0|0
77923	13	.	A	G	20	PASS	.	GT	1|0	1|0	1|0	0|0	0|0	./.	./.	1|0	0|0	./.	0|0	1|0	0|0	./.	1|0	1|0	0|0	1|0	1|0	./.	./.	1|0	0|0	./.	./.	0|0	1|0	0|0	0|0	1|0	0|0	0|0	1|0
77923	24	.	T	C	20	PASS	.	GT	0|1	0|0	0|0	0|1	0|1	./.	./.	0|1	0|0	./.	0|0	0|1	0|1	./.	0|1	0|1	0|1	0|1	0|1	./.	./.	0|1	0|1	./.	./.	0|1	0|1	0|1	0|0	0|1	0|1	0|1	0|0
77923	26	.	C	A	20	PASS	.	GT	0|0	0|0	0|0	0|1	0|0	./.	./.	0|0	0|0	./.	0|0	0|1	0|1	./.	0|0	0|0	0|0	0|0	0|1	./.	./.	0|0	0|0	./.	./.	0|0	0|0	0|0	0|1	0|0	0|1	0|1	0|1
77923	32	.	A	T	20	PASS	.	GT	0|0	0|0	0|0	0|0	0|0	./.	./.	1|0	0|0	./.	0|0	0|0	1|0	./.	0|0	0|0	0|0	1|0	0|0	./.	./.	1|0	1|0	./.	./.	1|0	0|0	0|0	0|0	1|0	0|0	1|0	0|0
77923	33	.	A	T	20	PASS	.	GT	1|0	0|0	0|0	1|0	1|0	./.	./.	0|0	0|0	./.	0|0	1|0	0|0	./.	1|0	1|0	1|0	0|0	1|0	./.	./.	0|0	0|0	./.	./.	0|0	1|0	1|0	0|0	0|0	1|0	0|0	0|0
77923	40	.	T	A	20	PASS	.	GT	0|1	0|1	0|0	0|1	0|1	./.	./.	0|1	0|0	./.	0|0	0|1	0|1	./.	0|1	0|1	0|1	0|1	0|1	./.	./.	0|1	0|1	./.	./.	0|1	0|1	0|1	0|0	0|1	0|1	0|1	0|0
78032	52	.	A	G	20	PASS	.	GT	1|1	1|0	0|0	1|0	./.	0|0	./.	1|0	1|1	1|0	1|0	0|0	1|0	1|1	0|0	0|0	0|0	0|0	1|0	1|1	1|1	1|0	1|0	1|0	1|0	1|1	1|0	0|0	0|0	1|1	1|1	1|0	0|0
78271	5	.	C	T	20	PASS	.	GT	0|0	./.	1|0	0|0	./.	0|0	./.	0|0	./.	0|0	./.	0|0	0|0	0|0	0|0	./.	1|0	0|0	0|0	1|0	0|0	0|0	0|0	0|0	0|0	0|0	./.	0|0	./.	1|0	0|0	0|0	1|0
78271	64	.	T	G	20	PASS	.	GT	0|0	./.	1|1	1|1	./.	0|0	./.	1|0	./.	0|0	./.	0|0	1|1	0|0	0|0	./.	1|1	1|1	1|1	1|0	0|0	0|0	0|0	0|0	0|0	0|0	1|0	0|0	./.	1|1	0|0	1|1	1|0
78271	88	.	T	A	20	PASS	.	GT	0|0	./.	1|1	0|0	./.	0|0	./.	0|0	./.	0|0	./.	0|0	0|0	0|0	0|0	./.	1|1	0|0	0|0	0|1	0|0	0|0	0|0	0|0	0|0	0|0	./.	0|0	./.	0|1	0|0	0|0	0|1
78879	22	.	C	T	20	PASS	.	GT	0|0	0|0	./.	0|0	1|0	./.	./.	0|0	0|0	1|0	0|0	./.	1|0	./.	0|0	0|0	1|1	0|0	1|0	0|0	1|0	0|0	./.	0|0	0|0	0|0	./.	0|0	0|0	0|0	./.	0|0	1|0
79090	2	.	G	T	20	PASS	.	GT	0|0	0|0	0|0	0|0	0|0	0|0	0|0	0|0	0|0	0|1	0|1	0|0	./.	./.	0|0	0|0	./.	0|0	0|0	0|0	0|0	0|0	0|1	0|0	0|0	0|0	0|0	./.	0|0	0|0	0|0	0|0	0|0
79090	47	.	G	A	20	PASS	.	GT	0|0	0|0	0|0	0|0	0|0	0|0	0|0	0|0	0|0	0|0	0|0	1|1	./.	./.	0|0	0|0	./.	0|0	0|0	0|0	0|0	0|0	0|0	0|0	0|0	./.	0|1	./.	0|0	0|0	0|0	0|0	0|0
79090	77	.	G	C	20	PASS	.	GT	0|0	0|0	1|1	0|0	0|0	0|0	0|0	0|0	0|0	0|0	0|1	0|0	./.	./.	0|0	0|0	./.	0|0	0|0	0|0	0|0	0|0	0|1	0|0	0|0	0|0	0|0	./.	0|0	0|0	0|0	0|0	0|0
79183	11	.	A	T	20	PASS	.	GT	0|0	0|0	0|0	0|0	0|0	./.	0|0	./.	0|0	0|0	0|0	0|0	0|0	0|0	0|0	0|0	0|0	./.	./.	0|0	./.	0|0	./.	./.	1|1	0|0	0|0	0|0	0|0	0|0	./.	0|0	1|1
79183	20	.	G	A	20	PASS	.	GT	0|0	0|0	0|0	0|0	0|0	./.	0|0	./.	0|1	0|0	0|0	0|0	0|0	0|0	1|1	0|0	0|0	./.	./.	0|0	./.	0|0	./.	./.	0|0	0|0	0|1	0|0	0|0	0|0	./.	0|0	0|0
79183	66	.	T	G	20	PASS	.	GT	0|0	0|0	0|0	0|0	0|0	./.	0|0	./.	1|0	0|0	0|0	1|1	0|0	0|0	0|0	0|0	0|0	./.	./.	0|0	./.	0|0	./.	./.	0|0	1|0	0|0	0|0	1|0	0|0	./.	0|0	0|0
79745	6	.	T	A	20	PASS	.	GT	0|0	0|0	0|0	0|0	0|0	./.	0|0	0|0	0|0	0|0	0|0	./.	0|0	0|0	0|1	0|0	./.	0|0	0|0	0|0	0|0	0|0	0|0	0|0	./.	0|0	./.	0|0	0|0	0|0	./.	0|0	1|1
79745	22	.	G	A	20	PASS	.	GT	1|1	0|0	0|1	0|0	0|0	./.	0|0	0|0	0|0	1|1	1|1	./.	0|0	1|1	0|0	0|0	./.	0|0	0|0	0|0	0|0	0|0	0|0	1|1	./.	0|0	./.	1|1	0|0	0|0	./.	0|0	0|0
79745	57	.	C	A	20	PASS	.	GT	1|1	0|0	0|1	0|0	0|0	./.	0|0	1|1	0|0	1|1	1|1	./.	0|0	1|1	0|1	0|0	./.	0|0	0|0	0|0	0|0	0|0	0|1	1|1	./.	0|0	./.	1|1	0|0	0|0	./.	0|0	1|1
79745	73	.	C	A	20	PASS	.	GT	0|0	1|1	0|0	0|1	0|0	./.	0|1	0|0	0|0	0|0	0|0	./.	1|1	0|0	0|0	0|0	./.	0|0	0|0	0|0	0|0	0|0	0|1	0|0	./.	0|0	./.	0|0	0|0	0|0	./.	0|0	0|0
79856	44	.	A	G	20	PASS	.	GT	0|0	./.	0|0	./.	0|0	0|0	0|0	0|0	1|0	0|0	0|0	0|0	./.	1|1	./.	./.	./.	0|0	0|0	./.	0|0	0|0	0|0	0|0	0|0	0|0	0|0	0|0	0|0	0|0	0|0	0|0	./.
80006	68	.	T	A	20	PASS	.	GT	0|0	0|0	0|0	0|1	./.	0|0	0|0	0|0	./.	0|0	0|0	1|1	./.	0|0	0|0	0|0	0|0	0|0	0|0	0|1	1|1	1|1	0|0	0|0	1|1	0|0	./.	0|0	./.	./.	0|0	0|0	0|0
80006	70	.	A	G	20	PASS	.	GT	0|0	0|0	0|0	0|0	./.	0|0	0|0	0|0	./.	0|0	0|0	1|1	./.	0|0	0|0	0|0	0|0	0|0	0|0	1|0	1|1	0|0	0|0	0|0	0|0	0|0	./.	0|0	./.	./.	0|0	0|0	0|0
80006	86	.	T	C	20	PASS	.	GT	0|0	0|0	0|0	0|1	./.	0|0	0|0	0|0	./.	0|0	0|0	1|1	./.	0|0	0|0	0|0	0|0	0|0	0|0	0|1	1|1	0|0	0|0	0|0	0|0	0|0	./.	0|0	./.	./.	0|0	0|0	0|0
80054	9	.	G	A	20	PASS	.	GT	0|0	0|0	0|0	./.	0|0	0|0	0|1	0|0	0|0	./.	0|0	1|1	0|0	./.	0|0	0|0	0|0	0|0	0|0	0|0	0|0	./.	./.	./.	0|0	0|0	0|0	0|0	./.	./.	0|0	0|0	0|0
80093	60	.	A	G	20	PASS	.	GT	1|0	1|0	1|0	0|0	0|0	./.	1|1	./.	./.	./.	./.	1|0	0|0	1|0	1|0	1|1	1|0	1|0	0|0	1|0	1|0	0|0	1|0	1|0	0|0	0|0	0|0	1|0	1|0	./.	./.	0|0	./.
80225	23	.	C	T	20	PASS	.	GT	1|0	./.	0|0	0|0	0|0	0|0	1|0	0|0	0|0	1|0	1|0	0|0	0|0	1|0	1|0	0|0	./.	0|0	0|0	0|0	1|0	0|0	0|0	0|0	0|0	0|0	./.	1|0	1|0	1|0	./.	0|0	0|0
80280	3	.	G	A	20	PASS	.	GT	./.	./.	0|0	0|0	0|0	0|0	0|0	0|0	0|0	0|0	./.	0|0	./.	1|1	0|0	./.	0|0	0|0	0|0	0|0	0|0	1|1	0|0	1|1	0|0	0|0	0|0	0|0	./.	./.	./.	0|0	0|0
80397	10	.	A	T	20	PASS	.	GT	0|0	0|0	0|0	0|0	1|0	0|0	0|0	./.	0|0	0|0	./.	0|0	0|0	0|0	1|0	1|0	./.	0|0	0|0	0|0	0|0	0|0	0|0	0|0	0|0	0|0	0|0	0|0	0|0	./.	0|0	1|1	1|1
80397	26	.	G	T	20	PASS	.	GT	0|0	0|0	0|0	0|0	0|1	0|0	0|0	./.	0|0	0|0	./.	0|0	0|0	0|0	0|0	0|1	./.	0|0	0|0	0|0	0|0	0|0	0|0	0|0	0|0	0|0	0|0	0|0	0|0	./.	0|0	0|0	0|1
80449	88	.	A	G	20	PASS	.	GT	0|0	0|0	0|0	1|0	./.	1|0	1|0	0|0	1|0	0|0	1|0	0|0	0|0	0|0	0|0	0|0	1|0	1|0	./.	0|0	0|0	./.	0|0	0|0	0|0	0|0	1|0	./.	1|0	0|0	0|0	0|0	0|0
80504	89	.	A	C	20	PASS	.	GT	0|0	0|0	1|0	./.	./.	./.	./.	0|0	0|0	0|0	0|0	1|0	0|0	1|0	0|0	0|0	1|0	0|0	./.	0|0	0|0	0|0	0|0	0|0	0|0	./.	./.	0|0	0|0	0|0	0|0	0|0	0|0
80510	3	.	C	T	20	PASS	.	GT	0|0	./.	0|0	1|0	1|0	0|0	0|0	0|0	0|0	0|0	0|0	0|0	./.	0|0	0|0	0|0	0|0	./.	0|0	0|0	0|0	1|0	1|0	./.	1|0	0|0	0|0	0|0	0|0	./.	0|0	0|0	1|0
80510	31	.	G	A	20	PASS	.	GT	0|0	./.	1|1	1|1	0|1	0|1	0|1	0|1	0|0	0|1	0|0	1|1	./.	0|0	0|1	0|1	0|0	./.	0|0	0|0	0|1	0|1	0|1	./.	0|1	1|1	0|1	0|1	0|0	./.	0|0	0|1	0|1
80510	35	.	C	T	20	PASS	.	GT	0|0	./.	0|0	0|0	0|0	0|0	0|0	0|0	0|0	0|0	0|0	1|1	./.	0|0	0|0	0|0	0|0	./.	0|0	0|0	1|0	0|0	0|0	./.	0|0	0|0	0|0	0|0	0|0	./.	0|0	0|0	0|0
80510	42	.	A	T	20	PASS	.	GT	0|0	./.	0|0	0|0	1|0	1|0	1|0	0|0	0|0	0|0	0|0	1|1	./.	0|0	0|0	0|0	0|0	./.	0|0	0|0	1|0	0|0	0|0	./.	0|0	0|0	0|0	1|0	0|0	./.	0|0	0|0	0|0
80830	39	.	G	T	20	PASS	.	GT	1|1	./.	0|1	0|0	0|1	1|1	0|0	0|1	0|0	1|1	1|1	0|0	0|0	0|1	0|1	./.	./.	0|0	0|1	0|0	0|0	0|0	./.	0|0	1|1	1|1	./.	0|0	./.	0|0	0|0	0|0	1|1
80830	68	.	C	T	20	PASS	.	GT	1|1	./.	1|0	0|0	1|0	1|0	0|0	1|0	0|0	1|1	1|1	0|0	0|0	1|0	1|0	./.	./.	0|0	0|0	0|0	0|0	0|0	./.	0|0	1|1	0|0	./.	0|0	./.	0|0	0|0	0|0	1|1
80830	86	.	T	A	20	PASS	.	GT	0|0	./.	0|0	0|0	0|0	0|0	0|0	0|0	0|0	0|0	0|0	1|1	0|0	0|0	0|0	./.	./.	0|0	0|0	0|0	0|0	0|0	./.	0|0	0|0	0|0	./.	0|0	./.	0|0	0|0	0|1	0|0
80833	58	.	A	T	20	PASS	.	GT	1|1	./.	1|1	1|1	1|0	1|1	0|0	0|0	1|1	0|0	0|0	1|0	0|0	1|0	./.	1|1	1|1	1|0	./.	./.	0|0	1|1	0|0	./.	./.	0|0	1|1	0|0	1|0	1|1	0|0	0|0	./.
80833	75	.	T	A	20	PASS	.	GT	0|0	./.	0|0	0|0	0|1	0|0	0|0	0|0	0|0	0|0	0|0	0|1	0|0	0|1	./.	0|0	0|0	0|0	./.	./.	0|0	0|0	0|0	./.	./.	0|0	0|0	1|1	0|1	0|0	0|0	0|0	./.
80833	88	.	A	T	20	PASS	.	GT	0|0	./.	0|0	0|0	0|0	0|0	0|0	0|0	0|0	0|0	0|0	1|0	0|0	1|0	./.	0|0	0|0	0|0	./.	./.	0|0	0|0	0|0	./.	./.	0|0	0|0	0|0	1|0	0|0	0|0	0|0	./.
81058	3	.	T	A	20	PASS	.	GT	0|0	0|0	0|0	0|0	0|0	0|0	0|0	0|1	0|0	0|0	./.	./.	0|0	0|0	0|0	0|0	0|0	0|0	0|0	0|0	./.	0|0	0|0	0|0	./.	1|1	0|0	0|0	1|1	./.	0|0	0|0	0|0
81058	20	.	G	A	20	PASS	.	GT	0|0	0|0	0|0	0|0	0|0	0|0	0|0	1|1	0|0	0|0	./.	./.	0|0	0|0	0|0	0|0	0|0	0|0	0|0	0|0	./.	0|0	0|0	0|0	./.	1|1	0|0	0|0	1|1	./.	0|0	0|0	0|0
81088	18	.	T	A	20	PASS	.	GT	0|0	./.	0|1	1|1	0|0	1|1	0|0	0|0	0|1	0|1	0|0	0|1	./.	0|0	0|0	0|0	0|0	0|0	./.	0|0	0|1	0|0	0|0	1|1	0|1	./.	0|0	./.	0|0	0|0	0|0	0|1	0|0
81088	76	.	A	T	20	PASS	.	GT	0|0	./.	0|0	1|0	0|0	0|0	0|0	0|0	0|0	0|0	0|0	0|0	./.	0|0	0|0	0|0	0|0	0|0	./.	0|0	1|0	0|0	0|0	0|0	1|0	./.	0|0	./.	0|0	0|0	0|0	0|0	0|0
81088	86	.	C	T	20	PASS	.	GT	0|0	./.	0|0	0|0	0|0	0|0	0|0	0|0	0|0	1|0	1|0	0|0	./.	0|0	0|0	0|0	0|0	1|1	./.	0|0	0|0	0|0	0|0	0|0	0|0	./.	0|0	./.	0|0	0|0	1|1	0|0	0|0
81505	26	.	G	A	20	PASS	.	GT	0|0	./.	0|0	0|0	0|0	0|0	1|1	0|0	./.	0|0	./.	0|0	0|0	0|0	0|0	0|0	0|0	0|0	0|0	./.	0|0	0|0	0|0	./.	./.	./.	0|0	0|1	0|0	0|0	./.	0|0	0|0
81505	27	.	T	C	20	PASS	.	GT	0|0	./.	0|0	0|0	1|1	0|0	0|0	0|1	./.	0|0	./.	0|0	0|0	0|0	0|0	0|0	0|0	0|0	0|1	./.	0|0	0|0	0|0	./.	./.	./.	0|0	0|0	0|0	0|0	./.	0|0	0|0
81505	32	.	A	G	20	PASS	.	GT	0|0	./.	1|1	0|0	0|0	0|0	0|0	0|0	./.	1|1	./.	0|0	0|0	0|0	1|1	0|0	1|1	0|0	0|0	./.	0|0	0|0	0|0	./.	./.	./.	0|0	1|0	1|1	1|1	./.	0|0	0|0
81505	73	.	T	C	20	PASS	.	GT	0|0	./.	0|0	0|0	0|0	0|0	0|0	0|1	./.	0|0	./.	0|0	0|0	0|0	0|0	0|1	0|0	0|0	0|0	./.	0|0	0|0	0|0	./.	./.	./.	0|0	0|0	0|0	0|0	./.	0|0	1|1
81505	90	.	T	C	20	PASS	.	GT	0|0	./.	0|0	0|0	0|0	0|0	0|0	0|0	./.	0|0	./.	0|0	0|0	1|1	0|0	0|0	0|0	0|0	0|0	./.	0|0	0|0	0|0	./.	./.	./.	0|0	0|0	0|0	0|0	./.	1|1	0|0
81653	10	.	G	A	20	PASS	.	GT	0|0	0|0	0|0	./.	0|1	0|0	1|1	0|1	0|0	0|0	0|0	0|0	0|0	0|0	./.	1|1	0|0	1|1	0|1	0|0	0|0	0|0	0|0	0|0	0|0	0|0	0|0	0|0	0|0	0|0	0|0	0|0	0|0
81653	14	.	G	T	20	PASS	.	GT	0|0	0|0	0|0	./.	0|1	0|0	1|1	0|1	0|0	0|0	0|0	0|0	0|0	0|0	./.	0|0	0|0	1|1	0|0	0|0	0|0	0|0	0|0	0|0	0|0	0|0	0|0	0|0	0|0	0|0	0|0	0|0	0|0
81653	59	.	C	A	20	PASS	.	GT	0|0	1|1	0|0	./.	0|0	0|1	0|0	0|0	1|1	0|1	0|0	0|1	0|1	0|0	./.	0|0	0|0	0|0	0|0	0|0	1|1	0|1	0|1	0|1	0|0	0|0	0|0	0|0	0|0	1|1	0|0	0|0	1|1
81653	72	.	A	G	20	PASS	.	GT	0|0	0|0	1|0	./.	1|1	0|0	1|0	1|0	0|0	0|0	0|0	0|0	0|0	0|0	./.	0|0	0|0	1|1	0|0	0|0	0|0	0|0	0|0	0|0	0|0	0|0	0|0	0|0	0|0	0|0	0|0	0|0	0|0
81667	44	.	T	A	20	PASS	.	GT	0|0	0|0	0|0	./.	0|0	0|1	0|0	0|0	0|0	0|0	0|0	0|0	0|0	0|0	0|0	0|0	0|0	0|0	0|0	0|1	0|1	0|0	0|1	0|0	0|0	0|0	./.	0|0	0|0	0|0	0|0	0|0	0|0
81807	11	.	T	C	20	PASS	.	GT	0|0	./.	0|0	0|0	0|0	0|0	0|0	0|0	0|0	0|0	0|0	1|1	0|0	0|0	0|0	0|0	0|0	0|0	0|0	0|0	0|0	0|1	0|0	./.	0|0	./.	0|0	0|0	0|0	0|0	./.	0|0	./.
81807	47	.	G	A	20	PASS	.	GT	0|0	./.	0|1	0|0	0|0	0|0	0|0	0|0	0|0	0|1	0|0	0|0	0|0	0|0	0|0	1|1	0|0	0|0	0|0	0|0	0|0	0|0	0|0	./.	0|1	./.	0|0	0|0	0|0	0|0	./.	0|0	./.
81807	90	.	A	G	20	PASS	.	GT	0|0	./.	1|0	0|0	0|0	0|0	0|0	0|0	0|0	1|0	0|0	0|0	0|0	0|0	1|0	1|1	0|0	0|0	0|0	0|0	0|0	0|0	0|0	./.	1|0	./.	0|0	0|0	0|0	0|0	./.	0|0	./.
81867	88	.	G	A	20	PASS	.	GT	0|0	0|0	0|0	0|0	0|1	0|0	./.	0|0	1|1	0|0	0|0	0|0	0|0	0|0	0|0	0|0	0|0	./.	0|0	0|0	./.	0|0	./.	0|0	./.	0|0	0|0	0|0	0|0	0|0	0|0	0|0	./.
82138	19	.	T	C	20	PASS	.	GT	0|0	./.	./.	0|0	0|0	0|0	0|0	0|0	0|0	0|0	0|0	0|0	0|1	0|0	0|0	0|0	0|0	./.	0|0	0|1	0|0	0|0	0|1	0|1	0|0	0|0	0|0	0|0	0|0	0|0	0|0	0|0	./.
82238	26	.	T	C	20	PASS	.	GT	0|0	0|0	0|1	0|0	0|1	0|0	0|1	0|1	0|0	0|0	0|1	./.	1|1	0|0	1|1	./.	0|0	0|1	./.	./.	0|0	0|1	0|0	./.	0|0	0|0	0|0	0|0	./.	./.	./.	0|0	0|1
82238	76	.	T	C	20	PASS	.	GT	0|0	0|0	0|0	1|1	0|0	0|0	0|0	0|0	0|0	0|0	0|0	./.	0|0	0|0	0|0	./.	0|0	0|1	./.	./.	0|0	0|0	0|0	./.	1|1	0|0	0|0	0|0	./.	./.	./.	0|0	0|0
82238	89	.	C	T	20	PASS	.	GT	0|0	0|0	0|0	0|0	0|0	0|0	0|0	0|0	0|0	0|0	0|0	./.	1|1	0|0	1|0	./.	0|0	0|0	./.	./.	0|0	0|0	0|0	./.	0|0	0|0	0|0	0|0	./.	./.	./.	0|0	1|0
82502	66	.	T	A	20	PASS	.	GT	0|0	0|0	0|0	0|0	./.	0|0	0|1	0|0	0|1	0|0	0|0	0|0	./.	0|1	./.	0|0	0|0	0|0	0|0	0|0	0|0	0|0	0|0	0|0	0|0	0|0	./.	0|0	./.	0|0	0|0	0|0	0|0
82682	38	.	G	T	20	PASS	.	GT	0|0	0|0	0|0	0|0	0|0	0|1	./.	0|1	./.	0|0	./.	0|0	0|0	0|0	1|1	0|0	./.	1|1	1|1	0|0	1|1	0|0	0|0	1|1	./.	1|1	./.	0|1	./.	./.	1|1	0|0	0|0
82682	56	.	C	T	20	PASS	.	GT	0|0	0|0	0|0	0|0	0|0	0|0	./.	0|0	./.	0|0	./.	0|0	0|0	0|0	0|0	0|0	./.	0|0	1|1	0|0	1|1	0|0	0|0	0|0	./.	1|1	./.	0|0	./.	./.	1|1	0|0	0|0
82811	34	.	G	A	20	PASS	.	GT	0|0	./.	0|0	0|0	0|0	0|0	0|0	0|0	0|1	./.	./.	0|0	0|0	0|0	0|0	0|0	0|0	0|0	0|0	./.	./.	0|0	0|0	./.	0|0	0|0	0|0	0|0	./.	1|1	0|0	0|0	0|0
82811	42	.	G	A	20	PASS	.	GT	0|0	./.	1|1	0|0	0|1	0|1	0|0	0|0	1|1	./.	./.	0|0	0|0	0|0	0|0	0|0	0|1	0|0	0|0	./.	./.	0|0	0|0	./.	0|0	0|0	0|0	0|1	./.	1|1	0|0	0|0	0|0
83068	7	.	C	T	20	PASS	.	GT	0|0	0|0	1|0	./.	1|0	1|0	1|0	1|0	1|0	0|0	0|0	./.	0|0	0|0	0|0	0|0	1|0	1|0	0|0	1|0	./.	0|0	0|0	1|0	0|0	0|0	1|0	./.	0|0	1|0	0|0	0|0	0|0
83068	14	.	G	A	20	PASS	.	GT	0|1	0|1	0|0	./.	0|0	0|1	0|1	0|0	0|0	0|0	0|0	./.	1|1	0|0	0|0	0|0	0|0	0|0	0|0	0|0	./.	0|0	0|1	0|1	0|1	0|0	0|1	./.	0|0	0|1	0|0	0|0	0|1
83068	50	.	G	A	20	PASS	.	GT	0|1	0|0	0|0	./.	0|0	0|0	0|0	0|0	0|0	0|0	0|0	./.	0|0	0|1	0|0	0|0	0|0	0|0	0|0	0|0	./.	0|0	0|0	0|0	0|0	0|0	0|0	./.	0|1	0|0	0|0	0|0	0|0
83068	62	.	C	T	20	PASS	.	GT	0|0	1|0	1|0	./.	1|0	1|0	1|0	1|0	1|0	0|0	0|0	./.	0|0	0|0	0|0	0|0	1|0	1|0	0|0	1|0	./.	0|0	1|0	1|0	0|0	0|0	1|0	./.	0|0	1|0	0|0	0|0	0|0
83068	68	.	C	T	20	PASS	.	GT	0|0	0|0	0|0	./.	0|0	1|0	1|0	0|0	0|0	0|0	0|0	./.	0|0	0|0	0|0	0|0	0|0	0|0	0|0	0|0	./.	0|0	0|0	1|0	0|0	0|0	1|0	./.	0|0	1|0	0|0	0|0	0|0
83134	30	.	T	A	20	PASS	.	GT	0|0	0|0	0|0	0|0	0|0	0|0	0|0	0|0	0|0	0|0	./.	./.	0|0	./.	0|0	./.	./.	0|0	0|0	./.	0|0	0|0	0|0	1|1	0|1	0|0	0|0	0|0	0|0	0|1	0|0	0|0	0|0
83134	31	.	A	T	20	PASS	.	GT	0|0	0|0	0|0	0|0	0|0	0|0	0|0	0|0	0|0	0|0	./.	./.	0|0	./.	0|0	./.	./.	0|0	1|0	./.	0|0	0|0	0|0	0|0	0|0	0|0	0|0	0|0	0|0	0|0	0|0	0|0	1|1
83134	68	.	T	C	20	PASS	.	GT	0|0	0|0	0|0	0|0	0|0	0|0	0|0	0|0	0|0	0|0	./.	./.	0|0	./.	0|0	./.	./.	0|0	0|0	./.	0|0	0|0	0|0	0|0	0|0	0|0	0|0	0|0	1|1	0|1	0|0	0|0	0|0
83243	8	.	A	G	20	PASS	.	GT	0|0	0|0	1|0	0|0	0|0	0|0	1|0	1|0	0|0	0|0	1|0	0|0	./.	0|0	0|0	./.	0|0	0|0	./.	1|0	0|0	0|0	0|0	./.	0|0	1|0	1|1	0|0	1|0	0|0	1|1	0|0	1|1
83243	11	.	G	A	20	PASS	.	GT	0|0	1|1	0|1	1|1	0|0	0|0	0|1	0|1	0|0	0|0	0|1	0|1	./.	0|0	0|1	./.	0|1	0|0	./.	0|1	0|0	0|0	1|1	./.	0|1	0|1	1|1	0|0	1|1	0|0	1|1	0|0	1|1
83460	19	.	T	C	20	PASS	.	GT	1|1	./.	./.	1|1	0|0	0|0	1|1	0|1	0|0	0|0	./.	0|0	0|0	./.	0|0	0|0	0|0	0|0	0|0	0|0	0|0	0|0	0|0	0|0	0|0	0|0	0|0	0|0	./.	./.	./.	./.	0|0
83460	48	.	A	C	20	PASS	.	GT	0|0	./.	./.	0|0	1|1	0|0	0|0	0|0	0|0	0|0	./.	0|0	0|0	./.	0|0	1|0	0|0	1|1	0|0	0|0	1|1	0|0	0|0	0|0	0|0	1|1	0|0	0|0	./.	./.	./.	./.	0|0
83469	6	.	G	A	20	PASS	.	GT	0|1	0|1	0|1	1|1	0|1	./.	0|0	1|1	1|1	0|0	0|1	0|0	0|0	0|0	./.	./.	./.	0|1	./.	./.	0|1	0|0	0|0	0|1	0|0	0|0	1|1	0|0	1|1	1|1	0|1	./.	1|1
83469	58	.	C	T	20	PASS	.	GT	0|0	0|0	0|0	0|0	0|0	./.	1|0	0|0	0|0	0|0	0|0	1|0	1|1	0|0	./.	./.	./.	0|0	./.	./.	0|0	1|1	0|0	0|0	1|0	1|1	0|0	0|0	0|0	0|0	0|0	./.	0|0
83606	8	.	C	T	20	PASS	.	GT	./.	./.	1|1	./.	./.	./.	./.	0|0	0|0	1|0	1|1	0|0	0|0	./.	0|0	1|1	0|0	1|0	1|0	1|1	0|0	./.	0|0	1|1	0|0	0|0	0|0	1|1	0|0	1|1	1|1	0|0	1|0
83606	76	.	G	C	20	PASS	.	GT	./.	./.	0|0	./.	./.	./.	./.	0|0	0|0	0|1	0|0	0|1	0|0	./.	1|1	0|0	1|1	0|0	0|0	0|0	1|1	./.	0|0	0|0	0|0	0|1	0|0	0|0	0|0	0|0	0|0	0|0	0|0
83606	89	.	C	A	20	PASS	.	GT	./.	./.	1|1	./.	./.	./.	./.	0|0	0|0	0|1	0|0	0|0	0|0	./.	0|0	1|1	0|0	0|1	0|1	1|1	0|0	./.	0|0	1|1	0|0	0|0	0|0	1|1	0|0	1|1	1|1	0|0	0|1
83705	11	.	G	A	20	PASS	.	GT	0|0	1|1	0|0	./.	0|0	./.	./.	0|0	0|1	0|0	0|0	0|0	0|1	0|1	0|0	0|1	0|0	0|0	0|1	0|1	0|0	0|0	0|0	1|1	0|1	0|0	0|0	./.	0|1	0|1	0|0	0|1	0|1
83705	74	.	T	G	20	PASS	.	GT	0|0	1|1	0|0	./.	0|0	./.	0|0	0|0	./.	0|0	0|0	0|0	1|0	0|0	0|0	0|0	0|0	0|0	0|0	0|0	0|0	0|0	0|0	0|0	0|0	0|0	0|0	./.	0|0	1|0	0|0	1|0	0|0
83803	17	.	C	T	20	PASS	.	GT	0|0	0|0	0|0	./.	0|0	1|0	0|0	0|0	0|0	0|0	0|0	0|0	./.	./.	0|0	0|0	0|0	0|0	0|0	0|0	./.	./.	0|0	./.	0|0	0|0	./.	0|0	0|0	./.	1|0	0|0	1|0
84023	7	.	C	G	20	PASS	.	GT	0|0	0|0	0|0	0|0	0|0	0|0	0|0	1|1	./.	./.	0|0	0|0	0|0	0|0	0|0	0|0	0|0	0|0	0|0	0|0	0|0	1|0	0|0	0|0	./.	./.	0|0	0|0	0|0	0|0	./.	0|0	0|0
84023	19	.	A	G	20	PASS	.	GT	0|0	0|0	1|1	0|0	0|0	0|0	0|0	1|1	./.	./.	0|0	0|0	0|0	0|0	0|0	0|0	0|0	0|0	0|0	0|0	1|1	0|0	1|0	0|0	./.	./.	0|0	0|0	0|0	1|1	./.	0|0	0|0
84040	43	.	C	T	20	PASS	.	GT	1|0	1|1	1|0	./.	0|0	./.	0|0	1|0	0|0	1|1	0|0	./.	0|0	1|1	./.	1|0	1|1	0|0	1|1	0|0	./.	./.	1|0	1|1	0|0	1|0	./.	0|0	0|0	1|0	1|1	1|1	0|0
84040	64	.	A	C	20	PASS	.	GT	0|0	0|0	1|0	./.	0|0	./.	0|0	0|0	0|0	0|0	0|0	./.	0|0	0|0	./.	1|0	0|0	0|0	1|1	0|0	./.	./.	0|0	1|1	0|0	0|0	./.	0|0	0|0	1|0	0|0	0|0	0|0
84040	85	.	C	T	20	PASS	.	GT	1|0	1|1	0|0	./.	0|0	./.	0|0	1|0	0|0	1|1	0|0	./.	0|0	1|1	./.	0|0	1|1	0|0	0|0	0|0	./.	./.	1|0	0|0	0|0	1|0	./.	0|0	0|0	0|0	1|1	1|1	0|0
84043	12	.	C	T	20	PASS	.	GT	0|0	0|0	1|0	1|1	1|0	./.	1|0	0|0	0|0	1|0	1|1	1|1	1|1	0|0	0|0	0|0	./.	1|0	./.	1|0	./.	./.	0|0	./.	1|1	1|0	1|1	1|1	./.	./.	1|1	1|0	1|0
84457	34	.	T	C	20	PASS	.	GT	0|0	0|0	./.	./.	0|0	./.	0|0	./.	0|0	0|1	0|0	0|0	0|1	0|0	0|0	0|1	0|0	0|0	0|0	0|0	0|0	0|0	0|1	0|1	0|0	0|0	0|0	0|0	0|0	0|0	0|0	0|0	0|0
84457	58	.	G	A	20	PASS	.	GT	0|0	0|0	0|0	./.	0|0	./.	0|0	./.	0|0	0|0	0|0	0|0	0|1	0|0	0|0	0|0	0|0	0|0	0|0	0|0	0|0	0|0	0|1	0|1	0|0	0|0	0|0	0|0	0|0	0|0	0|0	0|0	0|0
84603	36	.	C	T	20	PASS	.	GT	0|0	0|0	./.	./.	1|0	./.	1|0	0|0	0|0	1|1	./.	1|0	0|0	1|1	./.	./.	1|0	0|0	1|0	1|1	./.	1|0	./.	1|0	1|1	0|0	0|0	0|0	0|0	0|0	1|0	1|1	0|0
84640	62	.	G	T	20	PASS	.	GT	0|0	0|1	0|0	0|0	0|0	0|0	0|1	0|0	./.	0|1	1|1	0|0	0|0	0|0	0|0	0|0	0|0	0|0	0|0	0|1	0|0	0|1	0|0	0|0	0|0	0|1	0|0	./.	0|1	0|0	0|0	0|0	0|0
84710	76	.	T	A	20	PASS	.	GT	0|0	./.	0|0	0|0	0|1	0|1	0|0	0|0	0|0	0|0	0|0	0|0	0|0	0|0	0|0	./.	./.	0|0	./.	./.	0|0	0|0	./.	0|0	0|0	0|0	0|1	0|0	./.	0|0	0|1	0|0	0|1
84710	83	.	C	A	20	PASS	.	GT	0|1	./.	0|0	0|0	0|1	0|1	1|1	0|1	0|0	0|1	0|1	0|0	0|0	1|1	0|1	./.	./.	1|1	./.	./.	0|1	0|1	./.	0|1	1|1	0|1	0|1	0|0	./.	0|1	0|1	0|1	0|1
84710	89	.	A	T	20	PASS	.	GT	1|0	./.	0|0	0|0	1|0	1|0	1|1	1|0	0|0	1|0	1|0	0|0	0|0	1|1	1|0	./.	./.	1|1	./.	./.	1|0	1|0	./.	1|0	1|1	1|1	1|0	0|0	./.	1|0	1|0	1|0	1|0
84757	13	.	A	G	20	PASS	.	GT	1|0	0|0	0|0	1|1	1|0	1|0	1|0	1|1	1|0	1|0	1|0	1|0	0|0	0|0	1|0	1|0	./.	0|0	1|0	1|0	1|1	./.	./.	0|0	1|0	1|0	1|1	0|0	0|0	0|0	1|0	./.	1|1
84757	70	.	T	G	20	PASS	.	GT	0|0	1|0	0|0	0|0	1|0	1|0	1|0	0|0	0|0	0|0	0|0	1|0	0|0	./.	0|0	0|0	./.	1|1	0|0	1|0	0|0	./.	./.	0|0	1|0	0|0	0|0	1|1	0|0	1|0	0|0	./.	0|0
85003	73	.	A	G	20	PASS	.	GT	0|0	./.	0|0	0|0	0|0	0|0	0|0	1|0	1|0	1|0	./.	./.	./.	0|0	1|1	1|0	./.	./.	./.	1|1	0|0	0|0	0|0	1|1	0|0	1|0	1|0	0|0	./.	1|0	1|1	1|0	0|0
85003	78	.	C	A	20	PASS	.	GT	0|0	./.	1|1	0|0	1|1	1|1	0|1	0|1	0|1	0|1	./.	./.	./.	1|1	0|0	0|1	./.	./.	./.	0|0	0|1	0|0	1|1	0|0	0|0	0|1	0|1	1|1	./.	0|1	0|0	0|1	1|1
85003	90	.	T	A	20	PASS	.	GT	1|1	./.	0|0	1|1	0|0	0|0	0|1	0|0	0|0	0|0	./.	./.	./.	0|0	0|0	0|0	./.	./.	0|0	0|0	0|1	1|1	0|0	0|0	1|1	0|0	0|0	0|0	./.	0|0	0|0	0|1	0|0
85705	5	.	A	C	20	PASS	.	GT	0|0	0|0	./.	1|1	0|0	1|1	0|0	0|0	0|0	0|0	0|0	0|0	0|0	0|0	0|0	0|0	./.	0|0	0|0	0|0	0|0	./.	./.	0|0	./.	./.	1|0	./.	0|0	./.	0|0	0|0	1|1
85828	1	.	A	G	20	PASS	.	GT	./.	0|0	0|0	1|0	./.	1|0	1|1	0|0	1|0	0|0	./.	0|0	0|0	0|0	0|0	./.	1|0	0|0	0|0	1|0	1|0	./.	0|0	0|0	0|0	1|0	0|0	1|0	./.	0|0	0|0	./.	./.
86205	23	.	A	T	20	PASS	.	GT	0|0	0|0	1|0	0|0	0|0	./.	0|0	0|0	0|0	0|0	./.	0|0	0|0	./.	0|0	0|0	0|0	0|0	0|0	1|0	0|0	0|0	0|0	0|0	./.	0|0	./.	1|0	./.	./.	0|0	1|0	./.
86205	24	.	C	A	20	PASS	.	GT	0|0	0|0	0|0	0|0	0|0	./.	0|0	0|0	1|1	0|0	./.	0|0	0|0	./.	0|0	0|1	0|0	0|0	0|0	0|0	0|0	0|0	0|0	0|0	./.	0|0	./.	0|0	./.	./.	0|0	0|0	./.
86267	50	.	T	A	20	PASS	.	GT	./.	0|0	1|1	./.	0|0	0|0	0|0	1|1	0|1	0|0	./.	0|0	0|0	0|0	0|0	./.	1|1	./.	1|1	0|0	0|0	1|1	./.	0|0	0|0	1|1	0|0	1|1	0|0	./.	1|1	0|0	0|0
86267	63	.	C	T	20	PASS	.	GT	./.	0|0	0|0	./.	0|0	0|0	1|1	0|0	0|0	0|0	./.	0|0	1|1	1|1	1|1	./.	0|0	./.	0|0	0|0	1|0	0|0	./.	0|0	1|1	0|0	1|1	0|0	0|0	./.	0|0	0|0	1|1
86470	15	.	T	G	20	PASS	.	GT	0|0	0|0	0|0	0|0	1|1	0|0	0|0	0|0	0|0	0|0	./.	./.	0|0	0|0	0|0	0|0	./.	0|0	0|0	0|0	./.	0|0	0|0	./.	./.	1|0	0|0	0|0	0|0	0|0	0|0	0|0	0|0
86470	57	.	G	T	20	PASS	.	GT	0|0	0|0	0|0	0|0	0|0	0|0	0|0	0|0	0|0	0|0	./.	./.	1|1	0|0	0|0	0|0	./.	0|0	0|0	1|1	./.	0|0	0|1	./.	./.	0|0	1|1	0|0	0|1	0|0	1|1	0|0	0|1
86470	81	.	A	G	20	PASS	.	GT	0|0	1|0	0|0	0|0	0|0	0|0	0|0	0|0	0|0	0|0	./.	./.	0|0	0|0	0|0	0|0	./.	0|0	0|0	0|0	./.	0|0	0|0	./.	./.	1|0	0|0	1|0	0|0	1|0	0|0	0|0	0|0
86624	13	.	C	T	20	PASS	.	GT	0|0	0|0	0|0	./.	0|0	0|0	./.	0|0	0|0	0|0	0|0	0|0	1|1	1|0	0|0	0|0	0|0	0|0	0|0	0|0	1|0	0|0	0|0	0|0	0|0	./.	0|0	0|0	./.	0|0	./.	0|0	./.
86874	33	.	T	A	20	PASS	.	GT	0|0	./.	0|0	0|0	0|1	./.	0|0	0|0	1|1	0|0	0|0	./.	0|0	0|0	0|0	0|0	0|0	0|0	0|1	0|1	0|0	0|0	./.	0|1	0|0	0|0	./.	0|0	./.	1|1	0|0	./.	1|1
86874	77	.	T	A	20	PASS	.	GT	0|0	./.	0|0	0|0	0|1	./.	0|0	0|0	0|1	0|0	0|0	./.	0|0	0|0	0|0	0|0	0|0	0|0	0|1	0|0	0|0	0|0	./.	0|0	0|0	0|0	./.	0|0	./.	0|0	0|0	./.	0|0
86916	45	.	G	A	20	PASS	.	GT	./.	0|0	0|0	0|0	0|0	0|0	0|0	0|0	0|0	0|1	0|1	0|0	0|0	0|0	0|0	0|0	./.	0|0	0|0	0|1	0|0	0|0	0|0	0|0	0|0	0|0	0|0	0|0	0|0	./.	0|0	0|1	0|0
87087	62	.	C	A	20	PASS	.	GT	./.	./.	0|0	./.	0|1	0|0	0|0	0|0	0|0	0|0	0|0	0|0	0|0	0|0	0|0	0|0	0|0	./.	0|0	0|0	0|0	0|0	0|0	./.	./.	0|0	0|0	1|1	./.	0|0	1|1	0|0	0|0
87315	51	.	G	T	20	PASS	.	GT	0|0	./.	0|0	./.	./.	0|0	0|0	0|0	1|1	0|0	0|1	0|0	0|0	1|1	0|0	0|0	0|0	0|0	0|1	0|0	./.	0|0	0|1	0|0	0|1	./.	1|1	0|1	0|0	0|0	0|0	./.	0|0
87315	81	.	A	G	20	PASS	.	GT	0|0	./.	0|0	./.	./.	1|1	1|1	0|0	0|0	0|0	0|0	0|0	0|0	0|0	0|0	0|0	1|1	0|0	0|0	1|0	./.	0|0	0|0	0|0	1|0	./.	0|0	0|0	0|0	0|0	1|1	./.	1|0
87315	91	.	T	A	20	PASS	.	GT	0|0	./.	0|0	./.	./.	0|0	0|0	0|0	0|0	0|0	0|0	0|0	0|0	0|0	0|0	0|0	1|1	0|0	0|0	0|1	./.	0|0	0|0	0|0	0|1	./.	0|0	0|0	0|0	0|0	0|0	./.	0|1
87402	36	.	G	C	20	PASS	.	GT	0|0	0|0	0|0	0|0	0|0	0|0	0|0	0|0	0|0	0|1	0|0	0|0	0|0	0|0	0|0	0|0	0|0	0|0	0|1	0|1	0|0	0|0	0|0	0|0	0|0	0|0	./.	0|0	0|0	0|0	./.	./.	0|0
87402	57	.	C	T	20	PASS	.	GT	0|0	0|0	0|0	0|0	0|0	0|0	1|0	0|0	0|0	1|0	0|0	0|0	1|0	1|0	0|0	0|0	0|0	1|1	1|0	1|0	0|0	0|0	0|0	0|0	0|0	0|0	./.	0|0	1|1	0|0	./.	./.	0|0
87467	49	.	C	T	20	PASS	.	GT	0|0	1|0	1|0	0|0	1|1	./.	1|1	1|1	1|0	0|0	0|0	1|0	./.	1|1	0|0	0|0	./.	1|0	1|0	1|0	0|0	1|1	1|1	1|0	1|0	1|1	./.	0|0	0|0	./.	1|0	0|0	1|1
87467	50	.	A	G	20	PASS	.	GT	0|0	1|0	1|0	0|0	1|1	./.	1|1	1|1	1|0	0|0	0|0	1|0	./.	1|1	0|0	0|0	./.	1|0	1|0	1|0	0|0	1|1	1|1	1|0	1|0	1|1	./.	1|1	0|0	./.	1|0	0|0	1|1
87467	76	.	T	A	20	PASS	.	GT	0|0	0|0	0|0	0|0	0|0	./.	0|0	0|0	0|0	0|0	0|0	0|0	./.	0|0	0|0	0|0	./.	0|0	0|0	0|1	0|0	0|0	1|1	0|0	0|0	0|0	0|0	0|0	0|0	./.	0|0	0|0	0|0
87467	78	.	A	G	20	PASS	.	GT	0|0	1|0	1|0	0|0	1|1	./.	1|1	1|1	1|0	0|0	0|0	1|0	./.	1|1	0|0	0|0	./.	1|0	1|0	1|0	1|0	1|1	1|1	1|0	1|0	1|1	./.	0|0	0|0	./.	1|0	0|0	1|1
87562	15	.	T	C	20	PASS	.	GT	./.	1|1	1|1	1|1	0|1	0|1	1|1	0|0	0|1	0|1	0|0	0|1	0|1	0|0	0|0	1|1	0|1	0|0	0|0	1|1	0|0	0|0	./.	0|0	1|1	0|1	0|0	0|0	0|0	1|1	./.	1|1	1|1
87569	17	.	C	A	20	PASS	.	GT	0|1	1|1	0|0	0|0	0|0	1|1	0|0	0|0	1|1	0|0	./.	0|0	0|0	./.	0|0	0|0	0|0	0|0	0|0	0|0	0|0	0|0	0|0	0|1	0|0	0|0	0|0	0|0	0|0	0|0	0|0	0|0	0|0
87932	4	.	G	C	20	PASS	.	GT	0|0	0|0	0|0	./.	./.	./.	0|1	0|0	0|0	0|0	./.	0|0	1|1	1|1	0|0	0|0	0|0	./.	0|0	0|0	0|0	./.	./.	0|0	1|1	0|0	0|0	0|0	./.	0|0	0|0	0|0	0|0
87932	59	.	A	G	20	PASS	.	GT	0|0	0|0	1|0	./.	./.	./.	1|1	1|0	1|1	1|1	./.	1|0	1|1	1|1	0|0	0|0	0|0	./.	0|0	0|0	0|0	./.	./.	1|0	1|1	1|1	1|1	1|0	./.	0|0	1|1	1|1	0|0
87932	85	.	T	C	20	PASS	.	GT	0|0	0|0	0|1	./.	./.	./.	0|1	0|1	1|1	1|1	./.	0|1	0|0	0|0	0|0	0|0	0|0	./.	0|0	0|0	0|0	./.	./.	0|1	0|0	1|1	1|1	0|1	./.	0|0	1|1	1|1	0|0
87938	9	.	G	A	20	PASS	.	GT	0|0	./.	0|0	0|0	./.	0|0	0|1	0|0	0|0	0|0	0|0	0|0	0|0	0|0	0|0	1|1	0|0	0|0	0|1	0|1	0|0	1|1	./.	0|0	1|1	0|0	./.	./.	0|0	0|0	0|1	0|1	0|0
87938	83	.	A	T	20	PASS	.	GT	0|0	./.	1|1	0|0	./.	1|1	1|0	1|0	1|1	0|0	1|1	1|1	0|0	1|1	1|0	0|0	0|0	1|1	0|0	1|0	1|0	0|0	./.	1|1	0|0	1|1	./.	./.	1|1	1|0	1|0	1|0	0|0
87954	28	.	C	T	20	PASS	.	GT	./.	0|0	0|0	0|0	0|0	0|0	./.	1|0	0|0	0|0	./.	0|0	1|0	1|0	0|0	0|0	./.	1|0	./.	1|0	./.	0|0	0|0	./.	1|0	0|0	1|0	1|0	0|0	0|0	1|0	1|0	0|0
87954	32	.	T	C	20	PASS	.	GT	./.	0|1	0|1	0|0	1|1	0|0	./.	0|0	0|0	0|0	./.	0|1	0|0	0|0	0|1	0|1	./.	0|0	./.	0|0	./.	0|0	0|1	./.	0|1	0|0	0|1	0|0	0|0	0|1	0|1	0|0	0|1
87954	68	.	C	A	20	PASS	.	GT	./.	0|0	0|1	0|1	0|0	0|0	./.	0|1	0|1	0|1	./.	0|1	0|1	0|1	0|1	0|0	./.	0|0	./.	0|0	./.	1|1	0|0	./.	0|0	0|1	0|0	0|1	1|1	0|1	0|1	0|1	0|1
87954	70	.	C	T	20	PASS	.	GT	./.	0|0	0|0	0|0	0|0	0|0	./.	0|0	0|0	0|0	./.	1|0	0|0	0|0	0|0	1|0	./.	0|0	./.	0|0	./.	0|0	0|0	./.	1|0	0|0	1|0	0|0	0|0	1|0	0|0	0|0	1|0
87954	71	.	T	C	20	PASS	.	GT	./.	0|0	0|1	0|1	0|0	0|0	./.	0|1	0|1	0|1	./.	0|1	0|1	0|1	0|1	0|1	./.	0|0	./.	0|0	./.	1|1	0|0	./.	0|1	0|1	0|1	0|1	1|1	0|1	0|1	0|1	0|1
88540	19	.	T	A	20	PASS	.	GT	0|0	./.	1|1	0|0	0|0	0|0	1|1	0|0	0|0	1|1	1|1	./.	./.	0|1	0|1	0|0	./.	0|0	0|0	1|1	0|0	1|1	./.	1|1	./.	0|0	0|0	0|0	0|0	./.	0|0	1|1	0|0
88671	18	.	C	T	20	PASS	.	GT	0|0	./.	./.	1|1	1|0	1|0	0|0	1|0	./.	1|0	1|0	1|0	1|0	1|0	0|0	1|0	1|0	1|0	1|0	1|0	1|0	./.	1|0	1|1	1|1	./.	0|0	1|0	./.	1|1	./.	1|0	1|1
88671	71	.	A	T	20	PASS	.	GT	1|1	./.	./.	0|0	./.	1|0	0|0	0|0	./.	1|0	0|0	1|0	1|0	0|0	1|1	1|0	0|0	1|0	1|0	0|0	1|0	./.	1|0	0|0	0|0	1|0	./.	1|0	./.	0|0	0|0	1|0	0|0
88684	50	.	A	T	20	PASS	.	GT	1|0	0|0	0|0	1|0	0|0	./.	1|0	1|0	./.	0|0	1|1	1|0	1|0	0|0	1|0	1|0	0|0	0|0	0|0	1|0	0|0	1|0	1|0	1|0	./.	0|0	0|0	0|0	0|0	0|0	0|0	0|0	0|0
88684	76	.	G	A	20	PASS	.	GT	0|0	0|0	0|0	0|0	0|0	./.	0|0	0|0	./.	0|0	0|0	0|0	0|0	0|0	0|1	0|0	0|1	0|0	0|0	0|1	0|0	0|0	0|0	0|0	./.	0|0	0|0	0|0	1|1	0|0	0|0	0|1	0|0
88696	40	.	A	C	20	PASS	.	GT	0|0	0|0	0|0	0|0	0|0	0|0	0|0	0|0	0|0	0|0	0|0	0|0	0|0	1|0	0|0	./.	1|1	0|0	1|0	0|0	0|0	0|0	0|0	1|0	0|0	0|0	./.	0|0	./.	0|0	./.	./.	0|0
88825	75	.	T	A	20	PASS	.	GT	0|0	0|1	0|0	0|0	0|0	0|0	0|0	0|1	0|0	./.	0|0	0|0	0|0	0|0	0|0	0|0	0|0	./.	0|0	0|0	0|0	0|1	0|0	0|0	0|0	0|0	0|0	0|0	0|0	0|0	0|1	0|0	0|0
88875	91	.	C	G	20	PASS	.	GT	0|0	0|0	0|0	1|1	0|0	./.	1|0	0|0	1|1	1|0	./.	0|0	1|1	1|0	0|0	0|0	./.	1|0	0|0	0|0	1|0	0|0	1|1	./.	1|0	./.	0|0	./.	./.	0|0	0|0	0|0	./.
89026	32	.	T	G	20	PASS	.	GT	./.	./.	0|0	./.	0|0	0|0	0|0	0|0	0|0	0|0	0|0	0|0	0|0	0|0	0|0	0|0	1|1	./.	./.	0|0	0|0	0|0	0|0	./.	0|0	0|0	1|1	0|0	0|0	1|1	./.	1|1	./.
89026	40	.	T	A	20	PASS	.	GT	./.	./.	0|0	./.	0|0	0|0	0|0	0|0	0|0	0|0	0|0	0|1	0|0	0|0	0|0	0|0	0|0	./.	./.	1|1	0|0	0|0	0|0	./.	0|0	0|0	0|0	0|0	0|0	0|0	./.	0|0	./.
89026	44	.	T	A	20	PASS	.	GT	./.	./.	1|1	./.	0|0	0|0	1|1	0|0	0|0	0|0	0|0	0|0	0|0	0|0	0|0	0|0	0|0	./.	./.	0|0	0|0	0|0	0|0	./.	0|0	0|0	0|0	0|0	0|0	0|0	./.	0|0	./.
89026	46	.	T	C	20	PASS	.	GT	./.	./.	1|1	./.	0|0	0|0	1|1	0|0	0|1	0|0	0|0	0|0	0|0	0|1	0|0	0|1	0|0	./.	./.	0|0	1|1	0|0	0|0	./.	0|0	0|0	0|0	0|0	0|0	0|0	./.	0|0	./.
89026	60	.	G	A	20	PASS	.	GT	./.	./.	0|0	./.	0|0	0|0	0|0	0|0	0|0	0|0	0|0	0|0	1|1	0|0	0|0	0|0	0|0	./.	./.	0|0	0|0	1|1	0|0	./.	0|0	0|0	0|0	0|0	1|1	0|0	./.	0|0	./.
89173	15	.	A	G	20	PASS	.	GT	./.	0|0	0|0	1|0	0|0	0|0	./.	./.	0|0	./.	0|0	0|0	0|0	0|0	1|0	0|0	0|0	0|0	0|0	0|0	./.	1|0	1|0	0|0	1|0	0|0	1|0	1|0	0|0	0|0	1|0	./.	0|0
89493	43	.	T	A	20	PASS	.	GT	0|0	0|0	0|0	0|0	0|0	1|1	0|0	0|0	0|0	0|0	./.	0|0	0|0	0|0	0|0	./.	0|0	0|0	./.	0|0	0|0	0|0	0|0	./.	0|0	0|0	0|0	0|0	0|0	0|0	0|0	0|1	./.
89603	19	.	A	G	20	PASS	.	GT	0|0	0|0	0|0	0|0	0|0	0|0	1|0	1|0	0|0	0|0	0|0	./.	0|0	0|0	0|0	0|0	0|0	./.	1|0	0|0	1|0	1|0	0|0	1|0	0|0	0|0	0|0	./.	0|0	./.	0|0	0|0	0|0
89614	85	.	T	C	20	PASS	.	GT	0|0	./.	./.	0|0	0|1	0|0	0|1	0|0	0|0	./.	0|0	./.	0|0	./.	0|1	./.	0|0	0|1	0|0	1|1	0|1	0|1	0|0	0|0	./.	0|0	0|0	0|0	0|0	./.	0|1	0|1	0|0
89724	6	.	G	A	20	PASS	.	GT	0|1	0|0	0|0	0|0	./.	0|0	0|0	0|0	0|0	0|0	0|0	./.	0|0	0|0	0|0	0|0	0|0	0|0	0|0	./.	0|0	0|0	0|0	0|1	1|1	0|0	0|0	0|0	0|0	./.	0|0	0|0	0|0
89724	87	.	T	A	20	PASS	.	GT	0|0	0|0	0|0	0|1	./.	0|0	0|0	0|0	0|0	0|1	0|0	./.	0|0	0|0	0|0	0|0	0|0	0|0	0|0	./.	0|0	0|0	0|0	0|0	0|0	0|0	0|0	0|0	0|0	./.	1|1	0|0	0|0
89787	21	.	A	T	20	PASS	.	GT	0|0	1|1	0|0	./.	0|0	1|1	0|0	0|0	0|0	1|1	./.	1|1	0|0	0|0	0|0	0|0	0|0	0|0	./.	0|0	0|0	1|0	0|0	0|0	0|0	1|0	./.	1|1	0|0	0|0	1|1	./.	./.
89892	44	.	A	T	20	PASS	.	GT	0|0	0|0	0|0	./.	./.	0|0	0|0	./.	0|0	0|0	0|0	0|0	0|0	0|0	./.	0|0	./.	0|0	0|0	0|0	./.	0|0	0|0	0|0	0|0	0|0	0|0	./.	1|1	0|0	1|0	./.	0|0
89892	72	.	C	T	20	PASS	.	GT	0|0	1|0	0|0	./.	./.	0|0	0|0	./.	0|0	0|0	0|0	0|0	0|0	0|0	./.	0|0	./.	0|0	0|0	1|1	./.	0|0	0|0	0|0	0|0	0|0	0|0	./.	0|0	0|0	0|0	./.	0|0
89892	80	.	C	T	20	PASS	.	GT	0|0	1|0	1|1	./.	./.	0|0	0|0	./.	0|0	0|0	0|0	0|0	0|0	0|0	./.	0|0	./.	1|1	1|1	1|1	./.	0|0	0|0	0|0	0|0	0|0	0|0	./.	1|1	1|1	1|0	./.	0|0
89892	81	.	T	G	20	PASS	.	GT	0|0	1|0	0|0	./.	./.	0|0	0|0	./.	0|0	0|0	0|0	0|0	0|0	0|0	./.	0|0	./.	1|1	1|1	1|1	./.	0|0	0|0	0|0	0|0	0|0	0|0	./.	1|1	1|1	1|0	./.	0|0
89892	83	.	T	G	20	PASS	.	GT	0|0	0|0	0|0	./.	./.	0|0	1|1	./.	0|0	1|0	1|1	1|1	0|0	1|0	./.	1|1	./.	0|0	0|0	0|0	./.	1|1	1|1	0|0	1|0	1|1	1|1	./.	0|0	0|0	0|0	./.	0|0
90006	32	.	G	A	20	PASS	.	GT	0|0	./.	./.	0|0	0|0	0|0	0|0	0|1	0|0	0|0	0|0	./.	0|0	0|0	0|0	0|0	./.	0|0	0|0	0|0	1|1	0|0	0|0	0|0	0|0	0|0	0|1	0|0	0|0	./.	0|0	0|0	./.
90006	50	.	T	G	20	PASS	.	GT	1|1	./.	./.	0|0	0|0	1|0	1|0	1|0	0|0	1|1	0|0	./.	1|1	1|0	0|0	0|0	./.	1|1	1|0	1|0	0|0	0|0	0|0	1|1	0|0	0|0	1|0	1|0	0|0	./.	1|1	1|0	./.
90078	23	.	C	T	20	PASS	.	GT	./.	0|0	1|0	1|0	0|0	0|0	1|0	1|0	0|0	1|0	1|0	1|0	0|0	1|0	1|1	1|1	1|0	1|0	0|0	1|0	0|0	0|0	0|0	1|1	1|0	0|0	1|1	1|0	1|0	./.	0|0	1|1	0|0
90139	72	.	A	G	20	PASS	.	GT	./.	./.	0|0	1|1	0|0	0|0	0|0	0|0	0|0	0|0	0|0	0|0	./.	0|0	0|0	0|0	0|0	0|0	0|0	0|0	0|0	0|0	0|0	0|0	0|0	1|0	0|0	0|0	./.	./.	0|0	0|0	0|0
90139	81	.	C	A	20	PASS	.	GT	./.	./.	0|0	0|0	0|0	0|0	0|0	0|1	0|0	0|1	0|1	1|1	./.	0|0	0|0	0|0	0|1	0|0	./.	0|1	0|0	0|0	0|0	0|0	0|0	0|0	0|0	0|0	./.	./.	0|1	0|1	0|1
90151	9	.	G	T	20	PASS	.	GT	0|0	0|0	0|0	./.	0|0	0|0	0|0	0|0	./.	0|0	0|0	0|0	0|0	./.	0|0	0|0	./.	0|1	0|0	0|0	0|1	0|0	0|0	0|0	0|0	0|1	0|0	0|0	0|0	0|0	0|0	0|1	0|0
90151	47	.	T	A	20	PASS	.	GT	0|1	0|0	0|0	./.	0|0	0|0	0|1	0|0	./.	0|1	0|0	0|0	0|0	./.	0|0	0|0	./.	0|0	0|0	0|0	0|0	0|0	0|0	0|0	0|1	0|0	0|1	0|0	0|0	0|0	0|0	0|0	0|0
90231	62	.	C	T	20	PASS	.	GT	1|1	1|1	1|0	0|0	0|0	1|0	1|0	1|1	1|0	0|0	0|0	./.	1|0	1|0	0|0	1|0	1|1	1|0	1|1	1|0	1|0	./.	1|1	0|0	1|0	1|0	1|1	1|0	./.	0|0	./.	0|0	0|0
90363	3	.	T	A	20	PASS	.	GT	0|0	0|0	0|0	./.	0|0	0|0	0|0	0|0	0|0	0|0	0|0	0|0	1|1	0|0	0|0	0|0	0|0	0|0	./.	./.	0|0	1|1	0|0	0|0	0|0	0|0	0|0	./.	0|0	0|0	0|0	0|0	0|0
90758	40	.	C	G	20	PASS	.	GT	0|0	./.	1|0	0|0	./.	0|0	0|0	0|0	0|0	1|0	0|0	0|0	0|0	0|0	./.	0|0	0|0	0|0	0|0	0|0	0|0	0|0	0|0	0|0	0|0	0|0	0|0	./.	./.	1|0	1|1	0|0	0|0
90758	80	.	C	T	20	PASS	.	GT	0|0	./.	1|0	0|0	./.	0|0	1|1	0|0	1|0	0|0	0|0	1|1	0|0	1|1	./.	0|0	1|1	1|1	1|0	0|0	0|0	1|0	0|0	1|1	1|0	1|0	0|0	./.	./.	1|0	0|0	1|0	1|0
90758	86	.	C	T	20	PASS	.	GT	0|0	./.	0|0	0|0	./.	0|0	0|0	0|0	1|0	0|0	0|0	0|0	0|0	0|0	./.	0|0	0|0	0|0	0|0	0|0	1|1	0|0	0|0	0|0	0|0	0|0	1|0	./.	./.	0|0	0|0	0|0	0|0
90805	28	.	C	T	20	PASS	.	GT	0|0	0|0	0|0	0|0	0|0	0|0	0|0	0|0	./.	0|0	0|0	1|0	0|0	1|0	0|0	1|0	0|0	0|0	0|0	0|0	0|0	1|0	./.	0|0	0|0	1|0	0|0	1|0	1|0	1|0	1|0	1|0	1|0
90861	81	.	C	T	20	PASS	.	GT	1|0	0|0	0|0	0|0	0|0	0|0	0|0	0|0	0|0	0|0	0|0	0|0	1|0	0|0	0|0	0|0	0|0	0|0	0|0	0|0	0|0	1|0	0|0	0|0	0|0	0|0	0|0	1|0	0|0	0|0	0|0	0|0	0|0
90868	65	.	A	G	20	PASS	.	GT	0|0	0|0	0|0	0|0	0|0	0|0	1|0	./.	0|0	0|0	1|1	0|0	0|0	0|0	./.	1|0	0|0	0|0	0|0	0|0	0|0	./.	0|0	1|0	0|0	0|0	./.	0|0	0|0	./.	1|0	1|0	1|0
91056	12	.	C	G	20	PASS	.	GT	0|0	./.	0|0	0|0	0|0	./.	0|0	0|0	0|0	0|0	0|0	0|0	0|0	0|0	0|0	0|0	0|0	1|0	0|0	1|0	0|0	0|0	0|0	0|0	0|0	0|0	0|0	0|0	./.	1|1	0|0	1|0	0|0
91056	66	.	G	A	20	PASS	.	GT	0|0	./.	0|0	0|0	0|0	./.	0|0	0|0	0|0	0|0	0|0	0|1	0|0	0|0	0|0	0|0	0|0	0|0	0|0	0|0	0|0	0|0	0|0	0|0	0|0	0|0	0|0	1|1	./.	0|0	1|1	0|0	0|0
91108	73	.	T	G	20	PASS	.	GT	1|1	1|1	0|0	0|0	0|0	0|0	0|0	0|0	0|0	0|0	0|0	0|0	0|0	0|0	0|0	0|0	0|0	0|0	0|0	0|0	0|0	0|0	0|0	0|0	0|0	0|0	0|0	0|0	0|0	./.	0|0	./.	0|0
91211	24	.	C	T	20	PASS	.	GT	0|0	0|0	0|0	./.	./.	0|0	0|0	0|0	0|0	0|0	1|0	0|0	0|0	./.	0|0	1|1	0|0	0|0	0|0	0|0	0|0	./.	1|0	./.	./.	0|0	0|0	./.	0|0	0|0	0|0	0|0	1|1
91933	86	.	A	T	20	PASS	.	GT	0|0	1|1	0|0	0|0	0|0	0|0	1|0	0|0	0|0	0|0	./.	1|0	0|0	1|0	./.	0|0	0|0	1|0	0|0	1|0	0|0	0|0	1|0	0|0	0|0	0|0	0|0	0|0	0|0	0|0	0|0	1|0	0|0
92099	34	.	C	T	20	PASS	.	GT	0|0	1|1	0|0	1|1	./.	./.	0|0	0|0	0|0	0|0	./.	0|0	0|0	0|0	0|0	./.	0|0	0|0	0|0	0|0	0|0	0|0	0|0	0|0	./.	0|0	0|0	1|0	./.	0|0	./.	0|0	./.
92099	67	.	G	A	20	PASS	.	GT	1|1	0|0	0|0	0|0	./.	./.	0|0	0|1	0|0	0|0	./.	0|0	0|0	0|0	0|0	./.	0|0	0|0	0|0	0|0	0|0	0|0	1|1	0|0	./.	0|0	0|0	0|1	./.	0|1	./.	1|1	./.
92099	89	.	A	G	20	PASS	.	GT	1|1	1|1	0|0	1|1	./.	./.	0|0	1|0	0|0	0|0	./.	0|0	0|0	0|0	0|0	./.	0|0	0|0	0|0	0|0	0|0	0|0	1|1	0|0	./.	0|0	0|0	1|1	./.	1|0	./.	1|1	./.
92187	65	.	C	A	20	PASS	.	GT	0|0	0|1	1|1	./.	./.	0|1	0|1	0|1	1|1	0|1	1|1	./.	1|1	0|1	0|0	0|0	./.	0|1	0|1	0|1	./.	1|1	./.	0|0	1|1	0|0	0|1	0|0	0|0	0|0	./.	./.	0|0
92187	85	.	A	G	20	PASS	.	GT	0|0	1|0	0|0	./.	./.	0|0	0|0	0|0	1|1	1|0	0|0	./.	1|1	0|0	0|0	0|0	./.	0|0	1|0	0|0	./.	0|0	./.	0|0	0|0	0|0	0|0	0|0	0|0	0|0	./.	0|0	0|0
92238	67	.	T	A	20	PASS	.	GT	0|0	0|0	1|1	1|1	0|0	0|0	0|0	0|1	0|0	0|0	0|0	1|1	0|0	0|0	./.	0|0	./.	0|0	0|0	./.	0|0	./.	0|0	0|0	0|0	./.	0|0	1|1	0|0	0|0	./.	0|0	./.
92255	35	.	T	C	20	PASS	.	GT	0|0	0|0	0|1	0|1	0|1	0|0	0|1	0|0	0|1	./.	0|1	0|1	0|1	0|1	0|1	./.	0|0	0|0	0|0	0|1	0|0	0|1	0|0	0|0	0|0	./.	0|0	0|0	0|1	0|1	0|0	0|0	0|1
92297	6	.	T	G	20	PASS	.	GT	0|0	./.	1|0	0|0	0|0	0|0	0|0	0|0	./.	0|0	0|0	0|0	0|0	0|0	0|0	0|0	./.	./.	1|0	./.	0|0	1|1	0|0	0|0	0|0	0|0	./.	0|0	1|0	0|0	0|0	1|0	0|0
92730	68	.	T	A	20	PASS	.	GT	0|0	0|0	0|0	0|0	0|0	0|0	0|0	0|0	0|0	0|0	1|1	0|0	0|0	0|0	0|0	0|0	0|0	0|0	0|0	0|0	0|0	0|0	0|0	0|0	1|1	0|0	0|0	0|0	0|0	0|0	0|0	0|0	./.
92975	4	.	A	T	20	PASS	.	GT	1|0	0|0	0|0	0|0	0|0	1|0	1|0	0|0	./.	0|0	./.	0|0	0|0	0|0	0|0	./.	0|0	0|0	./.	0|0	0|0	0|0	0|0	0|0	0|0	0|0	0|0	0|0	0|0	./.	./.	0|0	0|0
92975	33	.	A	G	20	PASS	.	GT	1|0	0|0	1|0	0|0	0|0	0|0	1|0	1|0	./.	1|1	./.	0|0	1|0	0|0	1|1	./.	1|0	0|0	./.	0|0	1|0	0|0	0|0	1|0	1|0	1|1	1|1	1|1	0|0	./.	./.	1|1	0|0
92975	51	.	A	C	20	PASS	.	GT	0|0	0|0	0|0	0|0	0|0	0|0	0|0	1|0	./.	0|0	./.	1|1	1|0	1|1	0|0	./.	0|0	0|0	./.	./.	1|0	1|0	0|0	0|0	1|0	0|0	0|0	0|0	0|0	./.	./.	0|0	0|0
93084	73	.	A	G	20	PASS	.	GT	./.	./.	1|0	0|0	0|0	0|0	0|0	0|0	./.	0|0	0|0	1|0	0|0	0|0	0|0	1|0	0|0	0|0	./.	0|0	0|0	0|0	0|0	0|0	0|0	0|0	0|0	0|0	0|0	0|0	0|0	0|0	0|0
93084	78	.	C	T	20	PASS	.	GT	0|0	./.	0|0	0|0	0|0	0|0	0|0	1|0	./.	0|0	./.	0|0	0|0	1|0	0|0	0|0	0|0	0|0	./.	1|0	0|0	0|0	0|0	0|0	0|0	1|0	1|1	0|0	0|0	0|0	0|0	1|0	0|0
93174	23	.	C	A	20	PASS	.	GT	0|0	0|0	0|0	0|0	0|0	0|1	0|1	0|0	0|1	0|0	./.	0|0	0|0	./.	0|0	0|0	./.	./.	./.	0|1	0|0	./.	0|1	0|1	0|1	0|0	0|0	./.	0|0	0|0	0|1	0|0	./.
93218	4	.	G	C	20	PASS	.	GT	0|0	0|0	0|0	0|0	0|0	0|1	0|0	0|0	0|0	0|0	0|0	0|0	0|0	./.	0|1	0|1	./.	0|0	0|0	0|0	1|1	0|1	0|0	./.	0|0	./.	0|0	0|1	0|0	0|1	0|0	0|0	./.
93218	30	.	G	T	20	PASS	.	GT	0|0	0|0	0|0	0|0	0|1	0|0	0|1	0|1	0|0	0|0	0|0	0|0	0|0	./.	0|0	0|0	./.	0|0	0|0	0|0	0|0	0|0	0|1	./.	0|0	./.	0|0	0|0	0|1	0|0	0|0	0|1	./.
93218	31	.	G	T	20	PASS	.	GT	0|0	0|0	0|0	0|0	0|1	0|1	0|1	0|1	0|0	0|0	0|0	0|0	0|0	./.	0|0	0|0	./.	0|0	0|0	0|0	0|0	0|0	0|1	./.	0|0	./.	0|0	0|0	0|1	0|0	0|0	0|1	./.
93218	58	.	A	G	20	PASS	.	GT	1|0	0|0	0|0	0|0	0|0	0|0	0|0	0|0	1|0	0|0	0|0	0|0	0|0	./.	0|0	0|0	./.	0|0	0|0	0|0	0|0	0|0	0|0	./.	1|1	./.	0|0	0|0	1|0	0|0	0|0	0|0	./.
93233	30	.	C	A	20	PASS	.	GT	0|0	./.	0|0	0|0	0|0	0|1	./.	0|0	0|0	0|0	1|1	0|0	0|0	0|0	0|1	0|1	0|0	0|0	0|0	0|0	./.	0|0	0|0	./.	0|0	0|0	0|0	./.	0|0	0|0	0|1	1|1	0|0
93233	69	.	G	T	20	PASS	.	GT	0|0	./.	0|0	0|1	1|1	0|1	./.	0|0	1|1	0|0	1|1	0|1	1|1	1|1	1|1	0|1	0|0	1|1	0|0	0|0	./.	1|1	1|1	./.	0|0	0|0	0|0	./.	1|1	0|0	0|1	1|1	0|0
93298	62	.	A	T	20	PASS	.	GT	1|1	./.	0|0	0|0	0|0	0|0	0|0	0|0	0|0	0|0	0|0	0|0	1|1	0|0	1|0	0|0	1|1	./.	0|0	1|1	0|0	0|0	0|0	0|0	./.	0|0	0|0	1|0	1|0	./.	0|0	0|0	0|0
93414	52	.	A	G	20	PASS	.	GT	0|0	0|0	0|0	0|0	0|0	0|0	0|0	0|0	1|0	0|0	1|0	0|0	0|0	0|0	1|0	0|0	1|0	0|0	0|0	0|0	0|0	0|0	0|0	0|0	0|0	0|0	0|0	0|0	0|0	0|0	0|0	0|0	0|0
93414	53	.	T	G	20	PASS	.	GT	0|0	0|0	1|0	1|0	0|0	0|0	0|0	1|0	1|0	./.	0|0	1|0	1|0	0|0	0|0	0|0	0|0	0|0	0|0	1|0	0|0	1|0	1|0	0|0	1|0	0|0	1|0	1|0	1|1	1|0	0|0	1|0	1|0
93562	22	.	C	T	20	PASS	.	GT	0|0	0|0	0|0	0|0	1|0	0|0	0|0	0|0	0|0	./.	./.	0|0	./.	0|0	0|0	0|0	1|0	0|0	0|0	./.	./.	0|0	0|0	0|0	0|0	0|0	0|0	1|0	./.	0|0	0|0	0|0	0|0
93651	62	.	C	A	20	PASS	.	GT	0|0	0|0	0|0	./.	./.	1|1	0|1	0|0	0|0	0|0	0|0	./.	0|0	0|0	./.	./.	0|0	0|0	1|1	0|0	0|0	0|0	./.	0|0	0|0	0|0	0|0	0|0	0|0	0|0	0|0	./.	0|0
93686	28	.	T	C	20	PASS	.	GT	./.	0|0	0|0	0|0	0|0	./.	0|1	0|0	0|0	0|0	./.	./.	0|0	1|1	0|1	0|0	0|0	0|0	0|0	0|0	./.	1|1	0|0	0|0	1|1	./.	0|0	0|0	./.	./.	0|0	0|0	0|0
93686	64	.	G	A	20	PASS	.	GT	./.	0|0	1|1	0|1	1|1	./.	0|1	1|1	1|1	0|0	./.	./.	0|0	0|0	0|0	0|1	0|0	0|0	1|1	1|1	./.	0|0	0|0	1|1	0|0	./.	0|0	0|0	./.	./.	1|1	1|1	1|1
94147	25	.	C	T	20	PASS	.	GT	0|0	0|0	0|0	0|0	1|0	0|0	0|0	0|0	./.	0|0	1|0	0|0	0|0	1|0	0|0	0|0	0|0	0|0	1|0	0|0	0|0	0|0	1|0	0|0	0|0	0|0	0|0	1|0	0|0	./.	0|0	0|0	1|0
94147	30	.	A	G	20	PASS	.	GT	1|1	1|0	1|0	0|0	0|0	0|0	1|0	0|0	./.	0|0	1|0	1|0	1|0	1|0	1|1	1|1	1|1	1|0	1|0	1|0	1|1	1|0	1|0	0|0	0|0	1|1	1|0	0|0	1|0	./.	0|0	1|1	1|0
94155	21	.	C	G	20	PASS	.	GT	0|0	0|0	0|0	0|0	0|0	0|0	1|0	0|0	1|0	0|0	./.	1|0	0|0	./.	./.	./.	0|0	./.	0|0	1|1	./.	0|0	./.	0|0	0|0	1|0	0|0	0|0	./.	0|0	0|0	0|0	0|0
94155	30	.	T	A	20	PASS	.	GT	0|1	0|0	0|0	0|1	1|1	0|0	0|1	0|1	1|1	0|0	./.	0|1	0|0	1|1	./.	./.	1|1	./.	0|1	1|1	./.	0|0	./.	1|1	0|0	0|1	0|1	0|1	./.	0|1	0|0	0|0	0|0
94155	87	.	T	C	20	PASS	.	GT	0|0	0|0	./.	0|1	0|0	0|1	0|0	0|0	0|0	0|0	./.	0|0	0|0	0|0	./.	./.	0|0	./.	0|1	0|0	./.	0|0	./.	0|0	0|0	0|0	0|1	0|1	./.	0|1	0|0	0|0	1|1
94250	67	.	T	A	20	PASS	.	GT	0|0	0|0	./.	./.	0|0	0|0	0|0	0|0	0|0	0|0	0|0	1|1	0|0	0|0	0|0	./.	./.	0|0	./.	0|0	1|1	./.	0|0	0|0	0|0	0|0	0|0	./.	./.	0|0	0|0	0|0	0|0
94746	14	.	C	A	20	PASS	.	GT	0|0	./.	0|1	0|0	0|0	0|0	0|0	0|0	./.	0|0	1|1	0|0	0|0	0|0	0|0	0|0	./.	./.	0|0	0|0	0|0	0|0	0|0	./.	0|0	0|0	0|0	0|0	./.	0|0	0|0	0|0	0|0
94746	27	.	G	A	20	PASS	.	GT	0|0	./.	0|0	0|1	0|0	1|1	0|0	0|0	./.	0|0	0|0	0|0	0|0	0|0	0|0	0|0	./.	./.	0|0	0|0	0|0	0|0	0|0	./.	0|0	0|0	1|1	0|0	./.	0|0	0|0	0|0	0|0
94746	86	.	A	C	20	PASS	.	GT	0|0	./.	1|0	1|1	1|0	1|1	1|0	1|1	./.	0|0	1|1	0|0	1|1	1|1	1|1	0|0	./.	./.	1|0	0|0	0|0	0|0	0|0	./.	0|0	1|0	1|1	0|0	./.	1|0	1|1	1|0	0|0
94792	53	.	T	A	20	PASS	.	GT	0|0	0|0	0|0	1|1	0|0	0|0	./.	./.	0|0	0|0	0|0	./.	./.	0|1	0|0	0|0	1|1	0|0	./.	0|0	0|1	0|0	0|0	0|0	0|1	./.	0|1	0|0	0|0	0|0	0|0	0|0	0|0
94792	90	.	T	C	20	PASS	.	GT	0|0	0|1	0|0	1|1	0|1	0|1	./.	./.	0|1	1|1	0|1	./.	./.	1|1	0|1	0|1	1|1	0|1	./.	0|0	0|1	0|1	0|0	0|1	0|1	./.	0|1	0|0	0|1	0|0	0|0	0|1	1|1
95397	46	.	C	A	20	PASS	.	GT	0|0	1|1	0|0	0|0	0|0	0|0	0|0	0|0	0|0	./.	./.	./.	0|0	0|0	./.	0|0	./.	0|0	0|0	0|0	0|1	0|0	0|0	0|0	0|0	./.	0|0	0|0	./.	0|0	0|0	0|0	./.
95420	74	.	T	G	20	PASS	.	GT	0|0	0|0	1|0	./.	1|1	1|0	1|1	0|0	1|1	./.	./.	1|0	./.	0|0	./.	0|0	1|0	1|1	./.	1|1	./.	0|0	0|0	1|1	./.	1|0	0|0	1|1	1|1	1|1	0|0	0|0	0|0
95609	60	.	A	T	20	PASS	.	GT	1|1	./.	0|0	0|0	1|1	0|0	1|1	1|0	1|0	0|0	1|1	0|0	./.	1|0	0|0	1|1	0|0	0|0	1|0	1|0	./.	0|0	1|1	./.	1|1	0|0	0|0	1|0	./.	./.	0|0	1|0	./.
95609	72	.	T	C	20	PASS	.	GT	0|0	./.	1|1	1|1	0|0	0|0	0|0	0|1	0|1	0|1	0|0	1|1	./.	0|1	0|0	0|0	1|1	1|1	0|1	0|1	./.	1|1	0|0	./.	0|0	1|1	1|1	0|1	./.	./.	1|1	0|1	./.
95766	34	.	C	T	20	PASS	.	GT	1|1	./.	0|0	./.	0|0	0|0	1|0	0|0	./.	1|1	1|1	0|0	./.	1|1	1|1	0|0	1|1	0|0	0|0	0|0	1|1	0|0	0|0	0|0	1|1	0|0	./.	./.	0|0	1|1	./.	0|0	./.
95766	43	.	G	A	20	PASS	.	GT	0|0	./.	1|1	./.	0|0	1|1	0|1	1|1	./.	0|0	0|0	0|0	./.	0|0	0|0	0|0	0|0	1|1	1|1	1|1	0|0	1|1	0|0	1|1	0|0	1|1	./.	./.	1|1	0|0	./.	0|0	./.
95766	44	.	G	A	20	PASS	.	GT	0|0	./.	0|0	./.	0|0	1|1	0|1	1|1	./.	0|0	0|0	0|0	./.	0|0	0|0	0|0	0|0	1|1	1|1	1|1	0|0	1|1	0|0	1|1	0|0	1|1	./.	./.	1|1	0|0	./.	0|0	./.
95779	59	.	C	T	20	PASS	.	GT	0|0	0|0	1|0	0|0	0|0	0|0	0|0	0|0	0|0	0|0	0|0	0|0	0|0	0|0	1|1	0|0	0|0	./.	0|0	0|0	0|0	1|0	0|0	0|0	./.	1|0	0|0	1|0	0|0	0|0	0|0	0|0	1|0
96038	9	.	A	G	20	PASS	.	GT	0|0	0|0	0|0	0|0	./.	0|0	0|0	0|0	0|0	0|0	./.	0|0	0|0	1|0	./.	0|0	0|0	0|0	0|0	0|0	1|0	1|0	0|0	0|0	0|0	1|1	0|0	0|0	./.	0|0	0|0	0|0	0|0
96038	20	.	C	T	20	PASS	.	GT	0|0	0|0	1|0	0|0	./.	0|0	1|0	0|0	0|0	0|0	./.	0|0	0|0	0|0	./.	0|0	0|0	0|0	1|0	0|0	0|0	0|0	1|1	0|0	1|0	0|0	0|0	0|0	./.	0|0	0|0	1|0	0|0
96038	55	.	C	A	20	PASS	.	GT	0|1	0|0	0|0	0|0	./.	0|0	0|0	0|1	0|1	0|1	./.	0|0	0|0	0|1	./.	0|0	0|1	0|1	0|0	0|1	0|0	0|0	0|0	0|1	0|1	0|0	0|1	0|1	./.	0|0	0|1	0|0	0|0
96038	87	.	A	T	20	PASS	.	GT	0|0	0|0	0|0	0|0	./.	1|1	0|0	0|0	0|0	0|0	./.	0|0	0|0	0|0	./.	0|0	0|0	0|0	0|0	0|0	1|0	0|0	0|0	0|0	0|0	0|0	0|0	1|0	./.	1|1	0|0	0|0	0|0
96077	70	.	G	A	20	PASS	.	GT	./.	0|0	0|0	0|0	./.	./.	0|0	0|0	0|1	0|0	0|1	0|0	0|0	0|0	0|0	0|0	0|0	0|0	0|1	0|0	./.	./.	0|0	0|0	0|1	0|0	0|0	0|0	0|0	0|0	0|0	0|1	0|0
96217	88	.	A	G	20	PASS	.	GT	./.	./.	0|0	./.	1|0	1|0	./.	./.	0|0	1|1	0|0	1|0	1|0	0|0	1|1	0|0	1|0	1|0	./.	0|0	1|1	1|1	./.	1|0	./.	0|0	0|0	1|0	0|0	1|0	1|0	1|1	0|0
96295	15	.	T	C	20	PASS	.	GT	0|0	0|0	0|0	0|0	0|0	0|0	0|1	0|0	0|0	0|0	0|0	0|0	0|0	0|1	./.	./.	0|0	0|0	0|0	0|1	0|0	0|0	0|0	0|0	0|0	0|0	0|1	0|0	0|0	0|1	0|1	0|1	./.
96604	1	.	C	T	20	PASS	.	GT	0|0	./.	./.	./.	0|0	0|0	1|0	1|0	0|0	0|0	1|0	./.	0|0	0|0	0|0	./.	0|0	1|1	./.	1|0	0|0	0|0	0|0	0|0	0|0	./.	0|0	0|0	0|0	1|1	0|0	0|0	./.
96604	44	.	A	G	20	PASS	.	GT	0|0	./.	./.	./.	0|0	0|0	0|0	0|0	0|0	1|0	0|0	./.	0|0	1|0	0|0	./.	0|0	0|0	./.	0|0	0|0	1|0	0|0	0|0	0|0	./.	0|0	0|0	0|0	0|0	0|0	0|0	./.
96604	53	.	C	A	20	PASS	.	GT	0|1	./.	./.	./.	0|0	0|0	0|1	0|1	0|1	0|0	0|1	./.	0|0	0|1	0|0	./.	0|0	0|0	./.	0|1	0|0	0|1	0|0	1|1	1|1	./.	0|0	0|1	0|0	0|0	1|1	0|0	./.
96604	77	.	G	A	20	PASS	.	GT	0|0	./.	./.	./.	0|0	0|0	0|0	0|0	0|0	0|1	0|0	./.	1|1	0|1	0|0	./.	0|0	0|0	./.	0|0	0|0	0|1	0|1	0|0	0|0	./.	0|0	0|0	0|0	0|0	0|0	0|1	./.
96962	7	.	C	A	20	PASS	.	GT	0|0	0|0	0|0	0|0	0|0	0|0	0|0	0|0	0|0	./.	./.	0|0	./.	./.	0|0	0|0	0|0	0|0	0|0	0|0	./.	0|0	0|0	0|0	0|0	1|1	0|0	1|1	0|0	./.	./.	./.	0|0
97144	45	.	C	A	20	PASS	.	GT	./.	0|0	./.	0|0	0|0	0|0	0|0	0|0	./.	0|0	0|0	0|0	0|0	./.	0|0	0|0	0|0	0|1	./.	1|1	0|0	./.	0|0	0|0	0|0	0|0	0|0	0|0	0|0	./.	./.	0|0	0|0
97362	5	.	G	A	20	PASS	.	GT	0|0	./.	0|0	0|0	0|0	1|1	0|0	0|0	0|0	0|0	./.	0|0	0|0	0|0	0|0	./.	./.	0|0	0|0	./.	1|1	0|0	./.	0|0	0|0	0|0	0|0	0|0	0|0	./.	0|0	./.	0|0
97491	27	.	G	A	20	PASS	.	GT	./.	./.	./.	0|0	0|1	./.	0|1	0|1	0|0	0|1	0|0	0|1	./.	0|1	0|0	0|1	1|1	0|1	0|1	0|0	./.	./.	0|0	0|0	0|0	0|0	1|1	0|1	./.	0|0	1|1	0|1	0|0
97491	71	.	T	C	20	PASS	.	GT	./.	./.	./.	0|0	0|1	./.	1|1	0|1	1|1	0|1	0|0	0|1	./.	0|1	0|0	0|1	1|1	0|1	0|1	0|1	./.	./.	0|0	1|1	0|1	0|1	1|1	0|1	./.	0|0	1|1	0|1	0|0
97491	86	.	T	C	20	PASS	.	GT	./.	./.	./.	0|0	0|1	./.	0|0	0|0	0|0	0|0	1|1	0|0	./.	0|1	0|1	0|1	0|0	0|1	0|0	0|1	./.	./.	1|1	0|0	0|0	0|0	0|0	0|0	./.	0|0	0|0	0|1	1|1
97491	87	.	C	T	20	PASS	.	GT	./.	./.	./.	0|0	1|0	./.	1|0	1|0	1|1	0|0	0|0	1|0	./.	0|0	0|0	0|0	0|0	1|0	0|0	1|0	./.	./.	0|0	1|1	1|0	1|0	0|0	1|0	./.	0|0	0|0	0|0	0|0
97961	21	.	G	T	20	PASS	.	GT	0|0	./.	0|0	0|0	0|0	./.	0|0	./.	0|0	0|0	0|0	0|0	0|0	0|0	0|0	0|1	0|1	0|0	0|0	0|0	./.	0|1	0|0	./.	0|0	./.	0|0	0|0	0|0	./.	0|0	0|0	0|0
97961	50	.	A	C	20	PASS	.	GT	1|0	./.	0|0	0|0	0|0	./.	0|0	./.	0|0	0|0	0|0	1|0	0|0	0|0	0|0	0|0	0|0	0|0	0|0	0|0	./.	0|0	0|0	./.	0|0	./.	1|1	0|0	0|0	./.	0|0	0|0	0|0
97961	64	.	A	G	20	PASS	.	GT	1|1	./.	0|0	0|0	1|0	./.	1|1	./.	1|1	0|0	0|0	1|0	0|0	1|1	0|0	1|0	1|1	1|0	0|0	1|0	./.	1|0	1|0	./.	1|1	./.	1|1	0|0	0|0	./.	1|0	0|0	1|1
97997	5	.	C	A	20	PASS	.	GT	0|0	0|0	./.	1|1	0|0	0|0	0|0	0|0	./.	0|0	./.	0|0	0|0	0|0	0|0	0|0	0|0	0|0	0|0	1|1	./.	0|0	0|0	./.	0|0	./.	0|0	0|0	./.	./.	0|0	0|0	0|0
98109	37	.	A	G	20	PASS	.	GT	0|0	./.	0|0	0|0	1|1	./.	1|0	./.	0|0	0|0	0|0	0|0	./.	0|0	0|0	./.	0|0	0|0	0|0	./.	0|0	0|0	0|0	0|0	0|0	0|0	0|0	0|0	0|0	./.	0|0	0|0	0|0
98109	59	.	T	G	20	PASS	.	GT	0|0	./.	1|0	0|0	1|1	./.	1|1	./.	1|1	0|0	0|0	1|0	./.	1|1	1|1	./.	1|1	0|0	0|0	./.	1|1	1|1	0|0	0|0	0|0	0|0	1|1	0|0	0|0	./.	1|0	1|0	1|1
98109	80	.	A	T	20	PASS	.	GT	1|0	./.	0|0	0|0	0|0	./.	0|0	./.	0|0	1|0	1|1	1|0	./.	0|0	0|0	./.	0|0	1|0	1|1	./.	0|0	0|0	0|0	1|0	1|0	1|0	0|0	1|1	1|1	./.	0|0	0|0	0|0
98109	91	.	C	T	20	PASS	.	GT	1|0	./.	1|0	1|1	0|0	./.	0|0	./.	0|0	0|0	./.	0|0	./.	0|0	0|0	./.	0|0	0|0	0|0	./.	0|0	0|0	1|1	0|0	1|0	0|0	0|0	0|0	0|0	./.	1|0	1|0	0|0
98266	18	.	A	C	20	PASS	.	GT	0|0	0|0	0|0	0|0	./.	1|0	0|0	0|0	0|0	0|0	0|0	1|0	./.	0|0	./.	./.	./.	./.	0|0	1|0	0|0	0|0	0|0	./.	./.	0|0	0|0	0|0	0|0	0|0	0|0	1|0	0|0
98266	20	.	C	G	20	PASS	.	GT	1|0	0|0	1|0	1|0	./.	0|0	1|0	1|1	1|0	1|0	1|0	0|0	./.	1|0	./.	./.	./.	./.	1|1	1|0	0|0	1|0	1|1	./.	./.	1|0	1|0	1|0	0|0	0|0	1|1	1|0	0|0
98337	27	.	A	G	20	PASS	.	GT	0|0	./.	0|0	0|0	./.	0|0	0|0	0|0	0|0	./.	0|0	0|0	0|0	./.	0|0	0|0	./.	0|0	1|0	0|0	1|0	1|0	0|0	0|0	0|0	1|0	0|0	0|0	./.	./.	0|0	0|0	0|0
98353	20	.	A	G	20	PASS	.	GT	0|0	./.	0|0	./.	./.	0|0	0|0	1|1	./.	0|0	0|0	0|0	0|0	0|0	./.	0|0	0|0	0|0	0|0	0|0	0|0	0|0	0|0	0|0	0|0	0|0	./.	./.	1|1	./.	0|0	0|0	0|0
98405	54	.	T	C	20	PASS	.	GT	./.	0|0	0|0	0|1	0|0	./.	0|0	0|0	0|0	./.	./.	0|0	0|0	0|0	0|0	1|1	0|0	0|0	0|0	0|0	0|0	./.	0|0	0|0	0|0	0|0	0|0	0|0	0|0	./.	0|1	0|0	0|0
98437	89	.	T	A	20	PASS	.	GT	0|0	./.	0|0	0|1	0|1	0|0	0|0	0|0	0|0	0|1	./.	0|0	0|0	1|1	0|0	0|1	0|1	0|0	0|1	1|1	./.	./.	0|0	0|1	0|0	0|1	0|1	0|1	0|1	0|0	0|1	0|0	./.
98468	53	.	A	G	20	PASS	.	GT	0|0	./.	1|1	0|0	0|0	0|0	0|0	1|0	1|0	1|0	0|0	./.	./.	1|1	0|0	0|0	1|0	0|0	1|1	1|0	1|0	0|0	0|0	0|0	0|0	1|0	0|0	0|0	0|0	1|1	./.	0|0	0|0
98468	87	.	C	T	20	PASS	.	GT	1|1	./.	0|0	0|0	0|0	0|0	1|1	1|0	0|0	0|0	0|0	./.	./.	0|0	1|0	0|0	0|0	0|0	0|0	0|0	0|0	0|0	0|0	0|0	0|0	0|0	0|0	1|0	0|0	0|0	./.	0|0	0|0
98533	25	.	G	A	20	PASS	.	GT	0|0	./.	0|0	./.	0|1	0|0	0|0	0|0	0|1	0|0	0|0	./.	0|0	0|0	0|0	0|0	0|0	0|0	0|0	0|0	0|0	./.	./.	0|0	0|1	0|0	./.	0|0	./.	0|0	./.	0|0	0|0
98533	54	.	T	G	20	PASS	.	GT	0|0	./.	0|0	./.	1|0	0|0	0|0	0|0	0|0	0|0	0|0	./.	0|0	0|0	0|0	0|0	1|0	0|0	1|0	0|0	0|0	./.	./.	0|0	0|0	0|0	./.	0|0	./.	0|0	./.	0|0	0|0
98696	42	.	C	T	20	PASS	.	GT	0|0	./.	0|0	1|0	0|0	./.	0|0	0|0	0|0	0|0	./.	0|0	0|0	0|0	0|0	0|0	0|0	0|0	0|0	./.	./.	0|0	./.	0|0	0|0	0|0	1|0	./.	./.	0|0	1|1	0|0	1|0
98696	83	.	G	C	20	PASS	.	GT	0|0	./.	0|0	0|0	0|0	./.	0|1	0|0	0|0	0|0	./.	0|0	1|1	0|1	0|0	0|0	0|0	0|0	0|0	./.	./.	0|0	./.	0|0	0|0	0|0	0|0	./.	./.	0|0	0|0	0|0	0|0
98745	3	.	T	A	20	PASS	.	GT	0|0	./.	0|0	0|0	0|0	1|1	./.	0|0	./.	0|0	0|0	0|0	./.	0|0	0|0	0|0	0|0	0|0	0|0	0|0	./.	0|0	0|0	1|1	0|0	0|0	0|0	0|0	./.	0|0	./.	0|0	./.
98745	31	.	A	G	20	PASS	.	GT	0|0	./.	1|0	0|0	0|0	0|0	./.	1|1	./.	0|0	0|0	0|0	./.	1|1	0|0	0|0	0|0	1|0	0|0	1|1	./.	1|0	0|0	0|0	0|0	0|0	1|0	0|0	./.	0|0	./.	1|0	./.
98745	51	.	G	A	20	PASS	.	GT	0|0	./.	0|0	0|0	0|0	0|0	./.	0|0	./.	0|0	0|0	0|0	./.	1|1	0|0	0|0	0|0	0|0	0|0	0|0	./.	0|1	0|0	0|0	0|0	0|0	0|0	0|0	./.	0|0	./.	0|0	./.
98830	1	.	A	T	20	PASS	.	GT	0|0	./.	0|0	0|0	0|0	0|0	0|0	0|0	1|0	0|0	1|1	0|0	./.	0|0	0|0	0|0	./.	./.	0|0	./.	0|0	./.	0|0	0|0	0|0	0|0	0|0	0|0	./.	0|0	./.	0|0	0|0
99159	78	.	C	G	20	PASS	.	GT	1|1	./.	0|0	1|0	0|0	0|0	0|0	0|0	1|0	0|0	0|0	0|0	./.	1|0	1|1	1|0	1|0	0|0	./.	0|0	1|1	0|0	0|0	1|0	1|0	./.	0|0	./.	0|0	./.	1|0	0|0	./.
99208	23	.	A	T	20	PASS	.	GT	0|0	0|0	1|1	0|0	0|0	1|1	./.	./.	1|1	./.	0|0	0|0	0|0	1|1	0|0	1|1	0|0	./.	0|0	./.	0|0	./.	1|1	1|1	0|0	./.	0|0	0|0	0|0	1|1	0|0	1|1	0|0
99208	55	.	C	T	20	PASS	.	GT	0|0	0|0	0|0	0|0	1|0	0|0	./.	./.	0|0	./.	0|0	0|0	0|0	0|0	0|0	0|0	0|0	./.	0|0	./.	0|0	./.	0|0	1|0	0|0	./.	0|0	0|0	1|0	0|0	0|0	0|0	0|0
99654	23	.	A	T	20	PASS	.	GT	0|0	1|1	1|0	./.	0|0	1|1	0|0	0|0	0|0	0|0	1|1	0|0	./.	1|1	0|0	1|1	0|0	0|0	0|0	1|0	0|0	0|0	./.	./.	./.	1|1	1|1	1|0	./.	./.	1|1	0|0	./.
99654	46	.	A	G	20	PASS	.	GT	0|0	0|0	1|0	./.	0|0	0|0	0|0	0|0	0|0	0|0	0|0	0|0	./.	0|0	0|0	0|0	0|0	0|0	0|0	0|0	0|0	0|0	./.	./.	./.	1|1	0|0	0|0	./.	./.	0|0	0|0	./.
99740	34	.	C	T	20	PASS	.	GT	0|0	./.	0|0	0|0	1|0	0|0	0|0	0|0	0|0	0|0	./.	0|0	./.	0|0	0|0	0|0	./.	0|0	0|0	0|0	0|0	0|0	0|0	1|1	0|0	0|0	0|0	./.	./.	0|0	0|0	0|0	0|0
99740	46	.	T	A	20	PASS	.	GT	0|0	./.	0|0	0|0	0|1	0|0	0|1	0|0	0|0	0|0	./.	0|0	./.	0|0	0|0	0|0	./.	0|0	0|0	0|0	0|0	0|1	0|0	0|0	0|0	0|0	0|0	./.	./.	0|0	0|0	0|0	0|1
99740	78	.	A	C	20	PASS	.	GT	0|0	./.	1|1	0|0	1|0	0|0	1|0	0|0	1|0	1|0	./.	1|1	./.	0|0	0|0	0|0	./.	0|0	0|0	0|0	1|1	1|0	1|0	0|0	0|0	0|0	0|0	./.	./.	0|0	0|0	1|0	1|0
99740	86	.	A	T	20	PASS	.	GT	0|0	./.	1|1	0|0	0|0	0|0	1|0	0|0	1|0	1|0	./.	1|1	./.	0|0	0|0	1|0	./.	0|0	0|0	0|0	./.	1|0	1|0	0|0	0|0	0|0	0|0	./.	./.	0|0	0|0	1|0	1|0
99801	51	.	C	T	20	PASS	.	GT	0|0	1|1	0|0	1|0	0|0	1|0	./.	1|1	0|0	0|0	0|0	0|0	1|0	1|0	1|1	0|0	./.	0|0	0|0	1|1	./.	0|0	./.	1|1	0|0	0|0	1|0	0|0	1|1	./.	1|0	0|0	./.
99908	15	.	T	C	20	PASS	.	GT	0|0	0|0	0|0	0|0	0|1	0|1	0|0	0|0	0|0	0|0	0|0	./.	./.	./.	0|0	0|0	0|0	0|0	0|0	0|1	0|0	0|0	0|0	0|0	./.	0|0	0|0	0|0	0|0	0|0	0|0	0|0	./.
100508	22	.	G	T	20	PASS	.	GT	0|0	0|0	./.	./.	0|0	./.	0|1	0|1	./.	./.	0|0	0|0	1|1	0|0	0|0	0|0	./.	0|0	0|0	0|0	0|0	0|0	0|0	0|1	0|0	./.	0|0	0|0	0|0	./.	0|0	0|0	0|0
100524	26	.	T	C	20	PASS	.	GT	0|0	0|1	0|1	0|0	0|1	0|0	0|0	0|1	0|1	0|0	./.	0|0	1|1	./.	0|0	0|1	./.	0|0	0|0	0|0	0|0	0|0	0|0	0|0	0|0	0|0	./.	0|1	0|1	0|0	0|0	0|0	./.
100524	27	.	A	C	20	PASS	.	GT	1|0	1|0	1|0	0|0	1|0	1|0	0|0	1|0	1|0	0|0	./.	0|0	1|1	./.	0|0	1|0	./.	1|1	./.	0|0	1|1	0|0	1|0	1|0	1|0	1|0	./.	1|0	1|0	1|0	0|0	0|0	./.
100524	32	.	G	A	20	PASS	.	GT	0|0	0|0	0|0	0|0	0|0	./.	0|1	0|0	0|0	0|0	./.	0|1	0|0	0|1	0|0	0|1	./.	0|0	0|0	0|0	0|0	0|0	0|0	0|0	0|0	0|0	./.	0|0	0|0	0|0	0|0	0|0	./.
100524	41	.	G	A	20	PASS	.	GT	0|0	0|0	0|0	0|0	0|0	0|0	0|0	0|0	0|0	0|0	./.	0|0	0|0	0|0	0|0	0|0	./.	0|0	0|0	0|0	0|0	1|1	0|0	0|0	0|0	0|0	./.	0|0	0|0	0|1	0|1	0|0	./.
100595	22	.	A	T	20	PASS	.	GT	0|0	0|0	1|0	0|0	./.	1|0	1|0	0|0	0|0	0|0	./.	1|0	0|0	1|0	1|0	1|1	./.	1|0	0|0	1|0	./.	./.	1|0	0|0	1|0	0|0	1|0	1|0	1|0	./.	0|0	./.	1|0
100595	70	.	A	G	20	PASS	.	GT	0|0	0|0	1|0	1|0	./.	0|0	0|0	0|0	0|0	1|0	./.	0|0	1|0	1|0	0|0	0|0	./.	0|0	0|0	0|0	./.	./.	1|0	0|0	0|0	0|0	0|0	1|0	0|0	./.	0|0	./.	0|0
100849	16	.	C	T	20	PASS	.	GT	0|0	./.	0|0	0|0	0|0	0|0	0|0	1|0	./.	0|0	./.	0|0	1|1	1|1	1|0	0|0	0|0	./.	1|0	0|0	0|0	0|0	0|0	1|0	./.	1|0	./.	0|0	0|0	./.	0|0	0|0	./.
100883	45	.	T	C	20	PASS	.	GT	0|1	0|1	0|0	0|0	0|0	0|1	./.	0|1	./.	0|1	0|1	0|0	0|1	0|0	0|1	0|0	./.	0|0	./.	0|1	./.	0|0	0|0	0|1	./.	0|0	0|0	0|0	0|0	./.	./.	0|0	0|0
100900	21	.	T	A	20	PASS	.	GT	0|0	0|1	0|1	0|1	0|0	0|0	0|0	0|0	0|0	0|0	0|0	0|1	0|0	0|0	0|0	0|0	0|0	0|1	0|0	0|0	0|0	0|1	0|0	./.	0|0	0|1	0|0	./.	0|1	0|0	0|1	0|1	./.
100900	63	.	A	C	20	PASS	.	GT	0|0	1|0	0|0	0|0	0|0	0|0	0|0	0|0	0|0	0|0	0|0	1|0	0|0	0|0	0|0	0|0	0|0	0|0	0|0	0|0	0|0	0|0	0|0	./.	0|0	0|0	0|0	./.	0|0	0|0	0|0	1|0	./.
100900	85	.	C	G	20	PASS	.	GT	0|0	0|0	1|0	1|0	0|0	0|0	0|0	0|0	0|0	0|0	0|0	0|0	0|0	0|0	0|0	0|0	0|0	1|0	0|0	0|0	0|0	1|0	0|0	./.	0|0	1|0	0|0	./.	1|0	0|0	1|0	0|0	./.
100909	83	.	C	T	20	PASS	.	GT	./.	./.	0|0	./.	0|0	1|0	0|0	0|0	0|0	0|0	0|0	./.	./.	0|0	0|0	0|0	./.	0|0	0|0	0|0	0|0	1|0	0|0	0|0	0|0	0|0	0|0	./.	0|0	0|0	1|0	0|0	0|0
100909	85	.	C	T	20	PASS	.	GT	./.	./.	0|0	./.	0|0	0|0	0|0	1|1	0|0	0|0	0|0	./.	./.	0|0	0|0	0|0	./.	1|0	0|0	0|0	0|0	0|0	0|0	0|0	0|0	0|0	0|0	./.	0|0	0|0	0|0	0|0	0|0
101183	32	.	C	G	20	PASS	.	GT	0|0	0|0	0|0	0|0	0|0	0|0	0|0	0|0	0|0	0|0	0|0	1|0	0|0	0|0	./.	0|0	./.	0|0	0|0	0|0	0|0	./.	0|0	./.	0|0	1|1	0|0	./.	./.	0|0	./.	0|0	0|0
101183	54	.	G	A	20	PASS	.	GT	0|0	0|0	0|0	0|0	0|0	0|0	0|0	0|1	0|0	0|0	0|0	0|0	0|0	0|0	./.	1|1	./.	0|0	0|0	0|0	0|0	./.	0|0	./.	0|0	0|0	0|0	./.	./.	0|0	./.	0|0	0|0
101183	71	.	C	A	20	PASS	.	GT	0|0	0|1	0|1	0|1	0|0	0|0	0|0	0|0	0|1	0|0	0|0	0|0	0|1	0|0	./.	0|0	./.	./.	0|0	0|0	0|0	./.	0|0	./.	0|0	0|0	0|0	./.	./.	0|0	./.	0|0	0|0
101201	24	.	G	A	20	PASS	.	GT	0|0	./.	0|0	0|0	0|0	0|0	0|0	0|0	0|0	0|0	1|1	./.	./.	0|0	0|0	0|0	./.	0|0	0|0	0|0	0|0	0|0	./.	0|0	0|0	1|1	0|0	0|1	./.	./.	0|0	0|0	0|0
101201	31	.	A	G	20	PASS	.	GT	0|0	./.	0|0	0|0	0|0	0|0	0|0	0|0	0|0	0|0	1|1	./.	./.	0|0	0|0	0|0	./.	1|0	0|0	0|0	0|0	0|0	./.	0|0	0|0	1|1	0|0	1|0	./.	./.	0|0	0|0	0|0
101201	90	.	T	A	20	PASS	.	GT	0|0	./.	0|0	0|0	0|0	0|0	0|0	0|0	0|0	0|0	0|0	./.	./.	0|0	0|0	1|1	./.	0|0	0|0	0|0	0|0	0|0	./.	0|1	0|0	0|0	0|0	0|0	./.	./.	0|0	0|0	0|0
101660	7	.	C	A	20	PASS	.	GT	./.	0|0	0|0	1|1	0|0	0|0	0|0	0|0	0|0	0|0	0|0	0|0	./.	1|1	0|0	0|0	0|0	0|0	0|0	0|0	0|0	0|0	0|0	0|0	1|1	0|0	0|0	0|0	0|0	./.	0|0	./.	0|0
101660	81	.	T	C	20	PASS	.	GT	./.	0|0	0|0	0|0	0|0	0|0	0|0	0|0	0|0	0|0	0|0	0|0	./.	1|1	0|0	0|0	0|0	0|0	0|0	0|0	0|0	0|0	0|0	0|0	1|1	0|0	0|0	0|0	0|0	./.	0|0	./.	0|0
101692	42	.	T	A	20	PASS	.	GT	0|0	./.	0|0	0|0	0|0	0|0	0|1	0|0	0|0	1|1	./.	0|0	0|0	0|0	0|0	0|0	0|0	0|0	0|0	0|0	0|0	0|0	0|0	0|0	0|0	0|0	0|0	0|0	./.	0|0	0|0	./.	0|0
101739	34	.	C	T	20	PASS	.	GT	0|0	0|0	0|0	0|0	0|0	0|0	0|0	0|0	0|0	0|0	1|0	./.	0|0	0|0	0|0	0|0	0|0	0|0	0|0	1|0	0|0	0|0	1|0	0|0	./.	1|0	0|0	0|0	0|0	0|0	0|0	1|0	0|0
101739	39	.	G	A	20	PASS	.	GT	0|0	0|0	0|1	0|0	0|1	0|1	0|0	0|0	0|1	0|0	0|1	./.	0|1	0|0	0|0	0|0	0|0	0|0	0|1	0|0	0|0	0|1	0|0	0|0	./.	0|0	0|0	0|0	0|0	0|0	0|0	0|0	0|1
101739	62	.	C	T	20	PASS	.	GT	0|0	0|0	0|0	0|0	0|0	0|0	1|0	1|0	1|0	1|1	1|0	./.	1|0	1|0	1|0	1|0	1|0	1|0	1|0	0|0	1|1	0|0	0|0	1|0	./.	0|0	0|0	1|1	1|1	1|1	1|0	0|0	0|0
101739	83	.	G	A	20	PASS	.	GT	0|0	0|1	0|0	0|0	0|1	0|0	0|1	0|0	0|1	0|1	0|1	./.	0|1	0|1	0|1	0|1	0|1	0|1	0|1	0|0	0|0	0|0	0|0	0|1	./.	0|0	0|0	1|1	1|1	1|1	0|1	0|0	0|1
101861	24	.	T	G	20	PASS	.	GT	0|0	./.	0|0	0|0	./.	0|0	0|0	1|1	1|0	0|0	./.	./.	0|0	0|0	0|0	0|0	0|0	0|0	0|0	0|0	0|0	0|0	./.	1|0	0|0	0|0	0|0	0|0	./.	0|0	0|0	0|0	0|0
101861	42	.	A	G	20	PASS	.	GT	1|0	./.	0|0	0|0	./.	0|0	0|0	0|0	0|0	1|0	./.	./.	1|0	0|0	1|0	1|0	0|0	0|0	0|0	0|0	0|0	0|0	./.	0|0	0|0	0|0	1|0	0|0	./.	0|0	0|0	0|0	0|0
101861	64	.	C	G	20	PASS	.	GT	0|0	./.	0|0	0|0	./.	0|0	0|0	0|0	0|0	0|0	./.	./.	1|0	0|0	0|0	0|0	1|0	0|0	1|0	1|0	0|0	0|0	./.	0|0	./.	0|0	0|0	0|0	./.	1|1	0|0	0|0	1|1
101861	82	.	T	C	20	PASS	.	GT	0|0	./.	0|1	0|0	./.	0|0	0|1	0|0	0|0	0|0	./.	./.	0|0	0|0	0|0	0|0	0|0	0|1	0|1	0|0	0|0	0|0	./.	0|1	0|0	0|0	0|0	0|0	./.	0|0	0|0	0|0	0|0
101939	34	.	T	G	20	PASS	.	GT	./.	0|0	1|1	./.	0|0	./.	0|0	0|0	0|0	0|0	0|0	./.	./.	0|0	0|0	1|1	0|0	1|0	0|0	./.	0|0	0|0	./.	1|1	0|0	./.	1|0	1|0	1|1	0|0	0|0	0|0	0|0
101939	39	.	G	T	20	PASS	.	GT	./.	0|0	1|1	./.	0|0	./.	0|0	0|0	0|0	0|0	0|0	./.	./.	0|0	0|0	0|0	0|0	0|0	0|0	./.	0|0	0|0	./.	0|0	0|0	./.	0|1	0|0	1|1	0|0	0|0	0|0	0|0
101939	54	.	C	T	20	PASS	.	GT	./.	0|0	1|1	./.	0|0	./.	0|0	0|0	0|0	0|0	0|0	./.	./.	0|0	0|0	1|1	1|1	1|0	0|0	./.	0|0	0|0	./.	1|1	1|0	./.	1|0	1|0	1|1	0|0	1|0	1|0	0|0
101939	61	.	T	C	20	PASS	.	GT	./.	0|0	0|0	./.	0|1	./.	0|0	0|0	0|0	1|1	0|0	./.	./.	0|0	0|0	0|0	0|0	0|0	0|0	./.	0|0	0|0	./.	0|0	0|0	./.	0|0	0|1	0|0	0|0	0|0	0|0	0|0
102198	31	.	A	T	20	PASS	.	GT	./.	0|0	./.	./.	0|0	./.	0|0	0|0	0|0	0|0	./.	0|0	./.	1|0	0|0	1|0	0|0	./.	1|1	0|0	0|0	0|0	1|0	0|0	0|0	0|0	0|0	0|0	0|0	0|0	0|0	0|0	./.
102198	49	.	A	G	20	PASS	.	GT	./.	1|1	./.	./.	1|0	./.	1|1	0|0	1|0	0|0	./.	1|1	./.	1|0	1|0	1|0	0|0	./.	0|0	0|0	0|0	1|1	1|0	1|1	0|0	0|0	0|0	1|1	0|0	0|0	0|0	0|0	./.
102198	54	.	A	G	20	PASS	.	GT	./.	0|0	./.	./.	1|0	./.	0|0	0|0	0|0	0|0	./.	0|0	./.	0|0	0|0	0|0	1|1	./.	0|0	1|1	0|0	0|0	0|0	0|0	0|0	0|0	0|0	0|0	0|0	0|0	1|0	0|0	./.
102198	61	.	G	A	20	PASS	.	GT	./.	0|0	./.	./.	0|0	./.	0|0	0|0	0|0	0|1	./.	0|0	./.	0|0	0|0	0|0	0|0	./.	0|0	0|0	0|1	0|0	0|1	0|0	1|1	1|1	0|1	0|0	1|1	1|1	0|0	0|1	./.
102234	51	.	G	A	20	PASS	.	GT	0|0	0|0	0|0	0|0	0|0	./.	0|0	0|1	0|0	0|1	./.	./.	./.	0|0	0|0	0|0	0|0	0|0	0|0	0|0	1|1	0|0	0|0	0|0	0|0	0|0	0|0	0|0	0|0	./.	./.	0|0	0|0
102299	65	.	C	T	20	PASS	.	GT	./.	0|0	0|0	0|0	0|0	0|0	0|0	0|0	./.	0|0	./.	0|0	0|0	0|0	0|0	1|0	0|0	./.	1|1	0|0	0|0	0|0	0|0	./.	0|0	0|0	1|1	0|0	./.	0|0	./.	0|0	0|0
102341	35	.	C	T	20	PASS	.	GT	./.	0|0	0|0	./.	0|0	0|0	0|0	0|0	1|0	0|0	0|0	0|0	./.	0|0	1|0	0|0	./.	./.	1|0	0|0	0|0	0|0	0|0	0|0	0|0	0|0	0|0	1|0	./.	0|0	0|0	./.	1|1
102341	50	.	C	T	20	PASS	.	GT	./.	1|0	0|0	./.	1|1	0|0	0|0	0|0	0|0	0|0	0|0	0|0	./.	1|0	0|0	1|0	./.	./.	1|0	0|0	0|0	0|0	0|0	0|0	0|0	0|0	0|0	0|0	./.	0|0	0|0	./.	0|0
102628	76	.	A	T	20	PASS	.	GT	0|0	0|0	0|0	0|0	0|0	0|0	1|0	0|0	0|0	0|0	0|0	0|0	0|0	1|0	1|0	0|0	1|0	0|0	0|0	0|0	0|0	1|0	./.	1|0	1|0	0|0	0|0	0|0	0|0	./.	0|0	1|0	1|0
102702	13	.	A	T	20	PASS	.	GT	0|0	0|0	0|0	0|0	0|0	0|0	0|0	0|0	0|0	0|0	0|0	0|0	0|0	0|0	0|0	0|0	0|0	0|0	0|0	0|0	0|0	0|0	0|0	./.	0|0	0|0	0|0	1|0	./.	0|0	./.	0|0	1|1
102702	75	.	C	T	20	PASS	.	GT	0|0	0|0	0|0	1|1	0|0	0|0	0|0	0|0	0|0	0|0	0|0	0|0	0|0	0|0	0|0	0|0	0|0	0|0	0|0	0|0	1|1	0|0	0|0	./.	0|0	0|0	0|0	0|0	./.	0|0	./.	0|0	0|0
102805	7	.	A	G	20	PASS	.	GT	0|0	0|0	0|0	0|0	0|0	0|0	0|0	0|0	0|0	0|0	1|0	./.	0|0	0|0	1|1	1|0	1|0	0|0	0|0	0|0	./.	0|0	0|0	0|0	0|0	0|0	0|0	0|0	0|0	./.	0|0	1|0	1|0
102805	20	.	A	C	20	PASS	.	GT	0|0	0|0	0|0	0|0	0|0	1|1	0|0	0|0	1|0	0|0	0|0	./.	0|0	0|0	0|0	0|0	0|0	0|0	0|0	0|0	./.	0|0	0|0	0|0	0|0	0|0	0|0	0|0	0|0	./.	0|0	0|0	0|0
102805	51	.	A	C	20	PASS	.	GT	0|0	0|0	0|0	0|0	0|0	0|0	0|0	0|0	0|0	0|0	1|0	./.	0|0	0|0	0|0	1|0	1|0	0|0	0|0	0|0	./.	0|0	0|0	0|0	0|0	0|0	0|0	0|0	0|0	./.	0|0	0|0	1|0
102805	90	.	A	G	20	PASS	.	GT	0|0	0|0	0|0	1|0	1|0	0|0	0|0	0|0	0|0	1|0	0|0	./.	0|0	1|0	0|0	0|0	0|0	0|0	0|0	0|0	./.	0|0	0|0	0|0	0|0	0|0	1|1	1|0	0|0	./.	0|0	0|0	0|0
102870	54	.	C	A	20	PASS	.	GT	0|1	1|1	0|0	1|1	1|1	0|0	0|0	0|1	0|0	1|1	0|0	0|0	./.	0|0	./.	./.	0|0	0|1	0|1	0|0	0|0	./.	0|0	1|1	0|0	1|1	./.	./.	1|1	./.	0|1	0|1	0|1
102870	60	.	G	A	20	PASS	.	GT	0|0	0|0	0|1	0|0	0|0	0|0	0|1	0|1	0|1	0|0	0|0	0|0	./.	0|1	./.	./.	0|1	0|0	0|1	0|0	1|1	./.	1|1	0|0	0|1	0|0	./.	./.	0|0	./.	0|1	0|0	0|1
102870	75	.	C	T	20	PASS	.	GT	1|0	0|0	0|0	1|1	0|0	0|0	0|0	0|0	0|0	0|0	0|0	0|0	./.	0|0	./.	./.	0|0	1|0	0|0	0|0	0|0	./.	0|0	0|0	0|0	0|0	./.	./.	0|0	./.	0|0	0|0	0|0
102988	39	.	G	T	20	PASS	.	GT	./.	./.	0|0	0|0	0|0	0|1	0|0	0|0	0|0	0|1	0|0	1|1	0|0	0|0	0|0	0|1	1|1	0|0	0|0	0|0	./.	0|0	0|1	1|1	0|0	./.	0|0	0|0	./.	0|0	./.	0|0	0|0
103065	51	.	A	T	20	PASS	.	GT	0|0	0|0	./.	0|0	0|0	./.	0|0	1|0	0|0	0|0	0|0	0|0	./.	0|0	0|0	./.	0|0	./.	./.	0|0	./.	0|0	0|0	0|0	0|0	0|0	./.	0|0	0|0	1|1	0|0	0|0	0|0
103080	31	.	A	T	20	PASS	.	GT	1|1	./.	0|0	0|0	0|0	0|0	0|0	0|0	./.	./.	0|0	0|0	0|0	0|0	0|0	./.	./.	0|0	0|0	1|0	0|0	0|0	0|0	0|0	0|0	0|0	0|0	0|0	0|0	./.	0|0	./.	0|0
103172	8	.	T	G	20	PASS	.	GT	0|0	0|0	./.	1|0	0|0	./.	0|0	0|0	0|0	0|0	0|0	0|0	0|0	0|0	./.	0|0	1|0	0|0	1|0	./.	./.	0|0	1|1	0|0	0|0	./.	0|0	1|0	0|0	./.	0|0	1|0	0|0
103246	16	.	C	T	20	PASS	.	GT	./.	./.	0|0	./.	./.	1|0	1|1	1|0	1|0	0|0	0|0	./.	0|0	0|0	./.	0|0	./.	0|0	0|0	0|0	0|0	0|0	0|0	0|0	0|0	0|0	0|0	1|1	0|0	0|0	0|0	0|0	0|0
103246	19	.	C	A	20	PASS	.	GT	./.	./.	0|0	./.	./.	0|1	0|0	0|1	0|0	0|1	0|0	./.	1|1	0|0	./.	0|0	./.	0|0	0|1	0|0	0|1	1|1	0|0	0|0	0|0	0|0	0|0	0|0	1|1	0|0	1|1	0|0	0|0
103246	78	.	C	T	20	PASS	.	GT	./.	./.	1|1	./.	./.	0|0	0|0	0|0	1|0	1|0	0|0	./.	0|0	0|0	./.	0|0	./.	0|0	0|0	0|0	1|0	0|0	0|0	0|0	0|0	1|0	0|0	0|0	0|0	1|1	0|0	0|0	1|1
103246	89	.	C	T	20	PASS	.	GT	./.	./.	1|1	./.	./.	0|0	0|0	0|0	1|0	1|0	0|0	./.	0|0	0|0	./.	0|0	./.	0|0	0|0	0|0	1|0	0|0	0|0	0|0	0|0	1|0	0|0	0|0	0|0	1|1	0|0	1|1	1|1
103400	71	.	A	G	20	PASS	.	GT	0|0	./.	0|0	./.	0|0	0|0	0|0	1|0	1|0	0|0	./.	./.	0|0	0|0	0|0	0|0	0|0	0|0	1|0	0|0	0|0	./.	0|0	0|0	1|1	./.	0|0	0|0	./.	0|0	./.	0|0	1|1
103460	20	.	T	C	20	PASS	.	GT	1|1	0|0	./.	./.	1|1	0|0	0|0	0|0	1|1	0|0	0|0	1|1	0|0	0|0	./.	./.	0|0	1|1	0|0	0|0	0|0	./.	0|1	0|0	1|1	./.	0|0	0|0	0|0	1|1	1|1	./.	1|1
103460	91	.	A	C	20	PASS	.	GT	0|0	0|0	./.	./.	0|0	./.	0|0	0|0	0|0	0|0	0|0	0|0	1|0	0|0	./.	./.	0|0	0|0	1|0	0|0	0|0	./.	0|0	0|0	0|0	./.	0|0	1|1	1|1	0|0	0|0	./.	0|0
103485	8	.	C	A	20	PASS	.	GT	0|0	0|0	0|0	0|0	0|0	0|0	0|0	./.	0|0	0|0	0|0	./.	1|1	0|0	0|0	0|0	0|0	0|0	0|0	0|0	1|1	0|0	./.	0|0	0|0	./.	0|0	0|0	0|0	0|0	0|0	0|1	0|0
103746	74	.	A	T	20	PASS	.	GT	0|0	./.	./.	1|0	0|0	1|0	1|1	1|0	0|0	1|0	1|1	0|0	0|0	0|0	0|0	0|0	1|0	0|0	0|0	1|0	0|0	0|0	0|0	./.	1|0	1|0	./.	./.	1|0	1|1	./.	0|0	1|1
103870	18	.	G	A	20	PASS	.	GT	0|0	0|1	0|0	0|1	0|0	0|0	0|0	0|0	./.	0|0	0|0	./.	0|1	0|0	0|0	0|0	0|0	0|0	0|0	0|0	0|0	0|0	./.	0|0	0|0	./.	0|0	0|0	0|0	0|0	0|0	0|0	0|0
103870	86	.	C	T	20	PASS	.	GT	0|0	0|0	1|0	0|0	0|0	0|0	1|0	0|0	./.	1|0	0|0	./.	0|0	0|0	0|0	0|0	0|0	0|0	1|0	1|0	0|0	0|0	./.	0|0	./.	./.	0|0	0|0	0|0	0|0	0|0	0|0	0|0
103902	48	.	A	T	20	PASS	.	GT	0|0	0|0	1|0	0|0	0|0	1|0	1|0	1|0	0|0	0|0	./.	0|0	0|0	1|0	1|0	0|0	./.	1|0	1|0	1|0	0|0	1|0	0|0	1|0	0|0	0|0	0|0	0|0	./.	0|0	1|0	0|0	./.
104139	8	.	A	G	20	PASS	.	GT	./.	0|0	0|0	0|0	0|0	0|0	0|0	0|0	1|0	1|0	./.	0|0	0|0	0|0	0|0	0|0	0|0	./.	1|0	0|0	0|0	1|0	0|0	0|0	1|0	1|0	0|0	0|0	0|0	0|0	0|0	0|0	./.
104139	11	.	A	T	20	PASS	.	GT	./.	1|1	1|0	0|0	1|1	1|0	1|0	1|1	1|1	1|0	./.	1|1	1|0	1|0	1|0	0|0	1|0	./.	1|0	0|0	0|0	1|0	1|0	1|0	1|0	1|0	0|0	1|0	1|0	0|0	0|0	1|0	./.
104181	34	.	C	A	20	PASS	.	GT	0|1	0|0	0|0	0|1	0|0	0|0	0|0	1|1	0|0	0|0	./.	1|1	0|0	0|0	0|0	./.	0|0	0|0	0|1	0|0	./.	0|0	./.	./.	./.	0|0	0|0	0|0	./.	0|0	./.	0|0	0|1
104181	84	.	T	A	20	PASS	.	GT	0|1	1|1	0|0	0|0	0|1	0|0	0|0	0|0	0|0	0|1	./.	0|0	0|0	0|1	0|0	./.	0|1	0|0	0|0	0|1	./.	0|1	./.	./.	./.	0|1	0|0	0|0	./.	1|1	./.	0|0	0|1
104623	8	.	T	G	20	PASS	.	GT	1|0	0|0	0|0	0|0	0|0	0|0	0|0	0|0	./.	0|0	0|0	1|0	0|0	0|0	1|0	0|0	./.	1|0	0|0	0|0	./.	0|0	./.	0|0	0|0	./.	./.	0|0	0|0	./.	0|0	1|0	1|0
104623	26	.	T	A	20	PASS	.	GT	0|0	0|0	0|1	0|1	0|1	0|1	0|0	0|0	0|0	0|0	0|1	0|1	0|0	0|0	0|0	0|0	./.	0|0	0|0	0|0	./.	0|1	./.	0|0	0|0	./.	./.	0|1	0|0	./.	0|0	0|1	0|1
104623	40	.	C	T	20	PASS	.	GT	0|0	0|0	0|0	0|0	1|0	1|0	0|0	0|0	1|0	0|0	0|0	0|0	0|0	0|0	0|0	0|0	./.	0|0	0|0	0|0	./.	0|0	./.	0|0	0|0	./.	./.	1|0	1|1	./.	0|0	0|0	0|0
104623	71	.	C	T	20	PASS	.	GT	0|0	0|0	1|0	1|0	1|0	1|0	0|0	0|0	0|0	0|0	1|0	1|0	1|0	0|0	1|0	0|0	./.	1|0	0|0	0|0	./.	1|1	./.	0|0	0|0	./.	./.	1|0	0|0	./.	0|0	1|0	1|0
104623	88	.	A	G	20	PASS	.	GT	0|0	0|0	0|0	0|0	0|0	0|0	0|0	0|0	0|0	0|0	0|0	0|0	1|0	0|0	0|0	0|0	./.	1|0	0|0	0|0	./.	1|0	./.	0|0	0|0	./.	./.	0|0	0|0	./.	0|0	1|0	1|0
104679	24	.	C	T	20	PASS	.	GT	./.	./.	0|0	0|0	0|0	1|0	1|0	1|0	0|0	./.	0|0	1|0	1|0	0|0	0|0	0|0	1|1	1|0	1|0	1|0	1|1	1|1	0|0	./.	1|0	0|0	./.	0|0	./.	1|0	./.	0|0	1|0
105013	3	.	A	G	20	PASS	.	GT	./.	0|0	1|1	0|0	0|0	0|0	./.	0|0	1|0	0|0	./.	1|1	./.	0|0	0|0	0|0	0|0	./.	0|0	./.	0|0	1|1	0|0	0|0	1|1	./.	0|0	0|0	1|1	1|1	0|0	1|0	1|0
105013	87	.	A	G	20	PASS	.	GT	./.	0|0	0|0	0|0	0|0	1|1	./.	0|0	0|0	0|0	./.	0|0	./.	1|1	0|0	0|0	0|0	./.	0|0	./.	0|0	0|0	0|0	0|0	0|0	./.	1|0	0|0	0|0	0|0	0|0	0|0	0|0
105036	34	.	G	A	20	PASS	.	GT	0|0	./.	0|0	./.	0|0	0|0	0|1	0|0	0|1	./.	0|0	./.	0|0	0|0	0|0	0|0	./.	0|0	0|0	0|0	0|0	0|0	0|0	./.	0|0	1|1	./.	./.	0|0	0|0	0|0	0|0	0|0
105036	83	.	G	T	20	PASS	.	GT	0|0	./.	0|0	./.	0|0	0|1	0|0	0|0	0|0	./.	0|0	./.	0|1	0|0	0|1	0|0	./.	0|0	0|1	0|1	0|0	0|0	0|0	./.	0|0	0|0	./.	./.	0|0	0|0	0|0	0|1	0|1
105036	90	.	C	T	20	PASS	.	GT	0|0	./.	0|0	./.	0|0	0|0	0|0	0|0	0|0	./.	0|0	./.	0|0	0|0	0|0	0|0	./.	0|0	1|0	1|0	0|0	0|0	0|0	./.	0|0	0|0	./.	./.	0|0	0|0	0|0	0|0	1|0
105077	31	.	A	T	20	PASS	.	GT	0|0	0|0	0|0	0|0	0|0	0|0	1|1	1|1	0|0	0|0	0|0	0|0	0|0	0|0	0|0	0|0	0|0	0|0	0|0	1|1	0|0	0|0	0|0	0|0	0|0	1|0	0|0	0|0	0|0	0|0	0|0	0|0	0|0
105240	26	.	T	G	20	PASS	.	GT	1|0	./.	0|0	1|1	0|0	1|1	1|0	./.	0|0	1|0	0|0	1|1	0|0	1|1	./.	0|0	1|1	1|1	0|0	1|0	./.	1|0	0|0	0|0	1|0	1|0	0|0	./.	./.	1|1	1|1	0|0	1|0
105240	56	.	T	A	20	PASS	.	GT	0|0	./.	0|0	0|0	0|0	0|0	0|0	./.	0|0	0|0	0|0	0|0	0|0	0|0	0|0	0|0	0|0	0|0	0|0	0|0	./.	0|0	0|0	0|0	0|0	0|0	0|0	./.	./.	1|1	1|1	0|0	0|0
105260	17	.	T	C	20	PASS	.	GT	0|0	0|0	0|0	0|0	./.	./.	0|0	0|0	0|0	0|1	1|1	./.	0|0	./.	./.	0|1	0|0	0|0	0|0	0|0	0|0	0|1	0|0	0|0	0|1	0|0	0|0	0|0	0|1	0|0	0|0	0|0	0|0
105260	58	.	C	A	20	PASS	.	GT	0|0	0|0	0|0	0|0	./.	./.	0|0	0|0	0|0	0|1	0|0	./.	0|0	./.	./.	0|0	0|0	0|0	0|0	0|0	0|0	0|0	0|0	0|0	0|0	0|0	0|0	0|0	0|0	0|0	1|1	0|0	0|0
105384	90	.	C	T	20	PASS	.	GT	0|0	./.	./.	./.	1|1	0|0	1|1	0|0	1|0	0|0	0|0	1|1	./.	0|0	0|0	0|0	./.	0|0	0|0	0|0	0|0	0|0	1|0	0|0	0|0	./.	./.	0|0	0|0	./.	0|0	0|0	0|0
105681	50	.	T	G	20	PASS	.	GT	1|1	1|1	./.	0|0	0|0	1|0	1|0	1|1	0|0	0|0	1|1	./.	0|0	./.	1|0	1|0	./.	0|0	./.	./.	1|0	0|0	0|0	./.	0|0	1|0	0|0	./.	1|0	0|0	1|1	0|0	0|0
105681	77	.	A	T	20	PASS	.	GT	0|0	0|0	./.	0|0	0|0	0|0	0|0	0|0	0|0	0|0	0|0	./.	0|0	./.	0|0	0|0	./.	0|0	./.	./.	0|0	0|0	1|1	./.	0|0	0|0	0|0	./.	0|0	0|0	0|0	0|0	1|0
105681	85	.	A	T	20	PASS	.	GT	0|0	0|0	./.	0|0	0|0	0|0	0|0	0|0	1|1	0|0	0|0	./.	0|0	./.	0|0	0|0	./.	0|0	./.	./.	0|0	0|0	0|0	./.	0|0	0|0	1|1	./.	1|0	1|1	0|0	0|0	0|0
105791	83	.	G	A	20	PASS	.	GT	0|0	0|0	0|0	./.	0|0	0|0	0|0	0|1	0|0	0|0	./.	./.	0|0	0|0	1|1	0|0	0|0	0|0	0|0	0|0	0|0	0|0	./.	./.	0|0	0|0	0|0	0|0	0|0	0|0	0|0	./.	0|0
105924	68	.	C	A	20	PASS	.	GT	0|0	0|0	0|0	0|0	0|0	./.	0|1	0|0	0|0	0|0	./.	0|0	0|0	0|0	0|0	0|0	0|0	0|0	0|0	1|1	./.	0|0	0|0	1|1	0|0	0|0	./.	0|0	0|0	0|0	0|0	0|0	./.
106012	65	.	G	A	20	PASS	.	GT	0|0	0|0	0|0	0|0	0|0	0|0	0|0	0|0	./.	./.	./.	1|1	0|0	0|0	1|1	0|0	0|0	0|0	0|0	./.	0|0	0|0	0|0	0|0	0|0	0|0	./.	0|0	./.	./.	0|0	0|0	0|0
106030	18	.	G	T	20	PASS	.	GT	0|0	0|1	./.	./.	0|0	0|0	0|0	0|0	0|0	0|0	0|0	0|0	./.	0|0	0|0	0|1	0|0	0|0	./.	0|0	0|1	0|0	0|0	0|0	0|0	0|0	0|0	./.	0|1	1|1	0|0	0|0	./.
106126	35	.	A	T	20	PASS	.	GT	0|0	1|0	0|0	0|0	0|0	0|0	0|0	0|0	0|0	0|0	0|0	0|0	./.	0|0	0|0	0|0	./.	0|0	0|0	0|0	0|0	0|0	./.	./.	0|0	0|0	1|1	0|0	./.	./.	0|0	0|0	0|0
106126	52	.	T	C	20	PASS	.	GT	0|0	0|0	0|0	0|0	0|0	0|0	0|0	0|0	0|0	0|0	0|0	0|0	./.	0|0	0|1	0|0	./.	1|1	0|1	0|0	0|0	0|0	./.	./.	0|0	0|0	0|0	0|0	./.	./.	0|0	0|0	0|0
106126	56	.	T	C	20	PASS	.	GT	0|1	0|1	0|0	0|1	0|0	1|1	0|1	0|0	0|0	0|1	0|0	1|1	./.	./.	./.	1|1	./.	1|1	0|1	1|1	0|0	1|1	./.	./.	0|1	0|0	1|1	0|0	./.	./.	0|1	0|1	0|0
106126	62	.	T	C	20	PASS	.	GT	0|0	0|1	0|0	0|0	0|0	0|0	0|0	0|0	0|0	0|0	0|0	0|0	./.	0|0	0|0	0|0	./.	0|0	0|0	1|1	0|0	0|0	./.	./.	0|0	0|0	1|1	0|0	./.	./.	0|0	0|1	0|0
106126	64	.	T	C	20	PASS	.	GT	0|1	0|0	0|0	0|1	1|1	0|0	0|1	1|1	1|1	0|1	1|1	0|0	./.	./.	0|0	0|0	./.	0|0	0|0	0|0	0|0	0|0	./.	./.	0|0	1|1	0|0	1|1	./.	./.	0|1	0|1	0|0
106126	93	.	T	A	20	PASS	.	GT	0|0	0|1	0|0	0|1	0|0	./.	0|0	0|0	0|0	0|1	0|0	1|1	./.	0|0	0|0	1|1	./.	1|1	0|1	1|1	0|0	./.	./.	./.	0|1	0|0	1|1	0|0	./.	./.	0|1	0|0	0|0
106134	39	.	G	A	20	PASS	.	GT	0|0	0|0	0|0	0|0	0|0	0|1	0|1	0|0	1|1	./.	0|0	./.	./.	./.	0|0	0|1	1|1	0|1	1|1	0|0	0|0	0|1	0|0	./.	0|0	0|1	./.	0|0	./.	./.	1|1	0|0	1|1
106134	74	.	A	G	20	PASS	.	GT	0|0	0|0	0|0	0|0	0|0	0|0	1|0	0|0	0|0	./.	0|0	./.	./.	./.	0|0	0|0	0|0	0|0	0|0	0|0	0|0	0|0	0|0	./.	1|0	1|0	./.	1|0	./.	./.	0|0	0|0	0|0
106174	4	.	G	T	20	PASS	.	GT	0|0	0|0	0|0	1|1	0|1	0|1	1|1	0|0	0|1	0|0	0|0	0|0	0|0	0|0	0|0	./.	0|0	0|0	0|1	0|0	0|0	0|1	0|0	0|0	0|0	0|0	0|0	0|1	0|0	./.	0|0	./.	./.
106174	10	.	G	A	20	PASS	.	GT	0|0	0|0	0|0	1|1	0|1	0|1	0|0	0|0	0|0	0|0	0|0	0|0	0|0	0|0	0|0	./.	0|0	0|0	0|0	0|0	0|0	0|0	0|0	0|0	0|0	0|0	0|0	0|0	0|0	./.	0|0	./.	./.
106174	17	.	T	G	20	PASS	.	GT	1|0	0|0	0|0	0|0	0|0	0|0	0|0	0|0	0|0	0|0	0|0	0|0	0|0	0|0	0|0	./.	0|0	1|0	0|0	0|0	1|1	0|0	0|0	0|0	0|0	0|0	0|0	0|0	0|0	./.	0|0	./.	./.
106174	72	.	G	A	20	PASS	.	GT	0|0	0|0	0|0	0|0	0|0	0|0	0|0	0|0	0|1	0|1	0|0	0|1	0|0	0|0	0|0	./.	1|1	0|0	0|0	0|0	0|0	./.	0|0	0|0	0|0	0|1	0|0	0|0	0|0	./.	0|1	./.	./.
106174	79	.	T	C	20	PASS	.	GT	0|0	0|0	0|0	1|1	0|1	0|1	1|1	0|1	0|1	0|0	0|0	0|1	0|0	0|0	0|0	./.	0|0	0|0	0|1	0|1	0|0	0|1	0|0	0|0	1|1	0|0	0|0	1|1	0|0	./.	0|0	./.	./.
106215	35	.	C	T	20	PASS	.	GT	./.	1|0	1|0	./.	0|0	1|0	1|0	1|0	1|0	1|0	0|0	1|0	./.	1|0	./.	./.	1|0	1|0	1|0	1|0	0|0	1|1	0|0	0|0	1|0	1|0	./.	1|0	0|0	0|0	./.	0|0	0|0
106215	62	.	A	G	20	PASS	.	GT	./.	0|0	0|0	./.	0|0	0|0	0|0	1|0	0|0	1|0	0|0	0|0	./.	0|0	./.	./.	0|0	1|0	0|0	1|0	0|0	0|0	0|0	0|0	0|0	0|0	./.	0|0	1|0	1|0	./.	0|0	0|0
106586	8	.	C	A	20	PASS	.	GT	0|0	0|0	0|0	0|0	1|1	0|0	./.	0|0	./.	0|0	./.	0|0	0|0	0|0	0|0	0|0	0|0	0|1	0|0	0|0	./.	0|0	0|0	0|0	0|0	0|0	0|0	0|0	./.	0|0	./.	0|0	0|0
106645	68	.	G	T	20	PASS	.	GT	0|1	./.	0|0	0|0	0|0	0|0	0|1	0|0	./.	0|0	0|0	0|0	0|0	0|0	1|1	0|0	0|0	0|0	0|0	0|0	0|0	0|0	0|0	0|0	0|1	./.	./.	0|0	./.	./.	1|1	0|1	0|0
106645	75	.	C	T	20	PASS	.	GT	1|0	./.	0|0	0|0	0|0	0|0	1|0	0|0	./.	1|1	0|0	0|0	0|0	0|0	1|1	0|0	0|0	0|0	0|0	0|0	0|0	0|0	0|0	0|0	1|0	./.	./.	0|0	./.	./.	1|1	1|0	0|0
106690	80	.	C	T	20	PASS	.	GT	0|0	0|0	1|1	./.	0|0	0|0	0|0	0|0	0|0	0|0	./.	1|1	./.	./.	0|0	1|1	0|0	./.	0|0	0|0	1|1	1|1	1|1	0|0	0|0	./.	./.	0|0	0|0	1|1	0|0	0|0	0|0
106690	86	.	T	C	20	PASS	.	GT	0|0	0|0	1|1	./.	0|0	0|0	0|0	0|0	0|0	0|1	./.	1|1	./.	./.	0|0	1|1	0|0	./.	0|0	0|0	1|1	1|1	1|1	0|0	0|0	./.	./.	0|0	0|0	1|1	0|0	0|0	0|0
106742	10	.	G	T	20	PASS	.	GT	./.	1|1	0|1	0|1	0|0	0|1	./.	./.	0|1	0|0	./.	1|1	1|1	0|1	./.	0|1	./.	./.	0|1	./.	0|0	0|0	0|1	0|0	0|1	0|1	0|0	0|0	1|1	0|1	1|1	0|1	0|0
106742	81	.	C	A	20	PASS	.	GT	./.	0|0	0|0	0|0	0|1	0|0	./.	0|1	0|0	0|0	./.	0|0	0|0	0|0	./.	0|1	./.	./.	0|0	./.	0|0	0|0	0|0	0|0	0|0	0|0	0|0	0|0	0|0	0|0	0|0	0|0	0|0
106915	22	.	T	C	20	PASS	.	GT	0|1	./.	0|1	0|0	./.	./.	0|1	0|0	0|0	0|1	0|0	0|1	0|1	0|0	0|0	0|1	./.	0|1	0|1	0|0	0|1	0|0	0|0	0|0	0|0	0|0	./.	1|1	0|0	0|0	0|0	0|0	./.
106915	46	.	C	T	20	PASS	.	GT	0|0	./.	1|0	0|0	0|0	./.	1|0	1|1	1|1	1|0	0|0	1|0	1|0	1|0	1|1	1|0	./.	0|0	0|0	0|0	0|0	1|0	1|0	1|1	1|0	0|0	./.	0|0	0|0	1|1	1|0	0|0	./.
106915	63	.	G	A	20	PASS	.	GT	0|0	./.	0|1	0|0	0|0	./.	0|1	0|1	1|1	0|1	0|0	0|1	0|1	0|0	0|1	0|0	./.	0|0	0|0	0|0	0|0	0|1	0|1	1|1	0|0	0|0	./.	0|0	0|0	1|1	0|1	0|0	./.
106915	79	.	C	A	20	PASS	.	GT	0|0	./.	0|0	0|0	0|0	./.	0|0	0|0	0|0	0|1	0|0	0|0	0|0	0|0	0|1	0|0	./.	0|0	0|0	0|0	0|0	0|0	0|0	1|1	0|0	0|0	./.	0|0	0|0	0|0	0|0	0|0	./.
106917	32	.	T	C	20	PASS	.	GT	1|1	0|0	0|1	./.	0|0	0|0	0|1	0|0	0|0	0|1	0|1	0|1	0|1	./.	0|0	0|0	./.	0|0	0|0	0|0	0|0	0|0	./.	0|0	0|0	0|1	./.	0|1	0|0	0|0	0|0	0|1	./.
106917	49	.	A	T	20	PASS	.	GT	0|0	0|0	0|0	./.	0|0	0|0	0|0	0|0	0|0	0|0	0|0	0|0	1|0	0|0	0|0	0|0	./.	0|0	0|0	0|0	0|0	0|0	./.	0|0	0|0	0|0	./.	0|0	0|0	1|1	0|0	0|0	./.
107060	61	.	C	A	20	PASS	.	GT	0|0	0|1	./.	./.	0|0	1|1	0|0	0|0	0|0	0|0	0|0	0|1	./.	0|0	0|0	0|0	./.	./.	0|0	./.	./.	1|1	0|0	./.	1|1	0|1	1|1	0|0	0|0	0|0	0|1	0|0	0|0
107190	53	.	T	C	20	PASS	.	GT	0|0	0|0	./.	0|0	0|0	0|0	0|0	0|0	0|0	0|1	0|0	0|1	0|0	0|0	0|0	1|1	1|1	0|0	./.	0|1	0|0	0|0	0|1	./.	0|0	0|0	0|0	0|0	0|1	0|0	0|1	0|0	0|0
107190	86	.	A	T	20	PASS	.	GT	0|0	0|0	./.	0|0	1|1	0|0	1|0	0|0	0|0	0|0	1|1	0|0	0|0	0|0	0|0	0|0	0|0	0|0	./.	0|0	1|0	0|0	0|0	./.	1|1	0|0	0|0	0|0	0|0	0|0	0|0	1|0	0|0
107217	67	.	A	T	20	PASS	.	GT	0|0	0|0	0|0	0|0	0|0	0|0	0|0	0|0	1|0	0|0	0|0	1|1	0|0	0|0	0|0	1|0	./.	0|0	0|0	1|0	0|0	0|0	0|0	./.	0|0	0|0	0|0	./.	0|0	0|0	0|0	0|0	0|0
107354	89	.	T	C	20	PASS	.	GT	0|0	1|1	0|0	0|0	0|0	0|0	1|1	0|0	1|1	0|0	0|0	0|0	0|0	0|0	1|1	0|0	0|0	./.	0|0	0|0	./.	0|0	0|1	./.	0|0	./.	0|0	0|0	./.	0|0	./.	0|0	0|0
107431	11	.	C	A	20	PASS	.	GT	0|0	./.	0|1	0|0	0|0	0|0	0|0	0|1	./.	0|0	./.	0|0	0|1	0|0	0|0	0|0	0|0	./.	0|0	0|0	0|0	0|0	0|0	./.	./.	0|0	0|1	0|0	./.	./.	0|0	0|0	0|0
107431	21	.	A	G	20	PASS	.	GT	0|0	./.	1|0	0|0	0|0	0|0	0|0	1|0	./.	0|0	./.	0|0	1|0	0|0	0|0	0|0	0|0	./.	0|0	0|0	0|0	0|0	0|0	./.	./.	0|0	0|0	0|0	./.	./.	0|0	0|0	0|0
107675	34	.	C	G	20	PASS	.	GT	0|0	1|0	0|0	0|0	0|0	0|0	0|0	0|0	0|0	./.	0|0	1|0	0|0	0|0	0|0	0|0	0|0	0|0	0|0	0|0	0|0	0|0	0|0	1|0	0|0	0|0	0|0	1|0	0|0	1|0	0|0	0|0	0|0
107969	69	.	G	T	20	PASS	.	GT	0|0	0|0	0|0	./.	0|0	0|1	0|1	0|1	0|0	0|0	0|1	0|1	0|0	0|0	0|1	0|1	0|1	0|1	0|0	0|0	0|1	0|0	./.	0|1	0|1	0|0	0|0	0|0	./.	0|0	0|0	0|0	./.
108069	9	.	T	G	20	PASS	.	GT	1|0	./.	0|0	0|0	0|0	0|0	0|0	1|0	0|0	0|0	1|0	0|0	0|0	0|0	1|0	0|0	./.	1|0	./.	1|0	./.	0|0	1|0	0|0	0|0	./.	1|1	0|0	0|0	1|1	0|0	0|0	1|0
108159	7	.	G	A	20	PASS	.	GT	0|0	1|1	0|0	1|1	1|1	0|0	1|1	0|1	0|0	0|0	0|1	1|1	1|1	0|1	0|0	0|1	0|1	0|1	0|1	1|1	./.	0|1	0|1	1|1	0|1	./.	0|0	./.	0|0	0|1	1|1	./.	0|0
108159	78	.	A	T	20	PASS	.	GT	1|1	1|1	0|0	0|0	0|0	0|0	0|0	0|0	0|0	0|0	0|0	0|0	0|0	1|1	0|0	1|0	0|0	1|0	1|0	0|0	./.	1|0	1|0	0|0	0|0	./.	0|0	./.	0|0	0|0	0|0	./.	0|0
108304	34	.	T	A	20	PASS	.	GT	0|1	0|1	0|1	1|1	0|0	1|1	0|1	0|0	1|1	0|1	1|1	0|0	0|1	0|0	1|1	./.	./.	0|1	./.	./.	0|1	0|1	./.	0|1	0|0	0|1	0|0	./.	0|0	1|1	0|0	1|1	0|0
108304	56	.	G	T	20	PASS	.	GT	0|1	0|0	0|0	0|0	0|0	0|0	0|0	0|1	0|0	0|1	0|0	0|1	0|1	0|0	0|0	./.	./.	0|0	0|0	./.	0|1	0|0	./.	0|1	1|1	0|1	0|0	./.	0|1	0|0	0|0	0|0	0|0
108304	61	.	G	T	20	PASS	.	GT	0|1	0|0	0|0	0|0	0|0	0|0	0|1	1|1	0|0	0|1	0|0	1|1	0|1	1|1	0|0	./.	./.	0|1	0|0	./.	0|1	0|1	./.	0|1	1|1	0|1	0|1	./.	0|1	0|0	0|0	0|0	0|0
108304	78	.	A	C	20	PASS	.	GT	0|0	1|1	1|0	0|0	1|1	1|0	1|0	0|0	0|0	0|0	0|0	0|0	0|0	0|0	1|1	./.	./.	1|0	1|0	./.	1|0	0|0	./.	1|0	0|0	1|0	1|0	./.	1|0	1|1	1|1	./.	1|1
108407	62	.	C	A	20	PASS	.	GT	./.	0|1	0|0	0|0	0|0	0|0	0|0	0|0	0|0	0|1	0|0	./.	0|0	0|0	0|0	0|0	0|0	0|0	./.	0|0	0|0	0|0	0|0	./.	0|1	0|0	./.	0|0	0|0	0|0	0|0	./.	0|1
108407	83	.	G	A	20	PASS	.	GT	./.	0|1	0|0	0|1	0|0	0|0	0|0	0|1	0|0	0|1	0|0	./.	0|0	0|1	0|0	0|0	0|0	0|0	./.	0|0	0|1	0|0	0|1	./.	0|1	0|0	./.	0|0	0|1	0|1	0|0	./.	1|1
108417	7	.	T	G	20	PASS	.	GT	0|0	./.	0|0	./.	0|0	1|0	1|0	1|0	1|0	./.	./.	1|0	1|0	0|0	./.	0|0	0|0	1|0	0|0	1|0	0|0	./.	0|0	0|0	0|0	1|0	./.	0|0	./.	1|1	0|0	0|0	0|0
108583	45	.	T	C	20	PASS	.	GT	./.	1|1	0|0	./.	0|0	0|0	0|0	0|0	0|0	0|0	0|0	0|0	0|0	0|0	0|0	./.	0|0	1|1	0|0	./.	0|0	0|0	./.	0|0	0|0	0|0	./.	0|0	0|0	./.	0|0	0|0	./.
108614	68	.	C	T	20	PASS	.	GT	1|0	0|0	1|1	0|0	./.	0|0	1|0	1|0	0|0	1|0	1|1	0|0	./.	1|1	0|0	0|0	0|0	1|0	0|0	0|0	1|1	0|0	0|0	1|0	0|0	0|0	0|0	1|0	./.	./.	./.	./.	1|1
108761	3	.	T	C	20	PASS	.	GT	0|1	0|0	0|0	0|1	0|0	0|1	0|0	0|1	0|0	0|1	0|1	0|0	./.	0|0	0|0	1|1	1|1	0|0	./.	0|0	0|0	0|0	0|0	0|0	0|0	0|1	./.	0|0	./.	0|0	./.	0|1	0|0
108761	29	.	C	A	20	PASS	.	GT	0|0	0|0	0|0	0|1	0|0	0|1	0|0	0|1	0|0	0|1	0|1	1|1	./.	1|1	0|0	1|1	1|1	0|0	./.	0|0	0|1	0|1	0|1	0|0	0|1	0|1	./.	0|0	./.	0|0	./.	0|1	./.
108817	7	.	G	C	20	PASS	.	GT	0|0	0|0	0|0	0|1	./.	0|0	0|0	1|1	0|0	0|0	0|0	./.	0|0	0|0	1|1	./.	0|0	1|1	./.	./.	0|0	0|1	1|1	0|0	0|0	0|1	1|1	0|1	./.	./.	./.	1|1	0|0
108817	28	.	C	T	20	PASS	.	GT	0|0	0|0	0|0	0|0	./.	1|1	0|0	0|0	0|0	1|0	0|0	0|0	0|0	0|0	0|0	./.	0|0	0|0	./.	0|0	0|0	0|0	0|0	0|0	0|0	0|0	0|0	0|0	./.	./.	./.	0|0	0|0
108817	84	.	T	G	20	PASS	.	GT	0|0	0|0	0|0	0|0	./.	0|0	0|0	0|0	0|0	0|0	0|0	1|0	0|0	1|1	0|0	./.	0|0	0|0	./.	0|0	0|0	0|0	0|0	0|0	0|0	0|0	0|0	0|0	./.	./.	./.	0|0	0|0
108936	57	.	A	T	20	PASS	.	GT	1|1	1|0	./.	1|1	1|1	0|0	0|0	0|0	0|0	0|0	0|0	0|0	1|1	0|0	1|1	0|0	0|0	1|0	0|0	1|1	1|1	0|0	./.	./.	1|0	1|1	1|0	0|0	1|1	./.	0|0	0|0	1|1
109047	5	.	G	A	20	PASS	.	GT	0|0	1|1	0|0	./.	0|0	0|0	0|0	0|0	./.	0|0	0|0	./.	0|0	1|1	0|0	./.	./.	0|0	0|0	0|0	0|0	0|0	0|0	0|0	./.	1|1	0|0	0|0	0|0	0|0	./.	0|0	0|0
109047	26	.	G	A	20	PASS	.	GT	0|0	0|0	0|1	./.	0|0	0|0	0|0	0|0	./.	0|0	0|0	./.	1|1	0|0	0|1	./.	./.	0|1	0|1	0|0	0|0	0|0	0|0	0|0	./.	0|0	0|1	0|0	0|0	0|0	./.	0|0	0|0
109166	9	.	A	T	20	PASS	.	GT	1|1	./.	0|0	1|1	0|0	0|0	0|0	./.	0|0	0|0	1|1	0|0	0|0	1|1	./.	0|0	0|0	0|0	./.	0|0	./.	0|0	0|0	0|0	./.	1|1	0|0	0|0	0|0	./.	./.	0|0	0|0
109649	87	.	T	A	20	PASS	.	GT	./.	0|0	0|1	./.	0|0	0|0	0|0	0|0	0|0	0|0	0|1	1|1	./.	./.	0|0	0|0	0|0	0|0	0|0	0|0	./.	0|0	1|1	0|0	0|0	0|0	0|0	0|0	./.	./.	./.	0|0	0|0
110387	54	.	T	A	20	PASS	.	GT	0|0	0|0	./.	1|1	0|0	./.	0|0	0|0	0|0	0|0	0|0	./.	0|0	0|0	0|0	0|0	0|0	0|0	0|0	0|0	./.	./.	0|0	0|0	0|0	0|0	./.	./.	0|0	0|0	./.	0|0	0|1
110387	88	.	C	G	20	PASS	.	GT	1|1	0|0	./.	1|1	0|0	./.	1|0	0|0	0|0	0|0	1|1	./.	1|1	1|1	0|0	0|0	0|0	0|0	1|1	1|0	./.	./.	0|0	0|0	0|0	0|0	./.	./.	1|1	0|0	./.	0|0	1|0
110498	77	.	T	G	20	PASS	.	GT	0|0	1|0	./.	0|0	0|0	0|0	0|0	1|0	0|0	0|0	0|0	0|0	0|0	1|1	0|0	0|0	1|1	0|0	0|0	./.	./.	0|0	./.	0|0	1|1	0|0	0|0	0|0	0|0	0|0	./.	0|0	0|0
110755	44	.	T	C	20	PASS	.	GT	0|0	./.	./.	0|0	0|0	0|0	0|0	0|0	0|0	./.	0|0	1|1	0|0	0|0	0|0	0|0	0|0	0|0	1|1	0|1	./.	0|0	0|0	0|0	0|0	./.	0|0	0|0	./.	0|0	0|0	0|0	./.
110793	84	.	C	T	20	PASS	.	GT	0|0	0|0	0|0	0|0	1|0	0|0	1|0	./.	0|0	0|0	0|0	0|0	1|0	./.	0|0	0|0	./.	0|0	0|0	0|0	1|0	./.	0|0	./.	0|0	./.	0|0	0|0	0|0	0|0	./.	0|0	./.
110991	55	.	T	A	20	PASS	.	GT	0|0	./.	0|0	./.	0|0	0|0	0|0	0|1	0|0	0|1	0|1	./.	0|0	0|0	0|0	0|1	0|0	0|1	0|0	0|0	0|0	0|0	0|1	0|0	0|0	./.	0|0	0|0	0|0	./.	0|0	0|0	0|0
111157	7	.	G	A	20	PASS	.	GT	0|0	0|1	0|0	./.	./.	0|0	0|0	0|0	0|0	./.	0|0	0|0	1|1	0|0	./.	0|0	./.	0|0	1|1	0|0	0|0	0|0	0|0	0|0	0|0	0|0	0|0	0|0	0|0	0|0	0|0	0|0	0|0
111157	13	.	G	A	20	PASS	.	GT	0|0	0|0	1|1	./.	./.	0|0	1|1	0|0	0|0	./.	0|0	1|1	0|0	0|0	./.	0|0	./.	0|0	0|0	0|0	0|0	0|0	0|0	1|1	0|0	0|0	0|0	0|0	0|0	0|0	0|0	0|0	1|1
111157	42	.	G	T	20	PASS	.	GT	0|0	0|1	0|0	./.	./.	0|0	0|0	0|0	0|0	./.	0|0	0|0	1|1	0|0	./.	0|0	./.	0|0	1|1	0|0	0|0	0|0	0|1	0|0	0|0	0|0	0|0	0|0	0|0	0|0	0|0	0|0	0|0
111157	71	.	T	A	20	PASS	.	GT	0|0	0|0	0|0	./.	./.	0|0	0|0	1|1	0|0	./.	0|0	0|0	0|0	0|0	./.	0|0	./.	0|0	0|0	0|0	0|0	0|0	0|0	0|0	0|0	0|0	0|0	1|1	0|0	0|0	0|0	0|0	0|0
111157	86	.	C	A	20	PASS	.	GT	0|0	0|0	1|1	./.	./.	0|0	1|1	1|1	0|0	./.	1|1	1|1	0|0	0|0	./.	1|1	./.	0|0	0|0	0|0	0|0	0|0	0|0	1|1	1|1	0|0	0|0	1|1	0|0	0|0	0|0	0|0	1|1
111242	4	.	G	A	20	PASS	.	GT	0|0	0|0	0|0	0|0	0|0	0|1	0|0	0|0	0|0	0|0	0|0	0|0	0|0	0|0	0|0	0|0	./.	0|0	0|0	0|0	0|0	0|0	0|0	1|1	0|0	./.	./.	./.	0|0	0|1	0|0	0|0	0|0
111257	3	.	A	T	20	PASS	.	GT	1|0	0|0	0|0	1|0	0|0	0|0	./.	0|0	1|0	1|0	0|0	0|0	0|0	0|0	0|0	0|0	0|0	0|0	./.	0|0	0|0	./.	0|0	0|0	0|0	./.	0|0	0|0	0|0	0|0	0|0	0|0	0|0
111750	29	.	A	T	20	PASS	.	GT	1|0	./.	0|0	0|0	1|1	0|0	0|0	1|0	./.	1|0	1|0	./.	1|1	1|0	./.	0|0	1|0	0|0	1|1	1|0	0|0	1|1	0|0	0|0	0|0	0|0	./.	./.	./.	0|0	./.	1|0	0|0
111894	59	.	C	G	20	PASS	.	GT	1|0	0|0	0|0	0|0	0|0	0|0	0|0	./.	0|0	1|0	./.	0|0	1|0	0|0	0|0	./.	1|0	0|0	1|0	0|0	./.	0|0	0|0	0|0	0|0	0|0	0|0	0|0	0|0	./.	./.	./.	0|0
111916	7	.	G	A	20	PASS	.	GT	./.	0|0	0|0	0|0	1|1	./.	0|0	0|0	0|1	1|1	1|1	./.	0|0	0|1	./.	0|0	0|1	0|0	0|1	0|0	./.	0|0	0|0	0|0	1|1	0|0	1|1	0|0	0|0	./.	0|0	0|1	./.
111958	12	.	G	A	20	PASS	.	GT	0|0	0|0	0|0	0|0	0|0	0|0	0|0	0|0	0|0	0|1	0|0	./.	0|0	./.	0|0	0|0	0|0	0|0	0|0	./.	0|0	0|0	0|0	1|1	0|0	./.	./.	0|0	0|0	0|0	0|0	0|0	0|0
111958	20	.	A	G	20	PASS	.	GT	0|0	0|0	0|0	0|0	0|0	0|0	0|0	1|0	0|0	0|0	0|0	./.	0|0	./.	0|0	0|0	0|0	0|0	0|0	./.	0|0	1|0	0|0	0|0	1|0	./.	./.	0|0	0|0	0|0	0|0	0|0	0|0
111958	26	.	T	G	20	PASS	.	GT	1|1	0|0	0|0	0|0	1|0	1|0	1|1	1|1	0|0	1|0	1|0	./.	0|0	./.	0|0	0|0	1|0	1|0	1|0	./.	1|0	1|0	0|0	1|1	1|1	./.	./.	1|0	0|0	1|0	./.	0|0	0|0
111958	59	.	G	C	20	PASS	.	GT	0|0	0|1	0|1	0|1	./.	0|0	0|0	0|0	0|1	0|0	0|1	./.	0|0	./.	1|1	0|1	0|0	0|0	0|1	./.	0|0	0|0	1|1	0|0	0|0	./.	./.	0|0	0|0	0|0	0|0	0|0	0|1
111958	69	.	C	T	20	PASS	.	GT	0|0	0|0	0|0	0|0	0|0	0|0	0|0	1|0	0|0	0|0	0|0	./.	1|0	./.	0|0	0|0	0|0	0|0	0|0	./.	0|0	0|0	0|0	1|1	0|0	./.	./.	1|0	0|0	0|0	0|0	0|0	0|0
111958	70	.	A	G	20	PASS	.	GT	1|1	0|0	0|0	0|0	1|0	1|0	1|1	1|1	0|0	1|0	1|0	./.	1|0	./.	0|0	0|0	1|0	1|0	1|0	./.	1|0	1|0	0|0	1|1	1|1	./.	./.	1|1	0|0	1|0	./.	0|0	0|0
112019	35	.	G	A	20	PASS	.	GT	0|0	0|0	1|1	0|0	0|0	./.	0|0	0|0	0|0	0|1	./.	0|0	./.	0|0	0|1	0|0	0|0	0|0	0|0	0|0	0|0	0|0	0|0	0|0	1|1	0|0	./.	0|0	0|0	0|0	0|0	./.	./.
112019	56	.	C	T	20	PASS	.	GT	0|0	0|0	0|0	0|0	1|0	./.	1|0	0|0	1|0	1|0	./.	0|0	./.	0|0	1|0	0|0	0|0	1|0	1|0	0|0	0|0	1|1	0|0	1|1	0|0	0|0	./.	0|0	1|1	1|1	0|0	./.	./.
112119	65	.	T	C	20	PASS	.	GT	0|0	0|0	./.	1|1	1|1	1|1	0|0	0|1	1|1	0|1	./.	0|1	1|1	0|1	0|0	./.	0|1	0|0	0|0	0|1	./.	0|0	0|1	0|1	0|0	0|0	./.	0|1	./.	0|0	0|0	1|1	0|0
112202	60	.	T	C	20	PASS	.	GT	0|1	./.	0|1	0|1	0|1	0|1	0|1	0|0	./.	0|0	./.	1|1	0|1	./.	0|1	0|1	./.	./.	0|0	0|0	1|1	0|1	./.	0|1	0|1	0|1	1|1	1|1	./.	0|0	0|1	0|1	0|0
112735	34	.	C	A	20	PASS	.	GT	0|0	0|0	./.	0|0	0|0	0|0	0|0	0|0	0|0	0|0	./.	0|0	0|0	0|0	./.	0|0	0|0	0|1	0|0	0|0	1|1	./.	0|0	0|0	0|0	0|0	./.	./.	0|0	0|0	./.	./.	0|0
112735	76	.	C	A	20	PASS	.	GT	0|0	0|0	./.	0|0	0|0	1|1	0|1	0|0	0|0	0|0	./.	0|0	0|0	0|0	./.	0|1	1|1	0|1	1|1	0|0	0|0	./.	0|0	0|1	0|0	0|0	./.	./.	1|1	0|0	./.	./.	0|0
112796	27	.	C	G	20	PASS	.	GT	1|0	1|1	1|0	0|0	1|0	1|0	0|0	./.	./.	1|0	./.	1|0	1|1	./.	0|0	1|0	./.	./.	./.	0|0	0|0	1|0	./.	0|0	1|0	1|0	0|0	1|0	1|1	0|0	0|0	1|0	1|1
112832	49	.	G	C	20	PASS	.	GT	0|1	0|0	0|0	0|1	0|0	0|1	0|0	0|0	./.	0|0	./.	0|0	0|0	0|0	./.	0|0	0|0	0|0	0|0	0|0	./.	0|0	0|1	0|0	./.	0|0	0|0	0|0	./.	0|0	0|0	0|0	0|0
112887	59	.	T	A	20	PASS	.	GT	0|0	./.	0|0	./.	0|0	0|0	0|0	0|0	0|0	0|1	0|0	0|0	0|1	./.	0|0	0|0	0|0	0|0	0|1	0|0	0|0	0|0	0|0	0|0	0|0	0|0	0|0	0|0	./.	0|1	0|0	./.	1|1
112908	2	.	G	A	20	PASS	.	GT	0|0	./.	./.	0|0	0|0	0|0	0|1	0|0	0|0	0|0	0|0	1|1	0|0	0|1	./.	./.	0|0	0|0	0|0	0|0	1|1	0|0	1|1	0|1	0|0	0|0	./.	0|0	0|0	0|0	./.	./.	./.
112908	29	.	C	A	20	PASS	.	GT	0|0	./.	./.	0|0	0|0	0|0	0|0	0|1	0|0	0|0	0|0	0|0	0|0	0|0	./.	./.	0|0	0|0	0|1	0|0	0|0	0|1	0|0	0|1	0|0	0|0	./.	0|0	0|0	0|0	./.	./.	./.
112986	52	.	C	T	20	PASS	.	GT	0|0	1|1	1|1	0|0	0|0	0|0	0|0	0|0	0|0	0|0	./.	./.	0|0	0|0	./.	1|1	1|1	0|0	1|0	0|0	0|0	./.	./.	1|1	0|0	0|0	0|0	0|0	0|0	1|1	0|0	./.	0|0
113009	50	.	T	A	20	PASS	.	GT	./.	./.	0|0	1|1	0|1	0|0	0|1	0|0	./.	1|1	./.	1|1	0|1	0|0	0|1	0|0	1|1	1|1	0|0	1|1	1|1	0|0	./.	0|0	0|1	0|1	0|1	1|1	./.	./.	0|0	0|0	./.
113201	24	.	C	T	20	PASS	.	GT	0|0	0|0	0|0	0|0	./.	0|0	./.	0|0	0|0	0|0	0|0	0|0	1|1	./.	./.	./.	0|0	./.	0|0	0|0	0|0	0|0	0|0	0|0	0|0	1|1	./.	0|0	0|0	0|0	0|0	0|0	0|0
113411	35	.	T	C	20	PASS	.	GT	./.	0|0	0|0	./.	0|0	0|0	0|0	1|1	0|0	0|0	0|0	0|0	./.	0|0	0|0	./.	0|0	0|0	0|1	./.	0|0	0|0	0|0	0|0	0|0	0|0	0|0	0|0	0|0	0|0	./.	0|0	0|0
113599	10	.	A	G	20	PASS	.	GT	./.	0|0	1|0	1|0	1|0	1|1	1|0	1|0	1|1	./.	0|0	1|0	1|0	0|0	1|0	1|0	0|0	1|1	./.	0|0	./.	0|0	0|0	./.	./.	./.	0|0	1|0	0|0	./.	0|0	1|0	1|0
113976	62	.	C	T	20	PASS	.	GT	1|0	1|0	0|0	0|0	./.	0|0	0|0	0|0	0|0	./.	./.	0|0	1|0	1|1	./.	./.	0|0	0|0	0|0	1|0	0|0	./.	1|1	./.	0|0	1|1	1|0	0|0	1|1	0|0	0|0	./.	0|0
113977	8	.	C	T	20	PASS	.	GT	1|1	0|0	./.	0|0	0|0	0|0	0|0	1|0	1|0	1|0	0|0	1|0	0|0	0|0	0|0	1|0	0|0	0|0	0|0	0|0	./.	./.	1|0	./.	0|0	0|0	0|0	0|0	0|0	1|1	0|0	0|0	1|0
113977	11	.	A	T	20	PASS	.	GT	0|0	1|0	./.	0|0	./.	1|0	0|0	0|0	0|0	1|0	0|0	1|0	0|0	1|1	1|1	1|0	1|1	1|0	0|0	0|0	./.	./.	1|0	./.	1|1	1|0	0|0	0|0	1|0	0|0	0|0	1|0	1|0
113977	19	.	G	A	20	PASS	.	GT	0|0	0|0	./.	./.	0|0	0|0	0|0	0|0	0|0	0|0	0|0	0|1	0|0	0|0	0|0	0|0	0|0	0|0	0|0	0|0	./.	./.	0|0	./.	0|0	0|0	0|0	1|1	0|0	0|0	0|0	0|1	0|0
113977	26	.	C	A	20	PASS	.	GT	0|0	0|1	./.	0|0	./.	0|1	0|0	0|0	0|0	0|1	0|1	0|1	0|0	1|1	1|1	0|1	1|1	0|1	0|0	0|0	./.	./.	0|1	./.	1|1	0|1	0|0	0|0	0|1	0|0	0|0	0|1	0|1
113977	42	.	T	A	20	PASS	.	GT	0|0	0|1	./.	./.	./.	0|1	0|0	0|0	0|0	0|1	0|1	0|1	0|0	1|1	1|1	0|1	1|1	0|1	0|0	0|0	./.	./.	0|1	./.	1|1	0|1	0|0	1|1	0|1	0|0	0|0	0|1	0|1
113977	61	.	G	T	20	PASS	.	GT	1|1	0|0	./.	0|0	0|0	0|0	0|0	0|1	0|1	0|1	0|0	./.	0|0	0|0	0|0	0|1	0|0	0|0	0|0	0|1	./.	./.	0|1	./.	0|0	0|0	0|0	0|0	0|0	1|1	0|0	0|0	0|1
113994	34	.	C	A	20	PASS	.	GT	0|0	1|1	1|1	./.	0|1	0|1	0|0	0|0	./.	0|0	0|0	0|1	./.	./.	0|0	0|0	0|1	0|0	0|0	0|0	./.	0|1	0|1	0|1	0|0	0|0	0|1	0|0	1|1	./.	0|1	0|1	1|1
113994	76	.	T	G	20	PASS	.	GT	0|0	0|0	0|0	./.	0|0	0|0	1|0	1|0	./.	1|1	1|1	1|0	./.	./.	1|1	1|1	0|0	0|0	1|1	1|0	./.	0|0	1|0	1|0	1|0	0|0	0|0	1|1	0|0	./.	0|0	1|0	0|0
113994	90	.	C	G	20	PASS	.	GT	0|0	1|1	0|0	./.	1|0	1|0	0|0	0|0	./.	0|0	0|0	0|0	./.	./.	0|0	0|0	1|0	0|0	0|0	0|0	./.	0|0	0|0	0|0	0|0	0|0	0|0	0|0	0|0	./.	0|0	0|0	0|0
114313	71	.	G	A	20	PASS	.	GT	1|1	./.	0|0	0|0	0|0	0|0	0|1	0|1	0|0	0|1	./.	0|0	0|0	0|1	./.	./.	./.	0|1	./.	0|0	0|0	0|0	0|1	0|1	0|0	./.	0|0	1|1	0|0	0|0	0|0	0|1	0|1
114460	48	.	T	C	20	PASS	.	GT	0|0	0|0	./.	0|0	0|0	0|0	0|1	0|0	0|0	0|1	0|0	0|0	0|1	0|0	1|1	./.	./.	0|0	0|0	0|0	0|0	0|0	0|0	0|1	0|0	0|0	0|0	0|0	0|0	1|1	0|0	./.	./.
114460	55	.	A	T	20	PASS	.	GT	0|0	0|0	./.	0|0	0|0	0|0	0|0	0|0	1|0	0|0	1|0	1|1	1|0	1|0	0|0	./.	./.	0|0	0|0	0|0	1|0	0|0	1|0	0|0	1|0	0|0	1|0	0|0	0|0	0|0	1|0	./.	./.
114515	69	.	A	C	20	PASS	.	GT	./.	./.	0|0	1|1	1|0	0|0	0|0	1|1	0|0	0|0	1|1	0|0	./.	0|0	0|0	0|0	0|0	0|0	0|0	0|0	./.	1|0	./.	./.	0|0	0|0	./.	1|0	./.	0|0	1|1	0|0	0|0
114680	36	.	G	A	20	PASS	.	GT	1|1	1|1	0|1	./.	0|1	0|0	./.	0|0	0|0	./.	1|1	1|1	0|0	0|0	0|0	1|1	0|0	0|0	1|1	./.	./.	0|0	0|0	0|0	./.	0|0	0|0	0|1	./.	0|0	1|1	1|1	0|0
114680	52	.	T	C	20	PASS	.	GT	0|0	1|1	0|0	./.	0|0	0|0	./.	0|0	0|0	./.	1|1	0|0	0|0	0|0	0|0	0|0	0|0	0|0	0|0	./.	./.	0|0	0|0	0|0	./.	0|0	0|0	0|0	./.	0|0	0|0	0|0	0|0
114828	71	.	T	A	20	PASS	.	GT	0|0	0|0	0|0	0|1	0|0	./.	0|0	0|0	0|1	0|0	0|0	./.	0|0	0|1	./.	0|1	0|0	0|1	0|0	0|0	0|1	./.	0|0	0|0	./.	0|0	0|0	./.	1|1	0|0	0|0	./.	0|0
114840	85	.	A	T	20	PASS	.	GT	./.	./.	./.	0|0	1|0	0|0	1|0	0|0	0|0	0|0	0|0	1|1	./.	0|0	0|0	./.	0|0	0|0	0|0	0|0	./.	1|1	0|0	0|0	0|0	0|0	0|0	0|0	0|0	0|0	./.	0|0	0|0
114840	91	.	C	A	20	PASS	.	GT	./.	./.	./.	0|0	0|1	0|0	0|1	0|1	0|0	0|0	0|0	0|0	./.	0|0	0|0	./.	0|0	0|0	0|0	0|0	./.	1|1	0|0	0|0	0|0	0|0	0|0	0|0	0|0	0|0	./.	0|0	0|0
114863	13	.	C	G	20	PASS	.	GT	0|0	0|0	0|0	0|0	0|0	0|0	0|0	0|0	0|0	0|0	0|0	1|1	./.	0|0	./.	0|0	0|0	0|0	0|0	0|0	0|0	1|1	0|0	0|0	./.	0|0	0|0	1|1	./.	0|0	./.	0|0	0|0
114863	50	.	A	G	20	PASS	.	GT	0|0	0|0	0|0	0|0	0|0	0|0	0|0	0|0	0|0	0|0	0|0	1|1	./.	0|0	./.	0|0	0|0	0|0	0|0	0|0	0|0	1|1	0|0	0|0	./.	0|0	0|0	0|0	./.	0|0	./.	0|0	0|0
114888	13	.	G	C	20	PASS	.	GT	./.	0|0	0|0	./.	0|0	0|0	0|0	0|0	./.	0|0	0|0	0|1	0|0	0|0	./.	./.	0|0	0|1	0|0	0|0	./.	0|0	0|0	./.	0|0	0|0	0|0	0|0	0|1	0|0	0|0	0|0	./.
114888	74	.	G	A	20	PASS	.	GT	./.	0|1	0|0	./.	0|0	0|0	0|0	0|1	./.	0|0	1|1	0|0	0|1	0|0	./.	./.	0|0	0|1	0|0	0|0	./.	0|1	0|0	./.	0|0	1|1	0|0	0|0	0|0	0|0	0|0	0|1	./.
114888	79	.	A	T	20	PASS	.	GT	./.	0|0	1|0	./.	0|0	1|1	0|0	0|0	./.	0|0	0|0	0|0	0|0	0|0	./.	./.	0|0	0|0	0|0	0|0	./.	0|0	0|0	./.	0|0	0|0	0|0	0|0	0|0	0|0	0|0	0|0	./.
114928	21	.	T	G	20	PASS	.	GT	0|0	./.	0|0	0|0	0|0	0|0	1|0	1|0	./.	0|0	0|0	1|1	0|0	1|0	1|1	0|0	0|0	0|0	./.	./.	0|0	0|0	0|0	1|0	0|0	1|1	0|0	0|0	0|0	0|0	0|0	0|0	0|0
114928	51	.	A	G	20	PASS	.	GT	0|0	./.	0|0	0|0	0|0	0|0	0|0	1|0	./.	0|0	0|0	0|0	0|0	1|0	1|1	0|0	0|0	0|0	./.	./.	0|0	0|0	0|0	0|0	0|0	0|0	0|0	0|0	0|0	0|0	0|0	0|0	0|0
115030	8	.	G	A	20	PASS	.	GT	0|0	0|0	0|0	0|0	0|1	./.	0|1	0|0	0|0	0|0	0|0	0|0	0|0	0|0	0|0	0|0	./.	0|0	0|0	0|0	0|0	0|0	0|0	0|0	0|1	0|0	0|0	0|0	0|0	0|0	0|1	0|0	0|0
115030	26	.	C	T	20	PASS	.	GT	0|0	0|0	1|0	0|0	0|0	./.	0|0	0|0	1|0	0|0	0|0	0|0	0|0	0|0	0|0	0|0	./.	0|0	1|0	0|0	0|0	1|0	0|0	0|0	0|0	0|0	0|0	1|0	0|0	1|1	0|0	0|0	0|0
115116	57	.	G	A	20	PASS	.	GT	0|0	0|0	0|0	./.	0|0	0|0	0|0	0|0	0|0	0|0	0|0	0|1	0|0	0|0	./.	0|0	0|0	0|0	0|0	0|0	0|0	0|0	0|0	0|0	0|0	0|0	1|1	0|0	0|0	./.	0|0	0|0	0|0
115255	45	.	A	G	20	PASS	.	GT	0|0	./.	0|0	0|0	0|0	0|0	0|0	1|1	1|0	./.	1|0	1|1	0|0	0|0	0|0	0|0	0|0	0|0	0|0	0|0	./.	0|0	0|0	0|0	./.	0|0	0|0	0|0	./.	0|0	1|1	0|0	./.
115255	57	.	A	T	20	PASS	.	GT	0|0	./.	1|0	0|0	0|0	0|0	0|0	0|0	0|0	./.	0|0	0|0	1|0	1|1	0|0	0|0	0|0	0|0	0|0	0|0	./.	0|0	0|0	0|0	./.	0|0	0|0	0|0	./.	0|0	0|0	0|0	./.
115323	11	.	A	G	20	PASS	.	GT	0|0	0|0	1|0	0|0	0|0	1|0	./.	0|0	0|0	0|0	0|0	1|1	0|0	0|0	0|0	1|0	1|1	./.	0|0	0|0	1|0	1|0	0|0	0|0	0|0	1|1	0|0	./.	./.	./.	0|0	1|0	0|0
115491	68	.	T	C	20	PASS	.	GT	1|1	0|0	0|1	./.	0|0	1|1	0|1	0|0	./.	./.	0|0	0|0	0|1	0|1	0|0	0|1	./.	0|1	0|1	1|1	1|1	0|0	0|0	1|1	1|1	1|1	0|1	0|0	0|0	1|1	./.	0|1	./.
115492	84	.	G	T	20	PASS	.	GT	./.	1|1	0|0	./.	1|1	0|0	1|1	0|0	0|0	0|0	0|0	1|1	1|1	0|0	1|1	0|0	1|1	0|0	./.	0|0	0|0	1|1	./.	0|0	0|0	0|0	0|0	0|0	0|0	./.	0|0	0|0	1|1
115625	67	.	G	T	20	PASS	.	GT	0|0	0|1	0|1	0|1	0|0	0|0	0|0	0|0	0|0	0|1	0|0	0|0	0|0	0|0	0|0	0|0	0|0	0|0	0|0	0|0	0|0	0|0	0|0	./.	0|0	0|0	0|0	0|0	0|0	0|0	0|0	0|0	0|0
115625	80	.	G	A	20	PASS	.	GT	1|1	0|0	0|1	0|0	0|0	0|1	0|1	0|1	0|1	0|1	0|0	0|0	0|0	0|0	0|1	0|0	0|1	0|1	0|0	0|1	0|0	0|1	0|1	./.	0|1	0|0	0|0	0|1	./.	0|0	0|1	0|1	0|1
116149	27	.	A	G	20	PASS	.	GT	0|0	./.	0|0	./.	0|0	0|0	0|0	./.	./.	1|0	0|0	0|0	0|0	1|1	0|0	0|0	0|0	0|0	0|0	0|0	0|0	./.	0|0	./.	0|0	0|0	0|0	0|0	0|0	0|0	0|0	./.	0|0
116149	39	.	T	A	20	PASS	.	GT	1|1	./.	0|1	./.	0|1	0|0	0|0	./.	./.	0|0	0|1	0|1	1|1	0|0	0|1	0|1	0|0	0|1	0|0	0|1	0|1	./.	0|1	./.	0|0	1|1	1|1	0|0	0|0	0|0	0|0	./.	0|0
116149	47	.	A	G	20	PASS	.	GT	0|0	./.	1|0	./.	1|0	1|0	./.	./.	./.	1|0	0|0	0|0	0|0	0|0	0|0	1|0	1|1	1|0	0|0	1|0	0|0	./.	1|0	./.	1|0	0|0	0|0	0|0	1|1	0|0	1|1	./.	0|0
116149	50	.	A	G	20	PASS	.	GT	0|0	./.	0|0	./.	1|0	1|0	./.	./.	./.	0|0	1|0	1|0	0|0	0|0	1|0	0|0	0|0	0|0	1|1	0|0	1|0	./.	1|0	./.	1|0	0|0	0|0	1|1	0|0	1|1	0|0	./.	1|1
116149	54	.	A	T	20	PASS	.	GT	1|1	./.	1|0	./.	1|0	0|0	0|0	./.	./.	1|0	1|0	1|0	1|1	1|1	1|0	1|0	0|0	1|0	0|0	1|0	1|0	./.	1|0	./.	0|0	1|1	1|1	0|0	0|0	0|0	0|0	./.	0|0
116374	51	.	G	A	20	PASS	.	GT	0|0	1|1	0|0	0|0	0|0	./.	0|1	0|0	0|0	0|0	./.	0|0	0|0	0|1	0|0	0|0	0|0	0|0	0|1	0|0	0|0	./.	./.	0|0	0|0	./.	0|0	./.	0|0	0|0	0|0	0|0	./.
116384	37	.	T	A	20	PASS	.	GT	0|0	0|0	1|1	0|0	./.	./.	./.	0|0	0|0	0|0	0|0	0|0	0|0	0|0	0|0	./.	0|0	0|0	./.	0|0	0|0	0|0	0|0	0|0	0|0	0|1	0|0	0|0	0|0	./.	0|0	0|0	0|0
116514	27	.	G	C	20	PASS	.	GT	0|0	0|0	0|0	0|0	0|0	0|0	0|0	./.	0|0	0|0	./.	0|0	0|1	0|0	0|0	./.	0|0	0|0	0|0	0|0	0|0	0|0	0|0	0|0	0|0	0|0	0|0	0|0	1|1	0|1	0|0	0|0	0|0
116514	55	.	G	A	20	PASS	.	GT	0|0	0|0	0|1	0|0	0|0	0|0	0|0	./.	0|1	0|0	./.	0|0	0|1	0|0	1|1	./.	0|1	0|0	0|0	0|1	0|1	0|0	0|0	0|0	0|0	0|1	0|1	0|0	1|1	0|1	0|0	0|0	0|1
116514	82	.	C	T	20	PASS	.	GT	1|1	0|0	1|0	0|0	0|0	1|0	1|0	./.	1|0	0|0	./.	0|0	0|0	0|0	0|0	./.	0|0	0|0	0|0	0|0	0|0	0|0	0|0	0|0	1|0	1|0	1|0	1|0	0|0	0|0	1|0	1|0	1|0
116851	6	.	C	T	20	PASS	.	GT	0|0	0|0	0|0	0|0	0|0	0|0	0|0	0|0	0|0	./.	0|0	0|0	0|0	0|0	0|0	0|0	0|0	0|0	./.	1|0	0|0	0|0	0|0	0|0	0|0	0|0	0|0	0|0	0|0	1|1	0|0	1|0	0|0
116851	12	.	C	G	20	PASS	.	GT	0|0	0|0	0|0	1|0	0|0	0|0	0|0	0|0	0|0	./.	0|0	0|0	0|0	0|0	1|0	0|0	1|0	0|0	./.	1|0	0|0	0|0	0|0	0|0	0|0	0|0	0|0	0|0	0|0	1|1	1|0	1|0	0|0
116877	16	.	C	G	20	PASS	.	GT	1|1	0|0	0|0	0|0	1|0	1|0	1|0	0|0	0|0	0|0	1|0	./.	1|1	0|0	1|1	0|0	1|1	1|1	1|1	0|0	1|0	1|1	0|0	1|1	0|0	1|0	1|0	1|1	./.	0|0	0|0	1|1	0|0
116877	44	.	G	C	20	PASS	.	GT	0|0	1|1	0|1	1|1	0|1	0|1	0|1	1|1	1|1	0|1	0|1	./.	0|0	1|1	0|0	0|1	0|0	0|0	0|0	1|1	0|1	0|0	1|1	0|0	0|0	0|1	0|1	0|0	./.	1|1	1|1	0|0	0|1
116877	72	.	G	T	20	PASS	.	GT	0|0	0|0	0|1	0|0	0|0	0|0	0|0	0|0	0|0	0|0	0|0	./.	0|0	0|0	0|0	0|1	0|0	0|0	0|0	0|0	0|0	0|0	0|0	0|0	1|1	0|0	0|0	0|0	./.	0|0	0|0	0|0	0|1
117209	38	.	C	A	20	PASS	.	GT	0|0	0|0	0|0	0|0	0|0	./.	0|0	0|0	0|0	0|0	0|0	1|1	0|0	0|0	0|0	0|0	0|0	0|0	0|0	0|0	./.	0|0	0|0	0|0	0|0	0|0	./.	0|0	./.	0|0	0|0	1|1	1|1
117209	52	.	C	A	20	PASS	.	GT	0|0	0|0	0|0	0|0	0|0	./.	0|0	0|0	0|0	1|1	0|0	0|0	0|0	0|0	0|0	0|0	0|0	0|1	0|0	0|0	./.	0|0	0|0	0|0	0|0	0|0	./.	0|0	./.	0|0	0|0	0|0	0|0
117209	85	.	G	T	20	PASS	.	GT	0|0	1|1	0|0	0|0	0|0	./.	0|0	0|0	0|0	0|0	0|0	0|0	0|0	0|0	0|0	0|0	0|0	0|0	0|0	0|0	./.	0|0	0|0	0|0	0|0	0|0	./.	1|1	./.	0|0	0|0	0|0	0|0
117255	64	.	T	G	20	PASS	.	GT	0|0	0|0	./.	1|0	0|0	0|0	0|0	0|0	0|0	0|0	./.	0|0	0|0	1|1	1|0	0|0	1|0	0|0	0|0	0|0	0|0	0|0	0|0	0|0	0|0	0|0	./.	0|0	./.	./.	0|0	./.	./.
117255	65	.	A	G	20	PASS	.	GT	0|0	0|0	./.	0|0	0|0	0|0	0|0	0|0	0|0	0|0	./.	0|0	0|0	0|0	0|0	1|1	0|0	1|1	0|0	0|0	0|0	0|0	0|0	0|0	1|0	0|0	./.	0|0	./.	./.	0|0	./.	./.
117328	78	.	A	G	20	PASS	.	GT	0|0	0|0	1|0	./.	0|0	0|0	0|0	0|0	0|0	1|0	0|0	./.	0|0	0|0	./.	1|1	1|1	0|0	1|0	0|0	0|0	0|0	0|0	0|0	./.	0|0	0|0	0|0	0|0	0|0	./.	0|0	1|0
117338	44	.	G	A	20	PASS	.	GT	1|1	1|1	0|1	0|1	0|1	0|1	./.	0|1	0|0	1|1	0|1	0|1	0|1	0|0	0|1	0|1	0|0	1|1	./.	0|1	./.	0|0	./.	./.	1|1	./.	0|0	0|0	./.	./.	1|1	0|1	0|0
117866	37	.	G	C	20	PASS	.	GT	0|0	0|0	./.	0|0	./.	0|0	0|0	0|1	0|0	0|0	0|0	./.	0|0	0|1	0|0	0|0	0|0	0|0	0|0	0|0	0|0	0|0	0|0	0|0	0|1	0|0	0|0	0|0	0|0	0|0	0|0	0|0	0|0
117866	62	.	A	G	20	PASS	.	GT	0|0	0|0	./.	1|0	./.	0|0	1|0	1|0	0|0	1|0	0|0	./.	1|1	0|0	0|0	0|0	0|0	0|0	1|1	1|0	0|0	0|0	0|0	0|0	0|0	0|0	1|0	0|0	0|0	0|0	0|0	0|0	1|0
117866	87	.	A	C	20	PASS	.	GT	0|0	0|0	./.	1|0	./.	0|0	1|0	0|0	0|0	0|0	0|0	./.	1|1	0|0	0|0	0|0	0|0	0|0	1|1	1|0	0|0	0|0	0|0	0|0	0|0	0|0	1|0	0|0	0|0	0|0	0|0	0|0	1|0
118051	49	.	C	G	20	PASS	.	GT	0|0	0|0	0|0	0|0	1|0	0|0	0|0	./.	./.	0|0	1|1	0|0	1|0	./.	0|0	0|0	./.	./.	./.	./.	0|0	0|0	./.	0|0	0|0	0|0	0|0	0|0	0|0	0|0	0|0	0|0	0|0
118593	58	.	A	G	20	PASS	.	GT	0|0	./.	1|0	0|0	0|0	1|1	0|0	0|0	./.	0|0	./.	0|0	1|1	1|1	1|0	1|0	1|1	./.	./.	./.	0|0	0|0	0|0	0|0	0|0	0|0	1|1	0|0	./.	0|0	1|0	1|0	0|0
118593	73	.	A	C	20	PASS	.	GT	0|0	./.	0|0	0|0	0|0	0|0	0|0	0|0	./.	1|1	./.	0|0	0|0	./.	1|0	0|0	0|0	./.	./.	./.	1|1	0|0	0|0	0|0	0|0	0|0	0|0	0|0	./.	0|0	0|0	0|0	0|0
118593	85	.	G	T	20	PASS	.	GT	0|0	./.	0|1	0|0	0|0	1|1	0|0	0|0	./.	0|0	./.	0|0	1|1	./.	0|0	0|1	1|1	./.	./.	./.	0|0	0|0	0|0	0|0	0|0	0|0	0|0	0|0	./.	0|0	0|1	0|0	0|0
118600	68	.	A	T	20	PASS	.	GT	1|1	0|0	1|1	0|0	0|0	0|0	0|0	0|0	1|1	1|1	0|0	1|1	0|0	0|0	0|0	1|1	./.	1|1	0|0	1|1	./.	1|1	0|0	./.	1|1	1|1	0|0	0|0	1|1	1|1	./.	0|0	1|1
118752	26	.	C	A	20	PASS	.	GT	0|0	0|0	0|1	./.	0|0	0|0	0|0	0|0	0|1	0|0	0|0	0|0	1|1	0|1	0|0	0|0	1|1	0|0	0|0	0|0	0|0	0|0	0|0	0|1	./.	./.	0|0	0|0	0|0	./.	0|0	0|0	0|0
118752	38	.	C	T	20	PASS	.	GT	0|0	0|0	0|0	./.	0|0	0|0	0|0	1|0	1|0	0|0	1|1	0|0	0|0	0|0	0|0	0|0	0|0	0|0	0|0	1|0	0|0	0|0	0|0	0|0	./.	./.	0|0	0|0	0|0	./.	1|0	0|0	0|0
118752	74	.	G	A	20	PASS	.	GT	1|1	0|0	0|1	./.	0|0	0|0	1|1	0|0	0|0	0|0	0|0	0|1	0|0	0|0	0|0	0|1	0|0	0|0	0|1	0|0	0|1	1|1	0|1	1|1	./.	./.	0|0	0|0	0|0	./.	0|0	1|1	0|0
118752	89	.	T	A	20	PASS	.	GT	0|0	0|0	0|0	./.	0|0	0|0	0|0	0|1	0|1	0|0	1|1	0|0	0|0	0|0	0|0	0|0	0|0	0|0	0|0	0|1	0|0	0|0	0|1	0|0	./.	./.	0|0	0|0	0|0	./.	0|1	0|0	0|0
118769	3	.	A	T	20	PASS	.	GT	./.	0|0	./.	0|0	0|0	0|0	0|0	0|0	0|0	0|0	1|1	./.	./.	0|0	0|0	./.	0|0	0|0	1|1	0|0	./.	0|0	0|0	1|1	1|0	0|0	0|0	0|0	0|0	0|0	./.	1|1	0|0
118769	7	.	A	T	20	PASS	.	GT	./.	0|0	./.	0|0	0|0	0|0	0|0	1|0	0|0	0|0	0|0	./.	./.	0|0	0|0	./.	0|0	0|0	0|0	0|0	./.	0|0	0|0	0|0	0|0	0|0	0|0	0|0	1|1	0|0	./.	0|0	1|1
118769	48	.	G	T	20	PASS	.	GT	./.	1|1	./.	0|0	0|0	0|1	0|1	0|1	0|0	0|1	0|0	./.	./.	0|1	1|1	./.	0|1	1|1	0|0	0|1	./.	0|0	1|1	0|0	0|0	1|1	1|1	0|1	0|0	1|1	./.	0|0	0|0
118769	74	.	T	A	20	PASS	.	GT	./.	0|0	./.	0|0	1|1	0|1	0|0	0|0	0|0	0|1	0|0	./.	./.	./.	0|0	./.	0|1	0|0	0|0	0|0	./.	1|1	0|0	0|0	0|1	0|0	0|0	0|0	0|0	0|0	./.	0|0	0|0
118811	56	.	A	T	20	PASS	.	GT	./.	0|0	1|1	0|0	./.	1|1	0|0	0|0	0|0	0|0	0|0	0|0	0|0	0|0	0|0	0|0	./.	0|0	0|0	0|0	./.	1|1	0|0	0|0	0|0	0|0	0|0	0|0	./.	0|0	0|0	0|0	./.
118811	67	.	G	A	20	PASS	.	GT	./.	0|0	0|0	0|0	./.	0|0	0|0	0|0	0|0	1|1	1|1	1|1	1|1	1|1	1|1	0|0	./.	1|1	0|0	0|1	./.	0|0	0|1	0|1	1|1	0|1	0|1	0|0	./.	0|0	0|0	0|1	./.
118835	54	.	A	C	20	PASS	.	GT	0|0	0|0	0|0	1|0	0|0	0|0	0|0	0|0	0|0	0|0	0|0	./.	0|0	1|1	1|1	1|0	1|0	0|0	1|0	0|0	1|0	0|0	0|0	0|0	0|0	0|0	0|0	0|0	0|0	0|0	0|0	0|0	0|0
118835	56	.	T	G	20	PASS	.	GT	0|0	0|0	0|0	0|0	0|0	0|0	0|0	0|0	0|0	0|0	0|0	./.	1|1	0|0	0|0	0|0	0|0	0|0	0|0	1|1	0|0	0|0	0|0	0|0	0|0	0|0	0|0	0|0	0|0	0|0	0|0	0|0	0|0
118835	58	.	T	A	20	PASS	.	GT	1|1	0|0	0|0	0|0	0|0	0|0	0|1	0|1	0|0	0|0	0|1	./.	0|0	0|0	0|0	0|0	0|1	0|0	0|0	0|0	0|0	0|1	0|0	1|1	0|0	0|1	0|0	0|0	./.	0|0	1|1	0|0	0|0
118835	73	.	T	C	20	PASS	.	GT	0|0	0|0	0|0	0|1	0|0	0|0	0|0	0|0	0|0	0|0	0|0	./.	0|0	1|1	1|1	0|1	0|1	0|0	0|1	0|0	0|1	0|0	0|0	0|0	0|1	0|0	0|0	0|0	0|0	0|0	0|0	0|0	0|0
118978	34	.	G	A	20	PASS	.	GT	0|1	./.	0|1	0|0	0|0	./.	0|1	0|1	0|0	1|1	0|0	0|1	0|0	0|0	./.	0|0	0|0	0|1	0|1	0|0	0|0	0|0	0|0	0|0	0|0	0|0	./.	0|0	1|1	0|0	./.	0|1	0|0
118978	60	.	A	G	20	PASS	.	GT	1|0	./.	0|0	0|0	1|0	./.	0|0	1|0	1|0	0|0	1|1	1|0	0|0	0|0	./.	0|0	1|1	1|0	0|0	1|0	1|1	0|0	0|0	0|0	0|0	1|0	./.	1|0	0|0	1|1	./.	0|0	0|0
119082	22	.	A	T	20	PASS	.	GT	./.	./.	./.	./.	0|0	1|0	1|1	0|0	0|0	./.	./.	0|0	0|0	0|0	0|0	0|0	1|1	1|1	0|0	1|1	./.	0|0	1|1	1|0	1|1	0|0	0|0	0|0	1|1	./.	0|0	0|0	1|1
119082	85	.	T	G	20	PASS	.	GT	./.	./.	./.	./.	0|0	1|0	0|0	0|0	0|0	./.	./.	0|0	0|0	0|0	0|0	0|0	0|0	0|0	0|0	0|0	./.	0|0	0|0	0|0	0|0	0|0	0|0	0|0	0|0	./.	1|1	0|0	0|0
119443	36	.	C	G	20	PASS	.	GT	0|0	0|0	1|1	0|0	1|1	0|0	0|0	1|0	1|0	0|0	0|0	0|0	0|0	0|0	0|0	1|0	0|0	0|0	0|0	0|0	0|0	0|0	0|0	0|0	0|0	0|0	0|0	0|0	0|0	0|0	0|0	0|0	0|0
119873	19	.	C	T	20	PASS	.	GT	1|0	1|0	0|0	0|0	0|0	0|0	1|0	0|0	./.	0|0	0|0	./.	./.	0|0	./.	1|0	./.	0|0	./.	0|0	0|0	0|0	0|0	0|0	0|0	1|1	0|0	1|0	0|0	./.	0|0	0|0	./.
119873	32	.	A	T	20	PASS	.	GT	0|0	0|0	0|0	0|0	0|0	1|0	0|0	0|0	./.	0|0	0|0	./.	./.	0|0	./.	0|0	./.	0|0	./.	0|0	1|0	0|0	0|0	0|0	1|0	0|0	0|0	0|0	0|0	./.	1|0	0|0	./.
119908	4	.	G	T	20	PASS	.	GT	0|1	0|0	0|0	./.	./.	0|0	0|0	0|0	0|0	0|0	./.	0|0	0|0	0|0	./.	0|1	0|0	0|1	0|0	0|0	0|0	0|0	./.	0|0	0|0	0|0	./.	0|1	1|1	./.	0|0	./.	0|0
119908	33	.	T	A	20	PASS	.	GT	0|1	0|0	0|0	./.	./.	0|0	0|0	0|0	0|0	0|0	./.	0|0	0|0	0|0	./.	0|0	0|0	0|0	0|0	0|0	0|0	0|0	./.	0|0	0|0	0|0	./.	0|1	1|1	./.	0|0	./.	0|0
120070	33	.	T	C	20	PASS	.	GT	0|0	./.	0|0	./.	0|0	0|0	1|1	0|0	./.	0|0	0|0	0|0	0|0	0|0	0|0	./.	0|0	0|0	0|0	0|0	0|0	0|0	1|1	0|0	0|0	0|0	./.	0|0	0|0	0|0	0|0	0|0	0|0
120070	36	.	T	A	20	PASS	.	GT	0|0	./.	0|0	./.	0|0	0|0	0|0	0|0	./.	0|0	0|0	0|0	0|0	0|0	0|1	./.	0|1	0|0	1|1	1|1	1|1	0|0	0|0	0|0	0|0	0|0	./.	1|1	0|0	0|0	0|0	0|1	0|0
120286	48	.	A	G	20	PASS	.	GT	0|0	0|0	0|0	0|0	0|0	0|0	0|0	0|0	0|0	0|0	0|0	./.	0|0	./.	./.	0|0	0|0	0|0	0|0	1|1	0|0	0|0	1|1	0|0	0|0	0|0	0|0	0|0	1|1	0|0	./.	0|0	0|0
120318	66	.	C	T	20	PASS	.	GT	./.	0|0	./.	0|0	0|0	0|0	0|0	0|0	0|0	1|1	./.	1|1	0|0	0|0	./.	./.	0|0	0|0	0|0	0|0	0|0	./.	0|0	0|0	./.	1|0	0|0	0|0	0|0	0|0	0|0	0|0	./.
120527	13	.	T	C	20	PASS	.	GT	0|0	./.	1|1	0|0	0|0	0|1	0|1	0|0	0|0	0|0	0|1	0|0	0|0	0|1	./.	1|1	./.	0|0	./.	0|0	0|1	0|0	0|1	./.	0|1	0|0	./.	0|0	0|0	./.	0|0	0|0	./.
120527	67	.	G	A	20	PASS	.	GT	0|0	./.	0|0	0|0	0|1	0|0	0|0	0|0	0|0	0|0	0|0	0|0	0|0	0|0	./.	0|0	./.	0|0	./.	0|0	0|0	0|0	0|0	./.	0|1	0|0	./.	0|0	0|0	./.	0|0	0|1	./.
120527	86	.	T	C	20	PASS	.	GT	1|1	./.	1|1	1|1	0|1	1|1	0|1	0|1	0|1	0|1	0|1	0|0	0|0	0|1	./.	1|1	./.	0|0	./.	0|0	0|1	0|0	0|1	./.	0|1	0|1	./.	0|0	0|0	./.	1|1	0|1	./.
120651	8	.	A	G	20	PASS	.	GT	0|0	1|1	0|0	0|0	1|1	1|1	1|0	0|0	0|0	0|0	0|0	0|0	1|0	0|0	1|1	0|0	1|1	1|0	0|0	./.	0|0	1|0	0|0	./.	1|1	./.	0|0	./.	0|0	1|1	0|0	0|0	1|1
120651	44	.	A	G	20	PASS	.	GT	0|0	0|0	0|0	0|0	0|0	0|0	0|0	0|0	0|0	0|0	0|0	0|0	1|0	1|1	0|0	0|0	0|0	0|0	0|0	./.	0|0	0|0	0|0	./.	0|0	./.	0|0	./.	1|1	0|0	0|0	0|0	0|0
120869	36	.	T	C	20	PASS	.	GT	0|1	0|0	0|1	0|1	1|1	0|1	0|1	0|0	./.	0|0	0|0	0|0	0|0	0|0	1|1	./.	0|0	./.	0|0	0|0	0|0	0|0	./.	0|0	0|1	0|0	0|0	./.	./.	0|0	1|1	0|0	0|1
121084	34	.	T	C	20	PASS	.	GT	0|0	0|0	1|1	0|0	0|0	0|0	0|0	0|0	0|0	0|0	0|0	./.	0|0	1|1	0|0	0|0	./.	./.	0|0	0|0	0|0	./.	./.	0|0	0|0	0|0	0|0	0|0	0|0	0|0	0|0	0|1	0|0
121102	6	.	G	A	20	PASS	.	GT	0|0	0|0	0|0	0|0	0|1	0|0	0|1	0|0	0|0	0|0	0|0	0|0	./.	0|0	0|0	0|0	0|0	0|0	./.	0|0	./.	0|0	./.	0|1	0|0	0|0	1|1	0|0	./.	./.	./.	./.	0|0
121102	55	.	G	A	20	PASS	.	GT	0|0	0|0	0|0	0|0	0|1	0|0	0|0	0|0	0|0	0|1	1|1	0|0	./.	1|1	0|0	0|1	0|0	0|0	./.	0|0	./.	0|1	./.	0|0	0|0	0|0	0|0	0|0	./.	./.	./.	./.	1|1
121180	34	.	G	A	20	PASS	.	GT	0|0	0|0	0|0	./.	./.	0|0	0|1	0|0	0|0	0|0	0|0	0|0	0|0	0|0	0|0	0|0	0|0	1|1	0|0	0|0	0|0	0|0	0|0	0|0	0|0	./.	0|0	0|1	./.	0|0	0|0	0|0	0|0
121180	72	.	A	G	20	PASS	.	GT	./.	1|1	0|0	./.	./.	0|0	1|0	0|0	1|1	1|0	1|0	0|0	0|0	1|0	0|0	1|0	0|0	0|0	0|0	0|0	0|0	0|0	1|1	0|0	0|0	./.	0|0	0|0	./.	0|0	1|0	1|1	0|0
121252	8	.	C	T	20	PASS	.	GT	0|0	0|0	0|0	./.	0|0	0|0	0|0	0|0	1|0	0|0	0|0	1|0	0|0	0|0	0|0	0|0	0|0	0|0	0|0	0|0	0|0	0|0	1|1	0|0	./.	./.	0|0	0|0	./.	./.	0|0	0|0	0|0
121252	81	.	C	T	20	PASS	.	GT	0|0	1|1	1|0	./.	0|0	0|0	1|0	1|0	1|0	0|0	0|0	1|0	0|0	1|0	0|0	0|0	0|0	0|0	0|0	0|0	0|0	0|0	1|1	1|1	./.	./.	1|0	0|0	./.	./.	0|0	0|0	0|0
121267	44	.	G	T	20	PASS	.	GT	0|0	0|0	0|0	0|0	0|0	0|0	0|0	0|0	0|0	0|0	./.	0|0	./.	0|0	0|0	0|0	0|1	0|0	0|0	0|1	0|0	./.	0|0	0|0	./.	0|0	0|0	0|0	0|0	./.	./.	0|0	0|1
121267	88	.	A	G	20	PASS	.	GT	0|0	0|0	0|0	1|1	1|1	0|0	0|0	0|0	1|0	0|0	./.	0|0	./.	1|0	./.	0|0	1|0	1|0	1|1	1|0	1|0	./.	0|0	1|0	./.	1|0	1|0	1|0	1|0	./.	./.	0|0	1|0
121510	78	.	A	G	20	PASS	.	GT	1|0	./.	1|0	0|0	./.	1|0	0|0	1|0	0|0	0|0	0|0	0|0	1|0	0|0	0|0	0|0	./.	1|0	0|0	0|0	1|0	0|0	1|0	0|0	0|0	1|0	0|0	0|0	1|0	0|0	1|0	0|0	./.
121531	72	.	T	A	20	PASS	.	GT	1|1	./.	0|1	0|0	0|1	0|1	0|1	0|1	0|1	0|1	0|1	0|0	1|1	0|1	0|1	0|1	0|1	./.	0|1	1|1	1|1	0|1	0|0	0|0	0|1	0|1	0|1	1|1	0|0	./.	0|0	0|1	0|1
121820	10	.	C	T	20	PASS	.	GT	0|0	1|0	1|0	1|0	1|1	0|0	0|0	0|0	0|0	0|0	./.	./.	./.	0|0	0|0	1|0	1|1	1|0	./.	1|0	1|0	./.	0|0	0|0	0|0	0|0	1|0	./.	1|0	0|0	1|0	0|0	./.
121923	50	.	A	C	20	PASS	.	GT	0|0	0|0	0|0	0|0	./.	0|0	0|0	0|0	0|0	0|0	0|0	0|0	0|0	0|0	0|0	./.	1|0	1|0	./.	./.	./.	0|0	0|0	./.	./.	0|0	1|0	0|0	./.	0|0	0|0	1|0	0|0
121923	79	.	C	T	20	PASS	.	GT	0|0	0|0	0|0	0|0	./.	0|0	0|0	0|0	0|0	0|0	0|0	1|0	0|0	0|0	0|0	./.	0|0	1|0	./.	./.	./.	0|0	0|0	./.	./.	1|1	1|0	0|0	./.	0|0	1|0	0|0	0|0
121977	5	.	C	T	20	PASS	.	GT	0|0	1|0	1|0	./.	1|1	1|0	0|0	./.	1|0	1|1	1|1	./.	1|1	./.	0|0	0|0	0|0	1|0	0|0	./.	./.	1|1	1|0	1|0	./.	0|0	./.	0|0	0|0	1|1	0|0	1|0	1|1
121977	37	.	T	C	20	PASS	.	GT	0|0	0|0	0|0	./.	0|0	0|0	0|1	./.	0|1	0|0	0|0	./.	0|0	./.	0|0	0|0	0|0	0|0	0|0	./.	./.	0|0	0|0	0|1	./.	0|0	./.	0|0	1|1	0|0	0|0	0|0	0|0
122076	36	.	C	A	20	PASS	.	GT	1|1	0|1	0|0	0|0	./.	0|0	0|0	0|0	0|0	0|0	./.	0|0	0|0	0|0	./.	./.	0|0	1|1	0|0	0|0	./.	0|0	./.	0|0	0|0	0|1	./.	0|0	0|0	0|0	0|0	./.	0|0
122135	87	.	T	A	20	PASS	.	GT	0|0	./.	0|0	0|0	0|0	0|1	0|0	0|1	./.	1|1	0|0	0|0	0|0	1|1	0|0	0|0	0|1	1|1	0|0	1|1	./.	0|0	./.	0|0	1|1	0|0	0|0	0|0	./.	./.	0|1	0|0	./.
122207	31	.	G	C	20	PASS	.	GT	./.	0|0	0|0	./.	0|0	0|1	0|0	0|0	0|0	0|0	0|0	0|0	0|0	0|0	0|0	0|0	0|0	0|1	0|1	0|0	0|0	0|0	0|0	0|0	0|0	0|0	0|0	0|0	./.	./.	0|0	0|0	0|0
122207	39	.	C	G	20	PASS	.	GT	./.	1|0	1|0	./.	0|0	0|0	1|0	0|0	0|0	0|0	0|0	0|0	0|0	0|0	0|0	0|0	0|0	0|0	0|0	1|0	0|0	0|0	0|0	0|0	0|0	0|0	0|0	0|0	./.	./.	0|0	0|0	0|0
122250	32	.	C	A	20	PASS	.	GT	0|1	0|0	./.	0|0	0|0	0|0	./.	0|1	0|0	./.	0|1	0|1	0|0	./.	0|0	0|0	0|0	0|0	./.	./.	0|0	0|0	0|1	0|1	./.	./.	0|0	0|0	0|0	0|1	0|0	0|0	0|0
122301	79	.	C	T	20	PASS	.	GT	0|0	0|0	1|1	1|1	1|0	1|1	1|1	1|1	0|0	1|1	./.	./.	1|1	./.	0|0	1|1	1|1	./.	1|1	1|0	0|0	0|0	0|0	1|0	0|0	1|1	0|0	0|0	./.	0|0	./.	1|1	0|0
122410	3	.	T	G	20	PASS	.	GT	0|0	0|0	0|0	./.	1|1	0|0	1|1	1|0	0|0	0|0	0|0	0|0	1|0	0|0	./.	./.	1|0	1|0	./.	0|0	./.	1|0	0|0	0|0	0|0	1|1	0|0	./.	1|0	0|0	./.	1|1	0|0
122410	33	.	G	A	20	PASS	.	GT	0|0	0|0	0|0	./.	0|0	0|0	0|0	0|0	0|0	0|0	0|0	0|0	0|0	0|0	./.	./.	0|0	0|0	./.	0|0	./.	0|0	0|0	0|0	0|0	1|1	0|0	./.	0|0	0|0	./.	1|1	0|0
122441	10	.	A	G	20	PASS	.	GT	0|0	0|0	0|0	0|0	1|1	1|1	1|0	1|1	0|0	1|0	1|1	./.	0|0	1|1	0|0	1|1	1|1	./.	./.	./.	./.	1|1	0|0	./.	0|0	1|0	0|0	0|0	0|0	./.	1|1	0|0	0|0
122441	34	.	G	A	20	PASS	.	GT	1|1	0|0	0|0	0|0	1|1	1|1	0|0	1|1	0|0	0|1	1|1	./.	0|0	1|1	0|0	1|1	1|1	./.	./.	./.	./.	1|1	0|0	./.	0|0	0|1	0|0	0|0	0|0	./.	1|1	0|0	0|0
122441	62	.	T	C	20	PASS	.	GT	1|1	0|0	0|0	0|0	1|1	1|1	0|0	0|0	0|0	0|0	0|0	./.	0|0	0|0	0|0	0|0	1|1	./.	./.	./.	./.	0|1	0|0	./.	0|0	0|0	0|0	0|0	0|1	./.	0|0	0|0	0|0
122441	74	.	A	T	20	PASS	.	GT	1|1	0|0	0|0	0|0	1|1	1|1	0|0	0|0	0|0	0|0	0|0	./.	0|0	0|0	0|0	0|0	1|1	./.	./.	./.	./.	1|0	0|0	./.	0|0	0|0	0|0	0|0	0|0	./.	0|0	0|0	0|0
122462	25	.	G	A	20	PASS	.	GT	0|0	0|0	./.	0|0	0|1	0|0	./.	0|0	0|0	0|0	0|0	0|0	0|0	0|1	0|0	0|0	0|0	0|0	0|0	0|0	0|1	0|0	./.	0|0	0|0	./.	0|0	0|0	0|0	0|0	0|0	0|0	0|0
122870	45	.	T	G	20	PASS	.	GT	1|0	0|0	0|0	0|0	./.	1|0	1|0	1|0	0|0	1|0	./.	1|0	./.	1|1	./.	0|0	1|0	1|0	./.	1|0	0|0	1|1	./.	./.	1|0	1|0	1|0	1|0	0|0	1|0	1|0	1|0	1|1
122956	2	.	A	G	20	PASS	.	GT	0|0	0|0	0|0	0|0	1|1	0|0	0|0	./.	1|0	0|0	./.	0|0	0|0	0|0	0|0	0|0	0|0	0|0	0|0	./.	./.	./.	0|0	0|0	1|0	./.	./.	0|0	./.	0|0	0|0	0|0	0|0
122956	33	.	A	G	20	PASS	.	GT	0|0	0|0	1|0	1|0	0|0	0|0	1|0	./.	0|0	0|0	./.	1|0	0|0	0|0	0|0	0|0	1|0	0|0	0|0	./.	./.	./.	0|0	0|0	0|0	./.	./.	0|0	./.	1|0	0|0	0|0	0|0
122956	48	.	G	A	20	PASS	.	GT	0|1	0|0	0|1	0|1	0|0	0|0	0|1	./.	0|1	0|0	./.	1|1	0|0	0|0	0|1	0|0	0|1	0|0	1|1	./.	./.	./.	0|0	0|0	0|0	./.	./.	0|0	./.	0|1	0|0	0|0	0|0
122956	54	.	A	G	20	PASS	.	GT	0|0	0|0	0|0	0|0	1|1	0|0	0|0	./.	1|0	0|0	./.	0|0	0|0	0|0	0|0	0|0	0|0	1|0	0|0	./.	./.	./.	0|0	1|1	1|0	./.	./.	0|0	./.	0|0	0|0	0|0	0|0
123000	20	.	A	G	20	PASS	.	GT	0|0	./.	1|1	1|1	0|0	1|0	0|0	1|1	0|0	0|0	./.	0|0	1|1	1|0	./.	0|0	0|0	0|0	1|0	0|0	1|1	0|0	0|0	./.	0|0	0|0	1|0	0|0	./.	./.	0|0	./.	1|0
123000	38	.	T	C	20	PASS	.	GT	0|0	./.	0|0	0|0	0|0	0|1	0|1	0|0	0|1	1|1	./.	0|0	0|0	0|1	./.	0|0	1|1	1|1	0|0	0|0	0|0	0|0	0|0	./.	1|1	0|0	0|1	0|0	./.	./.	1|1	./.	0|0
123000	41	.	C	T	20	PASS	.	GT	0|0	./.	1|1	0|0	0|0	1|0	0|0	0|0	0|0	0|0	./.	0|0	1|1	0|0	./.	0|0	0|0	0|0	0|0	0|0	1|1	0|0	0|0	./.	0|0	0|0	0|0	0|0	./.	./.	0|0	./.	1|0
123000	86	.	G	T	20	PASS	.	GT	0|0	./.	0|0	0|0	0|0	0|1	0|0	0|0	0|0	0|0	./.	0|0	0|0	0|0	./.	0|0	0|0	1|1	0|0	0|0	0|0	0|0	0|0	./.	1|1	0|0	0|0	0|0	./.	./.	0|0	0|0	0|0
123083	53	.	G	T	20	PASS	.	GT	0|0	0|0	0|0	./.	0|1	0|0	0|0	0|0	0|0	0|0	./.	0|1	0|0	1|1	./.	0|0	0|0	0|0	0|0	0|0	./.	0|0	0|0	0|1	0|1	0|0	./.	0|0	0|0	./.	./.	0|0	1|1
123083	90	.	A	C	20	PASS	.	GT	0|0	0|0	1|1	./.	0|0	1|1	1|0	0|0	1|0	0|0	./.	0|0	1|1	0|0	./.	1|1	0|0	0|0	1|0	1|0	./.	1|0	0|0	1|0	1|0	1|0	./.	1|1	0|0	./.	./.	1|0	0|0
123202	88	.	A	T	20	PASS	.	GT	0|0	0|0	0|0	0|0	./.	0|0	1|0	0|0	0|0	1|0	./.	0|0	0|0	0|0	1|0	0|0	0|0	1|0	0|0	0|0	0|0	0|0	0|0	1|1	1|0	0|0	0|0	1|1	0|0	./.	1|0	./.	./.
123319	42	.	T	C	20	PASS	.	GT	./.	0|0	0|0	0|0	./.	0|0	0|0	0|1	0|0	0|0	0|0	0|0	./.	0|0	0|0	0|0	0|0	0|1	0|1	./.	0|1	0|0	0|0	0|0	0|1	0|0	1|1	0|0	0|0	0|0	0|1	0|0	0|1
123580	55	.	C	T	20	PASS	.	GT	0|0	0|0	./.	0|0	./.	0|0	0|0	0|0	0|0	0|0	1|1	0|0	0|0	0|0	./.	0|0	./.	0|0	0|0	0|0	0|0	1|0	0|0	0|0	./.	0|0	0|0	0|0	0|0	0|0	0|0	0|0	0|0
123580	78	.	C	T	20	PASS	.	GT	0|0	0|0	./.	1|1	./.	1|0	1|1	1|0	1|0	0|0	1|1	1|0	1|1	1|1	./.	0|0	./.	0|0	0|0	1|0	0|0	1|0	0|0	1|1	./.	1|1	1|0	1|1	1|1	1|1	0|0	1|0	0|0
123657	6	.	A	T	20	PASS	.	GT	0|0	0|0	1|1	0|0	1|0	0|0	0|0	1|0	1|0	0|0	0|0	1|0	0|0	0|0	./.	1|0	0|0	1|0	./.	0|0	1|1	./.	1|0	0|0	0|0	1|0	1|0	0|0	0|0	0|0	0|0	1|0	0|0
123657	77	.	T	C	20	PASS	.	GT	0|0	0|0	1|1	0|0	0|1	0|0	0|0	0|1	0|1	0|0	0|0	0|1	0|0	0|0	./.	0|0	0|0	0|1	./.	0|0	1|1	./.	0|1	0|0	0|0	0|1	0|1	0|0	0|0	0|0	0|0	0|1	0|0
123764	85	.	G	A	20	PASS	.	GT	0|0	./.	0|0	0|0	0|0	0|0	0|0	0|0	./.	0|0	1|1	0|0	./.	0|0	0|0	0|0	./.	0|0	0|0	0|0	./.	0|0	0|0	0|0	0|0	./.	0|0	0|0	./.	0|0	0|0	0|1	0|0
123906	53	.	G	A	20	PASS	.	GT	0|0	./.	./.	0|1	0|1	0|0	0|1	0|0	0|0	0|0	1|1	0|1	0|0	./.	./.	0|1	./.	./.	0|0	1|1	0|0	./.	0|1	./.	0|1	0|0	0|0	0|0	0|0	0|1	0|0	1|1	0|0
123919	22	.	T	C	20	PASS	.	GT	1|1	0|0	0|0	./.	./.	0|0	0|1	0|0	0|0	0|0	0|0	0|0	0|0	0|0	0|0	./.	0|0	0|0	0|0	1|1	./.	0|0	0|0	0|0	0|0	0|0	0|0	0|0	./.	./.	./.	0|0	0|0
123925	31	.	A	G	20	PASS	.	GT	0|0	0|0	0|0	0|0	1|0	./.	1|1	0|0	0|0	0|0	0|0	./.	0|0	1|0	./.	1|0	0|0	./.	./.	./.	0|0	1|0	1|0	0|0	0|0	0|0	0|0	./.	0|0	0|0	0|0	0|0	1|0
123925	79	.	G	T	20	PASS	.	GT	0|0	0|0	0|0	0|0	0|0	./.	1|1	0|0	0|0	0|0	0|0	./.	0|0	0|1	./.	./.	0|0	./.	./.	./.	0|0	0|0	0|1	0|0	0|0	0|0	0|0	./.	0|0	0|0	0|0	0|0	0|0
123929	4	.	G	A	20	PASS	.	GT	0|0	0|0	0|0	0|0	./.	0|0	0|0	0|0	0|0	1|1	0|0	./.	1|1	./.	0|0	./.	1|1	0|0	./.	1|1	0|0	0|0	0|0	./.	0|0	0|0	0|0	0|1	0|0	./.	./.	0|0	0|0
123929	30	.	T	A	20	PASS	.	GT	0|0	0|0	0|0	0|0	./.	0|0	1|1	0|0	0|0	0|0	0|0	./.	0|0	./.	0|0	./.	0|0	0|0	./.	0|0	0|0	0|0	0|0	./.	0|0	0|0	0|0	0|0	0|0	./.	./.	0|0	1|1
123929	49	.	G	T	20	PASS	.	GT	0|0	0|0	1|1	0|0	./.	0|0	0|0	0|0	0|0	0|0	1|1	./.	0|0	./.	0|0	./.	0|0	0|0	./.	0|0	0|0	0|0	0|0	./.	0|0	0|0	0|0	0|0	0|0	./.	./.	0|0	0|0
123929	85	.	A	G	20	PASS	.	GT	0|0	1|1	0|0	0|0	./.	1|1	0|0	0|0	1|1	0|0	0|0	./.	0|0	./.	0|0	./.	0|0	0|0	./.	0|0	0|0	1|1	1|1	./.	0|0	1|1	0|0	0|0	0|0	./.	./.	0|0	0|0
123929	88	.	C	A	20	PASS	.	GT	0|0	0|0	0|0	0|0	./.	0|0	0|0	0|0	0|0	1|1	0|0	./.	0|0	./.	0|0	./.	1|1	0|0	./.	1|1	0|0	0|0	0|0	./.	0|0	0|0	0|0	0|1	0|0	./.	./.	0|1	0|0
123941	6	.	A	G	20	PASS	.	GT	1|0	1|1	0|0	0|0	1|0	./.	1|0	1|0	1|1	0|0	1|0	0|0	1|1	./.	./.	./.	0|0	1|0	./.	1|0	./.	1|0	1|0	1|1	1|0	1|0	./.	0|0	1|0	0|0	0|0	1|0	1|0
123941	18	.	C	T	20	PASS	.	GT	0|0	1|1	0|0	0|0	0|0	./.	1|0	0|0	0|0	0|0	0|0	0|0	0|0	./.	./.	./.	0|0	0|0	./.	1|1	./.	0|0	1|0	0|0	0|0	1|0	./.	0|0	0|0	0|0	1|0	1|0	0|0
123941	92	.	T	G	20	PASS	.	GT	0|0	0|0	0|0	./.	0|0	./.	0|0	0|0	0|0	0|0	0|0	0|0	0|0	./.	./.	./.	0|0	0|0	./.	1|1	./.	0|0	0|0	0|0	0|0	0|0	./.	0|0	0|0	0|0	1|1	1|0	0|0
124062	5	.	G	T	20	PASS	.	GT	./.	./.	./.	0|0	./.	0|0	0|0	0|0	0|0	0|0	./.	./.	./.	0|0	0|0	0|0	0|1	0|0	0|0	0|1	0|0	0|0	0|0	0|0	0|0	0|0	0|0	0|0	./.	0|0	0|0	0|1	0|1
124081	12	.	T	C	20	PASS	.	GT	0|0	0|0	./.	1|1	0|0	0|0	./.	0|0	0|0	0|0	./.	0|0	0|0	0|1	0|0	0|0	./.	1|1	0|1	0|0	1|1	1|1	./.	0|0	./.	1|1	0|0	./.	0|0	./.	0|1	0|0	0|0
124081	64	.	T	A	20	PASS	.	GT	0|0	0|0	./.	1|1	1|1	0|0	./.	0|0	0|0	1|1	./.	0|1	0|0	1|1	1|1	0|0	./.	1|1	0|1	0|0	1|1	1|1	./.	0|0	./.	1|1	0|0	./.	1|1	./.	0|1	1|1	0|0
124271	70	.	G	T	20	PASS	.	GT	0|1	./.	1|1	0|1	0|1	0|1	1|1	1|1	./.	0|0	0|1	1|1	0|1	1|1	0|0	./.	0|0	0|1	0|0	0|1	0|1	0|0	0|0	0|1	./.	./.	0|1	0|1	0|1	0|1	0|1	0|1	0|0
124278	24	.	C	T	20	PASS	.	GT	./.	0|0	0|0	./.	0|0	./.	0|0	0|0	0|0	0|0	0|0	0|0	0|0	0|0	1|1	./.	./.	./.	0|0	0|0	0|0	0|0	0|0	1|1	1|0	0|0	0|0	0|0	1|1	./.	1|1	0|0	0|0
124278	69	.	C	A	20	PASS	.	GT	./.	0|0	0|0	./.	0|0	./.	0|0	0|0	0|1	0|0	0|0	0|1	0|0	0|0	0|0	./.	./.	./.	0|0	0|0	0|0	1|1	0|0	0|0	0|0	0|0	1|1	0|0	0|0	./.	0|0	0|0	0|0
124432	70	.	G	T	20	PASS	.	GT	0|0	0|0	0|1	0|0	0|0	./.	0|0	0|0	0|0	0|0	0|0	0|0	./.	./.	0|1	0|0	0|0	0|1	0|1	0|0	./.	0|1	0|1	0|0	./.	0|0	./.	0|0	./.	./.	0|0	0|0	0|1
124432	78	.	T	G	20	PASS	.	GT	0|0	0|0	0|0	0|0	0|0	./.	0|0	0|0	0|0	0|0	0|0	0|0	./.	1|1	0|0	0|0	0|0	0|0	0|0	0|0	./.	0|0	0|0	1|1	./.	0|0	./.	0|0	./.	./.	0|0	0|0	0|0
124451	18	.	C	A	20	PASS	.	GT	0|0	0|0	0|0	./.	./.	0|0	0|0	0|0	0|0	0|0	0|0	0|0	./.	./.	0|0	0|0	0|0	0|0	0|0	0|0	./.	0|0	0|0	0|0	./.	./.	0|0	./.	0|0	0|1	0|0	1|1	0|0
124451	45	.	A	G	20	PASS	.	GT	0|0	0|0	0|0	./.	./.	1|0	0|0	0|0	1|1	0|0	0|0	0|0	./.	./.	0|0	0|0	0|0	0|0	0|0	0|0	./.	0|0	0|0	0|0	./.	./.	0|0	./.	0|0	0|0	0|0	0|0	0|0
124489	52	.	G	C	20	PASS	.	GT	1|1	./.	0|0	0|0	0|0	0|0	0|0	0|0	0|0	0|0	0|0	./.	0|0	./.	1|1	0|0	0|0	0|0	./.	0|0	./.	0|0	0|0	0|0	0|0	0|0	0|0	./.	./.	0|0	0|0	./.	0|0
124781	72	.	G	C	20	PASS	.	GT	0|0	./.	0|0	0|0	0|0	0|0	0|1	0|0	0|0	0|0	0|0	0|0	0|0	0|0	0|0	0|0	0|0	0|1	0|0	0|1	0|0	0|0	1|1	0|0	0|0	0|0	0|0	0|0	0|0	0|0	0|0	0|0	0|1
124788	41	.	G	A	20	PASS	.	GT	0|1	0|0	0|1	./.	./.	0|0	0|1	./.	0|0	0|1	1|1	0|0	./.	0|1	0|1	0|0	0|0	0|1	0|0	0|1	0|0	0|0	0|0	0|1	0|0	./.	0|1	./.	0|1	./.	0|1	0|0	0|0
124788	59	.	C	T	20	PASS	.	GT	0|0	0|0	1|0	0|0	./.	1|0	0|0	./.	0|0	0|0	0|0	0|0	./.	0|0	0|0	0|0	0|0	0|0	0|0	0|0	0|0	0|0	0|0	0|0	1|0	./.	0|0	./.	0|0	./.	0|0	0|0	0|0
124812	19	.	G	A	20	PASS	.	GT	0|0	0|0	0|0	0|1	0|1	0|0	0|0	./.	1|1	0|0	./.	1|1	0|0	0|0	0|0	./.	0|0	0|0	0|0	1|1	./.	0|0	./.	0|1	0|1	0|0	./.	0|1	./.	0|0	0|0	0|0	1|1
124812	70	.	T	C	20	PASS	.	GT	0|0	0|0	0|0	0|0	0|0	0|0	0|1	./.	0|0	0|0	./.	0|0	0|0	0|0	0|1	./.	0|0	0|1	0|1	0|0	./.	0|0	./.	0|0	0|0	1|1	./.	0|0	./.	0|0	0|0	0|0	0|0
124812	88	.	G	T	20	PASS	.	GT	0|0	0|0	0|0	0|0	0|0	0|0	0|0	./.	0|0	0|0	./.	0|0	0|0	0|0	0|0	./.	0|0	0|0	0|0	0|0	./.	0|0	./.	0|0	0|0	0|0	./.	0|0	./.	0|0	1|1	1|1	0|0
124812	89	.	T	G	20	PASS	.	GT	0|0	0|0	0|0	0|0	0|0	0|0	0|0	./.	0|0	0|0	./.	0|0	0|0	0|0	0|0	./.	0|0	0|0	0|0	0|0	./.	0|0	./.	0|0	0|0	0|0	./.	0|0	./.	0|0	1|0	1|1	0|0
124817	6	.	C	T	20	PASS	.	GT	0|0	1|0	1|1	1|0	1|0	./.	1|0	1|0	0|0	1|0	1|0	1|0	0|0	1|0	0|0	1|0	./.	1|0	0|0	0|0	1|0	0|0	1|0	1|1	./.	./.	1|0	1|0	1|0	0|0	1|0	1|1	0|0
124817	20	.	G	A	20	PASS	.	GT	0|0	0|0	0|0	0|0	0|0	./.	0|0	0|0	0|0	0|0	0|0	0|0	0|1	0|1	0|0	0|0	./.	0|0	0|1	0|0	0|1	1|1	0|1	0|0	./.	./.	0|0	0|1	0|0	0|0	0|0	0|0	0|0
124817	32	.	C	A	20	PASS	.	GT	0|0	0|0	0|0	0|0	0|1	./.	0|1	0|0	0|0	0|0	0|1	0|1	0|0	0|0	1|1	0|1	./.	0|0	0|0	0|0	0|0	0|0	0|0	0|0	./.	./.	0|0	0|1	0|0	0|0	0|0	0|0	0|1
124817	39	.	C	T	20	PASS	.	GT	0|0	0|0	0|0	0|0	0|0	./.	0|0	0|0	0|0	0|0	1|0	0|0	0|0	1|0	0|0	0|0	./.	0|0	0|0	0|0	0|0	0|0	0|0	1|1	./.	./.	0|0	0|0	0|0	0|0	0|0	0|0	0|0
124937	54	.	G	A	20	PASS	.	GT	./.	1|1	0|0	1|1	0|0	0|0	0|0	0|0	0|0	./.	0|0	1|1	0|0	0|0	0|0	./.	./.	./.	1|1	0|0	0|0	0|0	0|0	1|1	0|0	./.	0|0	0|0	0|0	./.	./.	0|0	0|0
125003	4	.	A	G	20	PASS	.	GT	1|0	1|0	1|0	1|0	1|0	1|0	1|0	1|0	./.	1|0	0|0	0|0	1|0	0|0	0|0	0|0	1|0	1|0	1|0	1|0	0|0	1|0	./.	1|0	1|0	1|0	1|0	1|0	1|0	1|1	1|0	0|0	1|0
125288	77	.	C	T	20	PASS	.	GT	./.	1|1	0|0	0|0	1|0	0|0	1|1	0|0	./.	1|1	1|0	0|0	1|1	1|0	./.	1|0	./.	1|1	0|0	./.	0|0	1|0	1|1	1|0	./.	1|1	./.	1|0	0|0	1|0	1|1	0|0	0|0
125651	70	.	T	C	20	PASS	.	GT	0|0	0|0	./.	0|1	0|1	0|0	0|1	0|0	0|0	0|0	./.	0|0	1|1	0|0	0|0	0|1	./.	./.	0|1	0|0	0|0	0|0	0|0	0|0	0|0	0|0	0|0	0|0	./.	0|0	./.	0|0	0|0
125972	31	.	C	T	20	PASS	.	GT	./.	0|0	1|1	0|0	1|0	1|0	./.	./.	0|0	1|0	0|0	./.	0|0	0|0	1|1	1|1	0|0	./.	0|0	1|1	./.	0|0	1|0	0|0	0|0	0|0	./.	0|0	./.	0|0	0|0	0|0	1|0
126245	16	.	T	C	20	PASS	.	GT	0|0	./.	./.	0|0	1|1	0|0	0|0	0|0	0|0	0|0	./.	0|0	0|0	./.	0|0	0|0	./.	0|0	0|0	0|0	0|0	0|0	0|0	1|1	0|0	0|0	0|0	0|0	./.	0|0	0|0	0|1	0|0
126355	4	.	G	A	20	PASS	.	GT	0|0	0|0	0|1	1|1	0|0	0|1	0|0	0|0	./.	0|0	0|0	0|0	0|0	0|0	0|0	0|0	0|0	0|0	0|0	0|0	./.	0|0	1|1	./.	0|0	./.	./.	1|1	./.	0|1	0|0	0|0	0|0
126355	12	.	T	A	20	PASS	.	GT	0|0	1|1	0|1	0|0	0|0	0|0	0|0	0|0	./.	0|0	0|0	0|0	0|0	0|0	0|0	0|1	0|0	0|0	0|0	0|0	./.	0|0	0|0	./.	0|0	./.	./.	0|0	./.	0|0	0|0	0|0	0|0
126355	29	.	C	T	20	PASS	.	GT	0|0	0|0	0|0	0|0	0|0	1|0	0|0	0|0	./.	0|0	0|0	0|0	0|0	1|1	1|1	1|0	1|1	0|0	1|1	1|0	./.	1|0	0|0	./.	0|0	./.	./.	0|0	./.	1|0	1|0	0|0	0|0
126355	82	.	C	G	20	PASS	.	GT	0|0	0|0	0|0	0|0	1|0	0|0	0|0	1|1	./.	1|1	1|1	1|1	1|1	0|0	0|0	0|0	0|0	1|1	0|0	1|0	./.	1|0	0|0	./.	1|0	./.	./.	0|0	./.	0|0	1|0	1|1	0|0
126393	2	.	C	A	20	PASS	.	GT	./.	0|0	1|1	1|1	0|0	0|1	0|1	1|1	0|0	0|0	0|0	1|1	0|0	0|1	./.	1|1	0|0	1|1	0|0	0|0	1|1	1|1	./.	0|0	0|0	./.	0|0	./.	./.	./.	0|0	0|0	0|1
126393	63	.	T	C	20	PASS	.	GT	./.	0|0	0|0	1|1	0|0	0|0	0|0	1|1	0|0	0|0	0|0	0|0	0|0	0|0	./.	0|0	0|0	1|1	0|0	0|0	1|1	0|0	./.	0|0	0|0	./.	0|0	./.	./.	./.	./.	0|0	0|0
126595	5	.	A	T	20	PASS	.	GT	0|0	0|0	0|0	./.	0|0	0|0	1|1	0|0	0|0	0|0	1|1	0|0	0|0	./.	0|0	0|0	./.	1|0	0|0	0|0	0|0	0|0	1|0	0|0	0|0	0|0	0|0	1|0	1|1	0|0	0|0	0|0	./.
126742	18	.	G	A	20	PASS	.	GT	0|1	./.	0|1	0|0	0|1	0|0	0|0	0|1	0|0	0|0	0|0	0|0	0|0	0|1	0|0	0|0	0|0	0|0	0|0	0|0	0|1	0|0	0|1	0|0	0|1	0|0	0|0	0|0	0|0	0|0	0|0	0|0	0|0
126742	83	.	G	A	20	PASS	.	GT	0|0	./.	0|0	0|0	0|0	0|0	0|0	0|1	0|1	0|0	0|0	0|0	0|0	0|0	0|0	0|0	0|0	0|0	0|0	0|0	0|0	0|0	0|0	0|0	0|0	0|0	0|1	1|1	0|0	0|0	0|0	0|0	1|1
126765	9	.	T	C	20	PASS	.	GT	./.	0|0	0|0	0|0	0|0	0|0	0|0	0|0	0|0	0|0	0|0	./.	0|1	0|0	0|0	0|0	0|0	./.	./.	0|0	0|0	./.	0|0	1|1	./.	./.	0|0	0|1	0|0	./.	0|0	0|0	0|0
126765	69	.	T	A	20	PASS	.	GT	./.	0|0	0|0	0|0	0|0	0|0	0|0	0|0	0|0	0|0	0|0	./.	0|0	0|0	0|1	0|0	0|0	./.	./.	0|0	0|0	./.	1|1	0|0	./.	./.	0|0	0|0	0|0	./.	0|0	0|0	0|0
126991	11	.	A	G	20	PASS	.	GT	1|0	./.	1|0	0|0	1|0	0|0	0|0	1|0	0|0	1|0	0|0	1|0	1|0	0|0	./.	0|0	0|0	0|0	./.	1|0	1|0	./.	0|0	1|1	1|0	1|0	0|0	1|1	./.	1|1	1|1	1|0	0|0
126991	21	.	G	A	20	PASS	.	GT	0|0	./.	0|0	0|0	0|0	0|0	0|0	0|0	0|0	0|0	0|0	0|1	0|0	0|0	./.	0|0	0|0	0|0	0|0	0|1	0|0	./.	0|0	0|0	0|0	0|1	0|0	1|1	./.	0|0	0|1	0|0	0|0
126991	78	.	G	A	20	PASS	.	GT	0|0	./.	0|0	0|0	0|0	0|0	0|0	0|0	0|0	0|0	0|0	0|1	0|0	0|0	./.	0|0	0|0	0|0	0|0	0|1	0|0	./.	0|0	0|0	0|1	0|1	0|0	1|1	./.	0|0	0|1	0|0	0|0
126991	84	.	A	T	20	PASS	.	GT	1|0	./.	0|0	0|0	1|0	0|0	0|0	1|0	0|0	1|0	0|0	1|0	1|0	0|0	./.	0|0	0|0	0|0	./.	1|0	1|0	./.	0|0	1|1	1|0	1|0	0|0	1|1	./.	1|1	1|0	1|0	0|0
126991	86	.	A	G	20	PASS	.	GT	1|0	./.	0|0	0|0	1|0	0|0	0|0	1|0	0|0	1|0	0|0	0|0	1|0	0|0	./.	0|0	0|0	0|0	./.	0|0	1|0	./.	0|0	1|1	0|0	0|0	0|0	0|0	./.	1|1	0|0	1|0	0|0
127190	52	.	G	A	20	PASS	.	GT	1|1	./.	0|0	1|1	./.	1|1	0|0	0|0	1|1	0|1	0|0	./.	0|0	0|0	0|1	1|1	0|1	0|0	./.	1|1	1|1	./.	0|0	./.	0|1	0|0	./.	1|1	0|1	0|0	0|0	1|1	./.
127190	89	.	C	A	20	PASS	.	GT	0|0	./.	0|0	0|0	./.	0|0	0|0	0|0	0|0	0|0	0|0	./.	1|1	0|0	0|0	0|0	0|0	0|0	./.	0|0	0|0	./.	0|0	./.	1|1	0|0	./.	0|0	0|1	0|1	0|0	0|0	./.
127303	71	.	C	T	20	PASS	.	GT	1|0	0|0	./.	./.	0|0	./.	0|0	0|0	0|0	1|1	0|0	0|0	0|0	0|0	0|0	./.	0|0	0|0	0|0	0|0	0|0	0|0	./.	1|0	0|0	0|0	0|0	0|0	0|0	./.	0|0	./.	0|0
127303	81	.	C	T	20	PASS	.	GT	0|0	0|0	./.	./.	0|0	./.	0|0	0|0	0|0	0|0	0|0	1|1	0|0	0|0	0|0	./.	1|0	0|0	0|0	0|0	1|1	1|0	./.	0|0	1|1	0|0	0|0	0|0	0|0	./.	0|0	./.	0|0
127431	25	.	C	G	20	PASS	.	GT	0|0	0|0	0|0	0|0	./.	0|0	0|0	0|0	0|0	0|0	0|0	0|0	0|0	1|0	./.	0|0	0|0	./.	0|0	0|0	0|0	0|0	0|0	1|0	1|0	0|0	0|0	1|1	0|0	0|0	0|0	0|0	0|0
127431	38	.	T	A	20	PASS	.	GT	0|1	0|0	1|1	0|1	./.	0|1	0|1	0|0	0|1	0|1	0|1	0|0	0|0	0|1	./.	0|1	0|1	./.	0|0	0|1	0|0	0|0	0|0	0|1	0|0	./.	0|0	0|0	0|0	0|0	0|0	0|1	1|1
127431	47	.	C	G	20	PASS	.	GT	0|0	0|0	0|0	0|0	./.	1|0	0|0	0|0	0|0	1|0	0|0	0|0	0|0	0|0	./.	0|0	0|0	./.	1|1	0|0	0|0	0|0	0|0	0|0	0|0	1|0	0|0	0|0	0|0	0|0	0|0	0|0	0|0
127431	76	.	A	C	20	PASS	.	GT	0|0	0|0	0|0	0|0	./.	1|0	0|0	1|0	0|0	1|0	0|0	0|0	0|0	1|0	./.	1|0	0|0	./.	1|1	0|0	0|0	0|0	0|0	1|0	1|0	1|0	1|1	1|1	0|0	0|0	0|0	0|0	0|0
127661	17	.	T	A	20	PASS	.	GT	0|0	0|0	0|0	0|0	./.	0|0	1|1	0|0	./.	0|0	./.	1|1	0|0	0|0	0|0	0|0	./.	0|0	0|0	./.	0|0	0|0	0|1	./.	0|0	./.	0|1	./.	0|1	0|0	0|0	0|0	0|0
127661	28	.	T	C	20	PASS	.	GT	0|1	0|0	0|1	1|1	./.	1|1	0|0	0|1	./.	1|1	./.	0|0	0|0	0|1	0|1	0|1	./.	0|0	0|0	./.	1|1	0|1	0|1	./.	0|0	./.	0|0	./.	0|0	0|1	0|0	1|1	1|1
127661	54	.	A	T	20	PASS	.	GT	1|0	0|0	0|0	0|0	./.	0|0	1|1	0|0	./.	0|0	./.	1|1	1|0	1|0	1|0	1|0	./.	1|0	1|0	./.	0|0	0|0	0|0	./.	1|0	./.	0|0	./.	0|0	1|0	0|0	0|0	1|0
127661	55	.	G	T	20	PASS	.	GT	0|1	0|0	1|1	0|0	./.	1|1	0|0	0|1	./.	1|1	./.	0|0	0|0	0|1	0|1	0|1	./.	0|0	0|0	./.	1|1	0|1	0|1	./.	0|0	./.	0|0	./.	0|0	0|1	0|0	0|0	0|1
127661	73	.	T	A	20	PASS	.	GT	0|1	0|0	0|0	1|1	./.	0|0	0|0	0|0	./.	0|0	./.	0|0	0|0	0|0	0|0	0|0	./.	0|0	0|0	./.	0|0	0|0	0|1	./.	0|0	./.	0|1	./.	1|1	0|0	0|0	0|1	0|0
127661	80	.	T	G	20	PASS	.	GT	0|0	1|1	1|1	1|1	./.	1|1	0|0	1|0	./.	0|0	./.	0|0	1|0	1|0	1|0	1|0	./.	0|0	0|0	./.	1|0	0|0	1|1	./.	0|0	./.	1|0	./.	1|1	0|0	1|1	1|0	0|0
127722	73	.	A	G	20	PASS	.	GT	0|0	./.	1|0	0|0	./.	0|0	1|0	1|1	1|0	1|0	1|0	1|0	1|0	0|0	1|1	1|0	0|0	0|0	0|0	1|0	1|0	0|0	0|0	0|0	1|0	0|0	1|0	1|1	0|0	1|0	1|1	1|1	0|0
127849	27	.	T	C	20	PASS	.	GT	1|1	0|0	0|1	0|0	0|0	0|1	0|0	0|0	0|1	0|0	0|0	1|1	0|0	./.	./.	0|0	0|1	0|0	0|0	0|1	0|1	0|0	0|1	0|1	0|0	0|1	0|0	./.	0|0	0|0	0|0	0|1	0|0
128006	78	.	A	G	20	PASS	.	GT	0|0	0|0	0|0	0|0	0|0	0|0	./.	0|0	./.	0|0	0|0	0|0	1|1	0|0	1|0	0|0	0|0	0|0	0|0	0|0	0|0	0|0	0|0	0|0	0|0	1|0	0|0	0|0	./.	0|0	1|1	0|0	0|0
128024	17	.	T	C	20	PASS	.	GT	1|1	1|1	1|1	0|1	0|1	0|1	0|0	1|1	0|1	0|0	0|1	0|0	0|0	0|1	./.	0|1	0|0	0|0	1|1	0|0	0|0	1|1	0|1	0|1	0|1	0|1	0|0	0|1	0|0	0|0	0|0	0|0	0|1
128024	35	.	A	G	20	PASS	.	GT	0|0	0|0	0|0	1|0	1|0	0|0	0|0	0|0	1|0	1|1	0|0	./.	1|1	0|0	./.	0|0	0|0	1|1	0|0	1|0	./.	0|0	0|0	0|0	0|0	0|0	0|0	0|0	1|1	0|0	0|0	0|0	1|0
128038	10	.	A	G	20	PASS	.	GT	0|0	./.	1|0	0|0	./.	0|0	0|0	0|0	./.	0|0	0|0	./.	0|0	0|0	0|0	0|0	1|1	1|0	0|0	0|0	0|0	0|0	1|0	1|0	0|0	1|0	1|0	./.	./.	0|0	1|1	./.	0|0
128038	86	.	C	T	20	PASS	.	GT	0|0	./.	1|0	0|0	./.	0|0	0|0	0|0	./.	0|0	0|0	./.	0|0	0|0	./.	0|0	1|1	0|0	0|0	0|0	0|0	0|0	1|0	1|0	0|0	0|0	1|0	./.	./.	0|0	1|1	./.	0|0
128152	17	.	T	A	20	PASS	.	GT	1|1	./.	0|1	./.	0|0	1|1	0|0	0|0	0|0	0|0	./.	./.	0|0	0|0	0|0	0|0	0|0	1|1	./.	0|0	1|1	0|1	0|0	./.	0|0	0|0	1|1	0|0	0|0	./.	0|0	0|0	0|0
128152	86	.	C	T	20	PASS	.	GT	0|0	./.	0|0	./.	0|0	0|0	1|1	0|0	0|0	0|0	./.	./.	0|0	0|0	0|0	0|0	0|0	0|0	./.	0|0	0|0	0|0	0|0	./.	1|1	0|0	0|0	0|0	0|0	./.	0|0	0|0	0|0
128290	7	.	A	T	20	PASS	.	GT	./.	0|0	0|0	./.	1|0	0|0	1|0	1|0	./.	0|0	0|0	0|0	1|0	0|0	0|0	0|0	./.	./.	1|1	1|0	0|0	0|0	1|1	1|0	0|0	1|0	./.	0|0	1|1	0|0	1|1	./.	./.
128290	20	.	C	T	20	PASS	.	GT	./.	1|0	0|0	./.	1|0	0|0	1|0	1|0	./.	1|1	0|0	0|0	1|0	1|1	1|0	0|0	./.	./.	0|0	1|0	0|0	0|0	0|0	1|0	0|0	1|0	./.	1|1	0|0	0|0	0|0	./.	./.
128597	57	.	A	G	20	PASS	.	GT	1|0	0|0	1|1	1|0	./.	./.	1|0	0|0	0|0	1|0	0|0	0|0	0|0	1|1	1|1	1|1	0|0	0|0	1|0	1|0	./.	1|1	1|0	0|0	1|1	0|0	./.	1|0	1|1	1|1	1|0	0|0	1|1
128755	66	.	T	C	20	PASS	.	GT	0|0	0|0	1|1	./.	./.	1|1	0|0	0|0	0|0	0|0	0|0	0|0	0|0	0|0	0|0	0|0	./.	./.	0|0	0|0	./.	0|0	0|0	1|1	0|0	0|0	0|0	./.	0|0	./.	0|0	0|0	0|0
128917	30	.	G	A	20	PASS	.	GT	0|0	1|1	1|1	0|1	0|0	0|0	0|1	0|1	0|0	0|1	0|1	./.	1|1	./.	0|0	1|1	0|1	./.	0|0	./.	0|1	./.	0|1	./.	./.	0|0	0|0	0|0	./.	1|1	0|1	0|0	1|1
128917	44	.	C	A	20	PASS	.	GT	0|0	0|0	0|1	0|1	0|0	0|0	0|0	0|1	0|0	0|0	0|1	./.	1|1	./.	0|0	1|1	0|0	./.	0|0	./.	0|1	./.	0|0	./.	./.	0|0	0|0	0|0	./.	1|1	0|0	0|0	0|0
128917	57	.	G	A	20	PASS	.	GT	0|0	0|0	0|0	0|0	1|1	0|1	0|0	0|0	0|0	0|0	0|0	./.	0|0	./.	0|0	0|0	0|0	./.	1|1	./.	0|0	./.	0|0	./.	./.	0|0	0|0	0|1	./.	0|0	0|0	0|0	0|0
128917	68	.	T	A	20	PASS	.	GT	0|0	1|1	0|1	0|0	0|0	0|0	0|0	0|1	0|0	0|0	0|0	./.	0|0	./.	0|0	0|0	0|1	./.	0|0	./.	0|0	./.	0|1	./.	./.	0|0	0|0	0|0	./.	0|0	0|1	0|0	1|1
129155	67	.	A	G	20	PASS	.	GT	1|0	./.	0|0	1|1	./.	0|0	1|0	0|0	1|0	./.	0|0	./.	1|1	0|0	1|0	1|1	./.	1|1	1|0	1|0	0|0	0|0	0|0	1|0	./.	1|0	0|0	0|0	0|0	./.	0|0	./.	1|1
129366	76	.	C	T	20	PASS	.	GT	0|0	1|0	0|0	0|0	0|0	0|0	0|0	0|0	0|0	0|0	1|0	0|0	0|0	1|1	0|0	1|0	0|0	./.	0|0	1|0	0|0	0|0	1|0	1|0	1|0	1|0	0|0	0|0	1|0	0|0	1|0	0|0	1|0
129524	73	.	A	G	20	PASS	.	GT	0|0	1|1	0|0	./.	1|0	1|1	1|0	./.	0|0	./.	./.	0|0	./.	1|1	./.	0|0	./.	1|0	./.	1|0	1|0	0|0	0|0	0|0	1|1	0|0	1|1	0|0	1|1	0|0	1|1	0|0	0|0
129660	42	.	A	G	20	PASS	.	GT	./.	0|0	0|0	./.	./.	1|1	0|0	0|0	0|0	0|0	1|1	0|0	1|1	0|0	1|1	0|0	0|0	./.	0|0	0|0	0|0	0|0	0|0	0|0	0|0	1|1	./.	1|1	./.	0|0	0|0	./.	0|0
129660	79	.	A	T	20	PASS	.	GT	./.	0|0	0|0	./.	./.	0|0	0|0	0|0	0|0	0|0	0|0	0|0	0|0	0|0	1|1	0|0	0|0	./.	0|0	0|0	0|0	0|0	0|0	0|0	0|0	1|1	./.	0|0	./.	0|0	0|0	./.	0|0
129859	45	.	C	A	20	PASS	.	GT	1|1	./.	./.	0|1	./.	1|1	./.	1|1	0|1	1|1	0|0	0|0	0|0	0|0	0|0	1|1	./.	./.	./.	0|1	0|0	0|1	1|1	1|1	0|1	0|0	0|1	0|0	1|1	0|0	1|1	./.	0|0
129859	92	.	T	A	20	PASS	.	GT	0|0	./.	./.	0|0	./.	0|0	./.	0|0	0|1	0|0	1|1	0|0	1|1	1|1	0|0	0|0	./.	0|0	./.	0|0	0|0	0|0	0|0	0|0	0|0	0|0	0|0	0|0	0|0	0|0	0|0	./.	0|0
129903	23	.	C	T	20	PASS	.	GT	0|0	0|0	0|0	0|0	./.	0|0	0|0	0|0	0|0	0|0	1|1	./.	1|1	./.	0|0	0|0	./.	./.	0|0	0|0	1|0	0|0	0|0	./.	./.	0|0	0|0	0|0	0|0	0|0	0|0	1|0	0|0
129903	83	.	G	A	20	PASS	.	GT	0|0	0|0	0|0	1|1	./.	0|1	0|0	0|1	1|1	1|1	0|0	./.	0|0	./.	0|1	0|1	./.	./.	0|0	0|0	0|1	0|0	0|1	./.	./.	0|1	0|0	0|0	0|1	0|0	1|1	0|1	0|0
129935	51	.	C	G	20	PASS	.	GT	0|0	0|0	0|0	0|0	0|0	0|0	0|0	0|0	0|0	1|0	0|0	0|0	0|0	0|0	./.	0|0	./.	1|0	0|0	0|0	./.	0|0	0|0	0|0	0|0	./.	0|0	0|0	0|0	0|0	0|0	1|0	0|0
130223	27	.	C	T	20	PASS	.	GT	0|0	0|0	0|0	0|0	1|0	0|0	0|0	1|0	0|0	0|0	./.	1|1	1|1	0|0	0|0	0|0	1|1	./.	0|0	0|0	0|0	0|0	0|0	./.	1|1	0|0	0|0	1|1	./.	0|0	1|0	0|0	0|0
130470	16	.	G	A	20	PASS	.	GT	./.	0|0	0|0	./.	0|0	./.	0|0	0|1	0|0	./.	0|0	0|0	0|0	0|0	0|0	0|0	./.	0|0	0|1	0|0	0|0	0|0	0|0	0|0	0|0	0|0	1|1	0|0	0|1	0|0	0|0	0|0	./.
130470	42	.	T	C	20	PASS	.	GT	./.	1|1	0|0	./.	0|0	./.	1|1	1|1	1|1	1|1	0|1	0|0	1|1	1|1	0|0	0|0	./.	0|0	1|1	1|1	0|0	0|0	0|0	0|0	0|0	1|1	1|1	0|1	0|1	0|0	1|1	0|0	./.
130470	76	.	G	T	20	PASS	.	GT	./.	0|0	0|1	./.	0|0	./.	0|0	0|0	0|0	0|0	0|1	0|1	0|0	1|1	0|0	0|1	./.	1|1	0|0	0|0	0|0	0|0	0|0	1|1	0|0	0|0	0|0	0|0	0|0	0|0	1|1	0|0	./.
130525	56	.	C	T	20	PASS	.	GT	0|0	./.	0|0	0|0	0|0	0|0	0|0	./.	0|0	./.	0|0	0|0	0|0	./.	0|0	0|0	0|0	0|0	0|0	0|0	./.	0|0	1|0	0|0	1|1	0|0	0|0	0|0	0|0	./.	./.	0|0	1|1
130757	34	.	G	A	20	PASS	.	GT	0|0	0|0	0|1	./.	0|0	0|0	0|0	0|0	0|1	0|0	0|0	0|1	0|0	0|1	./.	./.	0|0	0|0	0|0	./.	0|0	0|0	0|0	0|1	0|0	0|0	0|0	0|0	0|0	0|0	0|1	0|0	0|0
130757	44	.	C	T	20	PASS	.	GT	1|0	1|1	0|0	./.	0|0	0|0	1|0	1|0	0|0	1|1	1|1	0|0	0|0	1|0	./.	./.	0|0	0|0	0|0	./.	0|0	0|0	0|0	1|0	1|0	1|1	0|0	0|0	1|1	1|1	0|0	./.	0|0
130757	61	.	A	C	20	PASS	.	GT	0|0	0|0	0|0	./.	0|0	0|0	0|0	0|0	0|0	0|0	0|0	0|0	0|0	0|0	./.	./.	0|0	0|0	0|0	./.	1|1	0|0	1|1	0|0	0|0	0|0	0|0	0|0	0|0	0|0	0|0	0|0	0|0
130757	78	.	A	G	20	PASS	.	GT	0|0	0|0	0|0	./.	0|0	0|0	0|0	0|0	0|0	0|0	0|0	0|0	0|0	1|0	./.	./.	1|0	0|0	0|0	./.	0|0	0|0	0|0	0|0	0|0	0|0	0|0	1|0	0|0	0|0	0|0	0|0	0|0
130783	49	.	G	A	20	PASS	.	GT	./.	0|0	0|0	1|1	0|0	0|0	1|1	0|0	0|0	0|0	0|0	0|0	./.	1|1	0|1	0|0	0|0	./.	0|0	1|1	1|1	0|0	0|0	1|1	./.	0|0	./.	0|0	./.	1|1	0|0	0|0	0|0
131093	17	.	G	A	20	PASS	.	GT	0|0	0|0	0|0	./.	1|1	0|1	./.	0|0	./.	./.	1|1	0|0	0|0	0|1	0|0	0|0	1|1	0|1	0|0	0|1	0|1	1|1	1|1	0|0	1|1	./.	1|1	0|0	./.	0|1	0|0	./.	0|1
131453	23	.	A	T	20	PASS	.	GT	1|0	./.	0|0	0|0	0|0	1|0	1|0	0|0	0|0	./.	0|0	0|0	./.	./.	1|0	0|0	0|0	./.	0|0	0|0	0|0	./.	1|0	0|0	0|0	./.	1|0	0|0	1|0	0|0	0|0	1|0	0|0
131453	39	.	T	A	20	PASS	.	GT	0|1	./.	0|0	0|0	0|1	./.	0|1	0|0	0|0	./.	0|0	0|0	./.	./.	0|1	0|0	0|0	./.	0|0	1|1	0|0	./.	0|1	0|0	0|0	./.	0|1	0|1	0|1	0|0	0|0	0|1	0|0
131716	34	.	C	T	20	PASS	.	GT	0|0	./.	0|0	0|0	./.	1|0	0|0	0|0	./.	0|0	0|0	0|0	0|0	1|0	1|0	0|0	0|0	./.	0|0	0|0	0|0	1|0	0|0	0|0	0|0	0|0	0|0	./.	0|0	0|0	0|0	0|0	./.
131716	37	.	A	G	20	PASS	.	GT	0|0	./.	0|0	0|0	./.	0|0	0|0	0|0	./.	0|0	0|0	0|0	0|0	1|0	0|0	0|0	0|0	./.	0|0	0|0	0|0	0|0	./.	0|0	1|0	0|0	1|1	./.	1|0	0|0	0|0	0|0	./.
131742	3	.	G	A	20	PASS	.	GT	./.	./.	0|1	./.	0|0	0|0	0|0	1|1	./.	0|0	0|0	0|0	0|0	0|0	0|1	1|1	0|0	0|1	0|0	1|1	0|0	1|1	1|1	0|0	1|1	./.	0|1	1|1	1|1	0|0	0|0	0|0	0|1
131742	13	.	G	A	20	PASS	.	GT	./.	./.	0|1	./.	0|0	0|0	0|1	0|0	./.	0|0	0|0	0|0	0|0	0|0	0|0	0|0	0|0	0|0	0|0	0|0	0|0	0|0	0|0	0|0	0|0	./.	0|0	0|0	0|0	0|0	0|0	0|1	0|0
131742	49	.	G	T	20	PASS	.	GT	./.	./.	0|0	./.	0|0	0|0	0|0	1|1	./.	0|0	0|0	0|0	0|0	0|0	0|1	0|0	0|0	0|0	0|0	0|0	0|0	1|1	0|0	0|0	0|0	./.	0|0	0|1	1|1	0|0	0|0	0|0	0|0
132240	23	.	C	A	20	PASS	.	GT	./.	./.	0|0	0|0	0|1	0|0	0|0	0|1	0|1	0|1	0|0	0|1	0|0	./.	0|0	0|0	1|1	0|0	0|0	1|1	0|0	0|0	./.	0|0	0|0	0|0	./.	0|1	0|0	./.	0|1	0|0	./.
132330	78	.	C	T	20	PASS	.	GT	./.	0|0	0|0	./.	0|0	1|1	0|0	0|0	0|0	0|0	0|0	1|1	0|0	0|0	0|0	0|0	0|0	0|0	0|0	0|0	0|0	0|0	./.	0|0	0|0	0|0	0|0	./.	0|0	./.	0|0	0|0	0|0
132426	58	.	G	T	20	PASS	.	GT	0|0	0|0	0|0	./.	0|0	0|0	0|0	0|0	0|0	0|0	0|1	0|0	0|0	0|0	0|0	0|0	./.	./.	0|0	0|0	0|0	0|0	0|0	0|0	0|0	0|0	0|0	0|1	0|0	./.	0|0	0|1	0|0
132426	79	.	T	C	20	PASS	.	GT	1|1	0|1	0|0	./.	1|1	0|1	0|1	0|0	0|1	0|1	0|0	1|1	1|1	0|0	0|0	0|1	./.	./.	0|0	0|1	0|1	0|1	0|0	0|1	0|1	0|1	0|0	0|1	1|1	./.	0|1	0|0	0|1
132574	3	.	G	C	20	PASS	.	GT	0|0	./.	1|1	0|0	0|0	1|1	0|0	1|1	./.	0|0	./.	1|1	0|0	1|1	0|0	0|1	./.	0|0	./.	0|0	0|0	0|0	1|1	0|1	0|0	0|0	0|0	0|0	./.	./.	0|0	0|1	./.
132574	43	.	T	C	20	PASS	.	GT	0|0	./.	0|0	0|0	0|0	0|1	0|0	1|1	./.	0|0	./.	1|1	0|0	0|0	0|0	0|1	./.	0|0	./.	0|0	0|0	0|0	0|0	0|0	0|0	0|0	0|0	0|0	./.	./.	0|0	0|1	./.
132574	44	.	G	A	20	PASS	.	GT	0|0	./.	0|0	0|0	0|0	0|0	1|1	0|0	./.	0|0	./.	0|0	0|0	0|0	0|0	0|0	./.	0|0	./.	1|1	0|0	0|0	0|0	0|0	1|1	1|1	1|1	0|0	./.	./.	0|0	0|0	./.
132574	59	.	A	G	20	PASS	.	GT	0|0	./.	0|0	0|0	0|0	0|0	1|1	0|0	./.	0|0	./.	0|0	0|0	0|0	0|0	0|0	./.	0|0	./.	1|1	0|0	0|0	0|0	0|0	1|1	1|1	1|1	0|0	./.	./.	1|1	0|0	./.
132604	18	.	G	T	20	PASS	.	GT	0|0	0|0	0|0	0|0	0|0	0|0	0|0	0|0	0|0	0|0	0|1	0|0	0|0	0|0	./.	0|0	0|0	1|1	0|0	0|0	./.	./.	./.	0|0	0|0	0|0	0|0	0|0	0|0	./.	./.	./.	./.
132604	31	.	G	T	20	PASS	.	GT	0|0	0|0	0|0	0|0	0|0	0|0	0|0	0|0	0|0	0|0	0|0	1|1	0|0	0|0	./.	0|0	0|0	0|0	0|0	0|0	./.	./.	./.	0|0	0|0	0|0	1|1	0|0	0|0	./.	./.	./.	./.
132604	40	.	A	C	20	PASS	.	GT	0|0	0|0	1|1	1|1	0|0	1|1	0|0	1|0	0|0	1|0	0|0	0|0	0|0	1|0	./.	0|0	1|1	0|0	1|0	1|0	./.	./.	./.	0|0	1|1	1|0	0|0	1|1	1|0	./.	./.	./.	./.
